# Supplementary material for: Genotyping of whole genome amplified reduced representation libraries reveals a cryptic population of Culicoides brevitarsis in the Northern Territory, Australia
Source: BMC Genomics. 2016 Sep 30;17:769. doi: 10.1186/s12864-016-3124-1 (PMC5045647; doi:10.1186/s12864-016-3124-1)
Supplement: Additional file 1: — R script used to perform filtering of the isolated SNPs. This file has to be read with R. (R 14 kb) [file 12864_2016_3124_MOESM1_ESM.r]

# TASSEL GBS HMC/HMN post-processing script by Justin Borevitz,
# with additional modifications by Chuah Aaron and Cameron Jack.
# (c) Australian National University, 2012-2015

# Genotyping By Sequencing

# HapMapFilter.R
# to run from your computer first
# download R from http://r-project.org

# Adjusted for Maria Gorreti
library(compiler)
enableJIT(3)
library(ape)
library(labdsv) # provides dsvdis() a replacement for dist()
library(pvclust) # potentially a replacement for hclust
library(RColorBrewer)
library(NCBI2R)

plotPCoA <- function(pcoa,x=1,y=2,dataset,labels,pcoa.color,legend,legend.color,dist.method) {
	plot(pcoa[,y]~pcoa[,x], xlab=paste0("PC",x," var ",per.var[x],"%"),
		 ylab=paste0("PC",y," var ",per.var[y],"%"),
		 main=paste0(dataset," ",dist.method," Principal Coordinate Analysis (PC",x," vs PC",y,")"), col=adjustcolor(pcoa.color,0.6), pch=16, cex=1.5) #pch='.'
	#text(pcoa[,y]~pcoa[,x], labels=labels, cex=1, col=pcoa.color)
  #print (labels)
	#text(pcoa[,y]~pcoa[,x], cex=1, col=pcoa.color)
	legend("bottomright", legend, col=legend.color, lty=1)
}

colLab <- function(n) { #helper function to color dendrogram labels
	if (is.leaf(n)) {
		a <- attributes(n)
		labCol<-color.pal[1]
		for(i in 1:length(categories)) {
			if(!is.na(pmatch(categories[i],a$label))) {
				labCol<-color.pal[i+1]
			}
		}
		attr(n, "nodePar") <- c(a$nodePar, lab.col=labCol, pch=NA)
	}
	n
}

dist.metric <- function(g.filt,method="hap") {
  if(method=="dist") {
		return(dist(t(g.filt)))
	}else if(method=="cor") {
		return(as.dist(1-cor(g.filt,use="pairwise.complete.obs")^2))
	}else if(method=="hap") {
		hap <- t(g.filt)	
		hap[hap==0] <- "c"
		hap[hap==1] <- NA
		hap[hap==2] <- "t"
		return(dist.dna(as.DNAbin(hap), model="N", pairwise.deletion=TRUE))
	}else if(method=="binary") {
		return(dist(t(g.filt),method=method))
	}else if(method=="canberra") {
	  return(dist(t(g.filt),method=method))
	}else {
		stop(paste0("unsupported dist.metric method=",method))
	}
}

processHmb <- function(dataset,sample.snp.cutoff,site.thresh.low,depth_cutoff=0,dist.method="dist",hmbFile="",hmnFile="",label.fields=5,drop.samples=TRUE,remove.merged=TRUE,output.snps=TRUE,pdfFile="",groups=list(),remove=list(),output.nexus=1) {
	assign('sample.snp.cutoff',sample.snp.cutoff,meta)
	assign('site.thresh.low',site.thresh.low,meta)
	assign('remove',paste(remove,collapse=", "),meta)
	assign('groups',paste(groups,collapse=", "),meta)
	run.name<-paste0(sample.snp.cutoff,"_",site.thresh.low)
	cat(paste0("--\n",dataset,"\n",run.name,".",dist.method,"\n",hmbFile,"\n",hmnFile,"\n"))
	hmb <- read.table(hmbFile,header=TRUE,na.strings=".",row.names=1)
	
  # cutoff based on read depth
  g <- hmb[,-((ncol(hmb)-4):ncol(hmb))]
  cat(paste0("\nOriginal SNP count in matrix ", nrow(g)/2,"\n"))
  d <- hmb[,((ncol(hmb)-1):ncol(hmb)-1)]
  depths <- rowSums(d)
  num_depth_removed <- length(subset(depths, depths<depth_cutoff))/2
  cat(paste0('\nNumber of SNPs removed: ', num_depth_removed))
  g <- subset(g, depths>depth_cutoff)
	cat(paste0("\nNumber of kept SNPs ", nrow(g)/2,"\n"))
  
	hmn <- read.table(hmnFile,header=TRUE,na.strings=".",row.names=1)
	h <- hmn[,-(1:10)]
	cat(paste0("raw: ",ncol(h)," samples, ",nrow(h)," SNPs\n"))
	threshFile<-paste0(dataset,".",run.name,".pdf")
	assign('threshFile',threshFile,meta)
	pdf(file=threshFile,paper="A4r",width=11,height=7.5)
	image(1:nrow(h),1:ncol(h),as.matrix(h),xlab="SNP Alleles",ylab="Samples",main = paste0(dataset," (",ncol(g)," Samples, ",nrow(h)," SNP Alleles)"),useRaster=TRUE)
	empty.cols<-c(grep("empty",tolower(colnames(g))),grep("blank",tolower(colnames(g))))
	if(length(empty.cols)>0) {
		cat("Removing blank & empty columns: ",colnames(g)[empty.cols],"\n")
		g <- g[,-empty.cols] #to handle blank / empty columns in some datasets
		h <- h[,-empty.cols]
	}
	if(remove.merged) {
		merged.cols<-grep("_merged",colnames(g))
		if(length(merged.cols)>0) {
			cat("Removing TASSEL merged columns: ",colnames(g)[merged.cols],"\n")
			g <- g[,-merged.cols] #to handle blank merged columns in some datasets
			h <- h[,-merged.cols]
		}
	}else {
		colnames(g) <- sub("_merged_X(\\d)$","_m_0_PI0_A00_X\\1",colnames(g),perl=TRUE)
	}
	colnames(g)<-gsub("^X6m","6m",colnames(g),perl=TRUE)
	names.mat <- matrix(unlist(strsplit(colnames(g),split="_")),nrow=label.fields)
	sampleSnps<-apply(g,2,function (x) sum(x!=0))
	colnames(g) <- paste0(names.mat[1,]," (",sampleSnps,")")
	
	if(length(remove)>0) {
		remove.cols<-unlist(sapply(remove,grep,colnames(g)))
		cat("Removing specified samples: ",colnames(g)[remove.cols],"\n")
		g <- g[,-remove.cols]
		h <- h[,-remove.cols]
		names.mat <- names.mat[,-remove.cols]
	}
	if(length(groups)>0) {
		categories<<-groups
	} 
	#	color.pal <<- c('black',rainbow(length(categories)-1),'gray') #global
	#color.pal <<- c('black',brewer.pal(length(categories),"Paired")) #global
	#color.pal[12] <<- 'gold'
	color.pal <<- c('black',brewer.pal(length(categories),"Dark2")) #global
	
	samples<-apply(h,2,function(x) sum(!is.na(x)));
	samp.index <- samples>=sample.snp.cutoff
	print(table(samp.index))

	hist(samples,breaks=ncol(h),main=paste0(dataset," (",sum(samp.index)," / ",ncol(h)," samples, ",nrow(h)," SNP Alleles)"), xlab="SNP Alleles")
	abline(v=sample.snp.cutoff,col="red",lty=2)
	text(sample.snp.cutoff, 0, sample.snp.cutoff, col="red") 
	
	assign('samples',ncol(h),meta)
	assign('snps',nrow(h),meta)
	assign('samples.filtered',table(samp.index)[1],meta)
	assign('samples.remaining',table(samp.index)[2],meta)
	gg <- g[,samp.index]
	h <- h[,samp.index]
	names.mat <- names.mat[,samp.index]
	
	sites <- apply(h,1, function(x) sum(!is.na(x)));
	hist(sites,breaks=ncol(h),main = "Number of SNP Alleles per Sample", xlab = "Samples")
	abline(v=site.thresh.low,lty=2,col="blue")
	text(site.thresh.low, 0, site.thresh.low, col="blue")
	site.index <- sites > site.thresh.low
	print(table(site.index))
	assign('snps.filtered',table(site.index)[1],meta)
	assign('snps.remaining',table(site.index)[2],meta)
	#	g.minor <- gg
	g.minor <- gg[site.index,]
	h.minor <- h[site.index,]
	dim(g.minor)
	filteredSnps<-apply(g.minor,2,function (x) sum(x>0))

	samples.minor<-apply(h.minor,2,function(x) sum(!is.na(x)));
	hist(samples.minor,breaks=ncol(h.minor),main=paste0(dataset," filtered (",ncol(h.minor)," / ",ncol(h)," samples, ",nrow(h.minor)," SNP Alleles)"), xlab="SNP Alleles")

	h.na <- is.na(h)
	print(table(h.na))
	assign('genotypes',nrow(h.na)*ncol(h.na),meta)
	assign('genotypes.filled',table(h.na)[1],meta)
	assign('genotypes.na',table(h.na)[2],meta)
  
	g.minor.filtered <- na.omit(g.minor)
  
	d.dist.filtered <<- dist.metric(g.minor.filtered,method=dist.method)
	snps<-nrow(g.minor.filtered)
	samps<-ncol(g.minor.filtered)
	samp.names<-names(g.minor.filtered)
	cat(paste0("filt: ",samps," samples, ",snps," SNP alleles\n\n"))
	assign('dataset',dataset,meta)
	assign('snps.filt',snps,meta)
	assign('samples.filt',samps,meta)
	outfile.pref<-paste0(dataset,".",samps,"samp.",snps,"snp_alleles")
	if(output.snps==TRUE) {
		write.csv(g.minor.filtered,file=paste0(outfile.pref,".csv"))
	}

	image(1:nrow(h.minor),1:ncol(h.minor),as.matrix(h.minor),xlab="SNP alleles",ylab="samples",main = paste0(dataset,' filtered (',samps," samples, ",snps," SNP alleles)"),useRaster=TRUE)
	dev.off()
	
	if(pdfFile=="") {
		pdfFile<-paste0(outfile.pref,".",dist.method,".pdf")
	}
	assign('pdfFile',pdfFile,meta)
	pdf(file=pdfFile,paper="A4r",width=11,height=7.5)
	par(cex=100/(100+samps))# adjust text size
	#with "other"
	#	legend<-c(categories,"other")
	#	legend.color<-color.pal[c(2:(length(categories)+1),1)]
	#without #other
  legend<-c('Ballina', 'Cattai', 'Graffton', 'Northern Territories', 'Queensland')
	#legend<-c(categories)
	legend.color<-color.pal[c(2:(length(categories)+1))]
	
	write.csv(as.matrix(d.dist.filtered),file=paste0(outfile.pref,".",dist.method,".csv"))
	# dendrogram

  pv <- pvclust(as.matrix(d.dist.filtered))
  plot(pv,main=paste0(dataset," Cluster Dendrogram with pvclust (",samps," samples, ",snps," SNP alleles, ",dist.method," method)"),cex=0.9)

	hc <- hclust(d.dist.filtered)
	hc <- dendrapply(as.dendrogram(hc,hang=0.1),colLab2)
	plot(hc,main=paste0(dataset," Cluster Dendrogram with hclust(",samps," samples, ",snps," SNP alleles, ",dist.method," method)"),cex=0.5)
	legend("bottomright", legend, col=legend.color, lty=1)
	
	# multidimensional scaling.  Principal Coordinate analysis
	pcoa <- cmdscale(d.dist.filtered, k=8)
	pcoa_df <- data.frame(pcoa)
	tot.var <- sum(sapply(pcoa_df, var))
	per.var <<- round((sapply(pcoa_df, var)/tot.var)*100,2)
	
	pcoa.color <- rep(color.pal[1],ncol(g.minor.filtered))
	for(i in 1:length(categories)) {
		pcoa.color[grep(categories[i],samp.names)]<-color.pal[i+1]
	}
  plotPCoA(pcoa,1,2,dataset,samp.names,pcoa.color,legend,legend.color,dist.method)
	plotPCoA(pcoa,2,3,dataset,samp.names,pcoa.color,legend,legend.color,dist.method)
	plotPCoA(pcoa,3,4,dataset,samp.names,pcoa.color,legend,legend.color,dist.method)
	plotPCoA(pcoa,4,5,dataset,samp.names,pcoa.color,legend,legend.color,dist.method)
	dev.off() # close off the .pdf to finish assignment
	
	if(output.nexus>0) { #output NEXUS, numerotypes (fast) if 1, genotypes (slow!) if 2, both if 3
		d<-as.matrix(t(h))
		d[is.na(d)]<-'.'
		sample<-as.list(rownames(d))
		samples<-length(sample)
		snp<-as.list(colnames(d))
		snps<-length(snp)
		sample.names<-paste(sample,sep="\n",collapse="\n")
    snp.names<-paste(snp,sep="\n",collapse="\n")
		if(bitwAnd(output.nexus,1)) { #numerotype NEXUS
			printrow<-function(x) paste0(sample[[x]],"\t",paste0(d[x,],collapse=""))
			print(system.time(numerotypes<-paste0(lapply(1:samples,printrow),collapse="\n")))
			cat(paste0('#NEXUS\n\n[!Data from: ',dataset,' GBS hmn.txt]\n\nbegin taxa;\n\tdimensions ntax=',samples,';\n\ttaxlabels\n',sample.names,"\n\t;\nend;\n\nbegin characters;\n\tdimensions nchar=",snps,';\n\tformat missing=. symbols="012";\n\tmatrix\n',numerotypes,"\n\t;\nend;\n\nbegin assumptions;\n\toptions deftype = ord;\nend;\n"),file=paste0(outfile.pref,".nex"))
		}
		if(bitwAnd(output.nexus,2)) { #genotype NEXUS
			nucs<-c("A","C","G","T")
			alleles<-sort(apply(expand.grid(nucs,nucs),1,paste,collapse="/",sep=""))
			iupac<-ConvertIUPAC(alleles)
			names(iupac)<-alleles
			hmn2hmp<-function(x) c(c(".",substr(x,1,1),iupac[x],substr(x,3,3)))
			var<-data.frame(allele=hmn$alleles,row.names=rownames(hmn))
			geno<-as.matrix(t(apply(var,1,hmn2hmp)))
			colnames(geno)<-c(".","0","1","2")
			lookup.geno<-function(y,x) geno[[snp[[y]],d[x,y]]]
			printrow2<-function(x) paste0(sample[[x]],"\t",paste0(lapply(1:snps,lookup.geno,x),collapse=""),collapse="")
			print(system.time(genotypes<-paste0(lapply(1:samples,printrow2),collapse="\n")))
			cat(paste0('#NEXUS\n\n[!Data from: ',dataset,' GBS hmp.txt]\n\nbegin taxa;\n\tdimensions ntax=',samples,';\n\ttaxlabels\n',sample.names,"\n\t;\nend;\n\nbegin characters;\n\tdimensions nchar=",snps,';\n\tformat missing=. datatype=DNA;\n\tmatrix\n',genotypes,"\n\t;\nend;\n\nbegin assumptions;\n\toptions deftype = ord;\nend;\n"),file=paste0(outfile.pref,".geno.nex")) 
		}
		if(bitwAnd(output.nexus,4)) { # Genepop format, similar to Nexus
		  filtered_samples<-as.list(colnames(g.minor.filtered))
		  filtered_snps<-as.list(rownames(g.minor.filtered))
		  filtered_samples.names<-paste(filtered_samples,sep="\n",collapse="\n")
		  filtered_snps.names<-paste(filtered_snps,sep="\n",collapse="\n")
      gps<-paste(groups,sep="\n",collapse="\n")
		  nucs<-c("A","C","G","T")
		  alleles<-sort(apply(expand.grid(nucs,nucs),1,paste,collapse="/",sep=""))
		  iupac<-ConvertIUPAC(alleles)
		  names(iupac)<-alleles
		  hmn2hmp<-function(x) c(c(".",substr(x,1,1),iupac[x],substr(x,3,3)))
		  var<-data.frame(allele=hmn$alleles,row.names=rownames(hmn))
		  geno<-as.matrix(t(apply(var,1,hmn2hmp)))
		  colnames(geno)<-c(".","0","1","2")
		  lookup.geno<-function(y,x) geno[[snp[[y]],d[x,y]]]
		  printrow2<-function(x) paste0(sample[[x]],"\t",paste(lapply(1:snps,lookup.geno,x),collapse=""),collapse="")
		  print(system.time(genotypes<-paste0(lapply(1:samples,printrow2),collapse="\n")))
		  cat(paste0('title line \"',dataset,'\"',"\nGroups:\n",gps,"\nFiltered SNPs:\n",filtered_snps.names,"\nAll SNPs\n",snp.names,"\nFiltered Samples\n",filtered_samples.names,"\nGenotypes\n",genotypes),file=paste0(outfile.pref,".gp")) 
		}
	}
	cat(paste0("--\n",meta[["dataset"]],":-\n\nExperiment:\nA total of ",meta[["samples"]]," ",meta[["dataset"]]," samples with ",meta[["snps"]]," SNPs called by TASSEL UNEAK were analysed using the provided R script.\n\nSamples:\nThe following samples were identified beforehand as outliers and were removed from further analysis: ",meta[["remove"]],"\nThe remaining samples were grouped into these categories: ",meta[["groups"]],"\nSNPs removed due to low coverage: ",num_depth_removed,"\n\nResults:\nFrom the histogram produced in ",meta[["threshFile"]],", a per-sample minimum SNP threshold of ",meta[["sample.snp.cutoff"]]," SNPs was selected, which removed ",meta[["samples.filtered"]]," samples. The remaining genotype matrix had a call rate of ",sprintf("%5.2f%%",meta[["genotypes.filled"]]/meta[["genotypes"]]*100)," (",meta[["genotypes.filled"]]," / ",meta[["genotypes"]],"). The final genotype matrix had  ",meta[["snps.filt"]]," SNP alleles across ",meta[["samples.filt"]]," samples.\n\nA distance matrix was then computed, and a dendrogram plotted using hclust(), and Principal Coordinate analysis was performed via cmdscale() with pairwise plots of the top 5 dimensions.\n\nConclusion:\n"))
}

colLab2 <- function(n) { #helper function to color dendrogram labels
	if (is.leaf(n)) {
		a <- attributes(n)
		labCol<-color.pal[1]
		for(i in 1:length(categories)) {
			if(length(grep(categories[i],a$label))) {
				labCol<-color.pal[i+1]
			}
		}
		attr(n, "nodePar") <- c(a$nodePar, lab.col=labCol, pch=NA)
	}
	n
}


meta<-new.env()
setwd("~/data/GBS/Maria") #comment to output to current working dir
sample.groups<-c("Ballina", "Cattai", "Graffton", "NT", "QS")
sample.remove<-c()

#processHmc("Culicoides.brevetarsis",dist.method="binary",label.fields=6,remove.merged=FALSE,drop.samples=FALSE,hmcFile="HapMap.hmc.txt",groups=sample.groups,remove=sample.remove,output.nexus=1,output.snps=TRUE)
# Cutoffs: 
# 1) At least this many SNPs should be seen in each sample to be considered: 
# = 5% of (the total number of SNP alleles - the SNP alleles with combined insufficient coverage) 
# 2) Remove SNPs that are not seen be at least 10% of samples
# 3) The minimum coverage to call a SNP from its 2 alleles
processHmb("Culicoides.brevetarsis",ceiling(0.05*(16290-3822)),ceiling(0.1*96),depth_cutoff=50,dist.method="canberra",label.fields=6,remove.merged=FALSE,drop.samples=FALSE,hmbFile="HapMap.hmb.txt",hmnFile="HapMap.hmn.txt",groups=sample.groups,remove=sample.remove,output.nexus=4,output.snps=TRUE)
