# Supplementary material for: Genotyping of whole genome amplified reduced representation libraries reveals a cryptic population of Culicoides brevitarsis in the Northern Territory, Australia
Source: BMC Genomics. 2016 Sep 30;17:769. doi: 10.1186/s12864-016-3124-1 (PMC5045647; doi:10.1186/s12864-016-3124-1)
Supplement: Additional file 2: — The Matrix of data containing the list of SNPs selected after filtration crossed with selected samples. The ‘N’ tags the individuals where alleles are missing from the sequence reads. This could either be as a result of lack of a read at this site or a poor quality sequence, which cannot be called. (TXT 2744 kb) [file 12864_2016_3124_MOESM2_ESM.txt]

rs	alleles	chrom	pos	strand	assembly	center	protLSID	assayLSID	panelLSID	QCcode	Ballina-63_Co_5_PI5_F03_X5	Ballina-64_Co_5_PI5_F04_X5	Ballina-65_Co_5_PI5_F05_X5	Ballina-66_Co_5_PI5_F06_X5	Ballina-67_Co_5_PI5_F07_X5	Ballina-68_Co_5_PI5_F08_X5	Ballina-69_Co_5_PI5_F09_X5	Ballina-70_Co_5_PI5_F10_X5	Ballina-71_Co_5_PI5_F11_X5	Ballina-72_Co_5_PI5_F12_X5	Ballina-73_Co_5_PI5_G01_X5	Ballina-74_Co_5_PI5_G02_X5	Ballina-83_Co_5_PI5_G11_X5	Ballina-88_Co_5_PI5_H04_X5	Ballina-89_Co_5_PI5_H05_X5	Ballina-90_Co_5_PI5_H06_X5	Ballina-91_Co_5_PI5_H07_X5	Ballina-92_Co_5_PI5_H08_X5	Ballina-93_Co_5_PI5_H09_X5	Ballina-94_Co_5_PI5_H10_X5	Ballina-97_Co_5_PI5_H11_X5	Ballina-99_Co_5_PI5_H12_X5	Cattai-51_Co_5_PI5_E03_X5	Cattai-52_Co_5_PI5_E04_X5	Cattai-53_Co_5_PI5_E05_X5	Cattai-54_Co_5_PI5_E06_X5	Cattai-55_Co_5_PI5_E07_X5	Cattai-56_Co_5_PI5_E08_X5	Cattai-57_Co_5_PI5_E09_X5	Cattai-58_Co_5_PI5_E10_X5	Cattai-59_Co_5_PI5_E11_X5	Cattai-60_Co_5_PI5_E12_X5	Cattai-61_Co_5_PI5_F01_X5	Cattai-62_Co_5_PI5_F02_X5	Cattai-75_Co_5_PI5_G03_X5	Cattai-76_Co_5_PI5_G04_X5	Cattai-77_Co_5_PI5_G05_X5	Cattai-78_Co_5_PI5_G06_X5	Cattai-79_Co_5_PI5_G07_X5
TP1	A/C	0	1	+	NA	UNEAK	GBS	NoRef	Custom	QC+	N	C	N	C	A	N	C	N	N	N	N	N	N	C	N	N	C	N	C	N	N	N	C	N	N	N	N	N	C	N	N	N	N	C	N	N	N	N	N
TP2	C/T	0	2	+	NA	UNEAK	GBS	NoRef	Custom	QC+	N	T	C	N	N	N	N	N	N	N	N	N	N	N	N	N	N	N	N	N	Y	N	N	C	N	N	N	N	N	N	N	N	N	C	N	N	N	N	N
TP3	C/T	0	3	+	NA	UNEAK	GBS	NoRef	Custom	QC+	N	T	N	N	N	N	N	N	T	N	N	N	N	N	N	N	N	T	N	N	T	N	N	C	N	N	N	N	N	T	N	N	Y	N	N	N	N	N	N
TP4	A/G	0	4	+	NA	UNEAK	GBS	NoRef	Custom	QC+	N	N	N	N	N	N	N	N	N	N	N	N	N	N	N	N	N	N	N	N	N	N	N	N	N	N	N	N	N	N	N	N	N	N	N	N	N	N	N
TP5	C/T	0	5	+	NA	UNEAK	GBS	NoRef	Custom	QC+	T	Y	C	N	Y	T	C	C	N	C	C	N	N	N	N	N	N	N	C	N	N	N	N	C	N	N	N	C	N	N	C	N	C	C	N	C	C	N	N
TP6	A/C	0	6	+	NA	UNEAK	GBS	NoRef	Custom	QC+	N	N	N	N	N	N	N	N	N	N	N	N	N	N	N	N	N	N	N	N	N	N	N	N	N	N	N	N	N	N	N	N	N	N	N	N	N	N	N
TP7	A/G	0	7	+	NA	UNEAK	GBS	NoRef	Custom	QC+	N	N	N	N	N	N	N	N	N	N	N	N	N	N	N	N	N	N	N	N	N	N	N	N	N	N	N	N	N	N	N	N	N	N	N	N	N	N	N
TP11	A/G	0	11	+	NA	UNEAK	GBS	NoRef	Custom	QC+	N	N	N	N	N	N	N	R	N	A	N	N	N	N	N	N	A	N	N	N	N	N	N	G	N	N	N	N	N	N	N	N	N	N	N	N	N	N	N
TP12	C/T	0	12	+	NA	UNEAK	GBS	NoRef	Custom	QC+	N	T	N	N	C	N	N	T	N	N	N	N	N	N	N	N	N	N	N	N	N	N	N	N	N	N	C	N	N	C	N	N	N	N	N	N	T	N	N
TP13	A/C	0	13	+	NA	UNEAK	GBS	NoRef	Custom	QC+	N	C	N	N	N	C	N	N	C	N	A	A	N	N	N	N	N	N	N	N	C	N	N	N	N	N	N	N	N	N	N	A	C	C	N	N	N	N	N
TP14	A/G	0	14	+	NA	UNEAK	GBS	NoRef	Custom	QC+	N	N	N	N	N	G	N	N	N	N	N	N	N	N	N	N	N	N	N	N	N	N	N	N	N	N	N	A	N	N	A	N	N	A	N	N	A	N	N
TP15	C/T	0	15	+	NA	UNEAK	GBS	NoRef	Custom	QC+	N	C	N	N	N	N	N	N	N	N	N	C	N	N	N	N	N	N	N	N	C	N	N	N	N	N	N	N	N	N	N	N	N	C	N	N	N	N	N
TP16	G/T	0	16	+	NA	UNEAK	GBS	NoRef	Custom	QC+	N	N	N	N	N	N	T	N	N	N	N	N	N	N	N	N	N	N	N	N	N	N	N	N	N	N	T	N	T	T	N	N	G	N	N	T	N	N	T
TP17	A/G	0	17	+	NA	UNEAK	GBS	NoRef	Custom	QC+	N	N	N	N	N	N	N	N	N	N	N	N	N	N	N	N	N	N	N	N	N	N	N	N	N	N	N	N	N	N	N	N	N	N	N	N	N	N	N
TP18	A/G	0	18	+	NA	UNEAK	GBS	NoRef	Custom	QC+	N	N	N	N	N	N	N	N	N	N	N	N	N	N	N	N	N	N	N	N	N	N	R	N	N	N	N	N	N	N	N	N	N	N	N	N	N	N	N
TP19	A/C	0	19	+	NA	UNEAK	GBS	NoRef	Custom	QC+	N	N	N	N	N	N	N	N	N	N	N	N	N	N	N	N	N	N	N	N	N	N	N	N	N	N	N	N	N	N	N	N	N	N	N	N	N	N	N
TP20	A/C	0	20	+	NA	UNEAK	GBS	NoRef	Custom	QC+	N	N	N	N	N	N	N	N	N	N	N	N	M	N	N	N	N	N	N	N	N	N	N	N	N	N	N	N	N	N	N	N	N	N	N	N	N	N	N
TP21	A/C	0	21	+	NA	UNEAK	GBS	NoRef	Custom	QC+	N	C	N	N	A	N	N	C	N	N	A	N	N	N	N	N	N	N	N	N	N	N	N	N	N	C	N	C	C	N	N	N	N	N	N	N	M	N	N
TP22	A/C	0	22	+	NA	UNEAK	GBS	NoRef	Custom	QC+	N	A	N	N	N	N	N	A	N	N	N	N	N	A	N	N	N	A	N	A	N	N	N	C	N	N	N	A	N	N	N	N	N	A	N	N	C	N	N
TP24	C/T	0	24	+	NA	UNEAK	GBS	NoRef	Custom	QC+	N	N	N	N	N	N	N	Y	N	N	N	N	N	N	N	N	N	N	N	Y	N	N	N	T	N	N	T	N	N	N	N	N	T	N	N	N	N	N	N
TP25	C/T	0	25	+	NA	UNEAK	GBS	NoRef	Custom	QC+	N	C	C	N	C	N	N	N	T	T	N	N	N	N	N	C	C	N	N	N	N	N	C	N	N	C	N	N	C	C	N	N	N	N	N	N	N	Y	N
TP27	A/G	0	27	+	NA	UNEAK	GBS	NoRef	Custom	QC+	N	G	N	N	N	N	N	N	N	N	N	G	N	N	N	N	N	N	A	G	N	N	N	N	N	G	N	G	A	N	A	N	G	N	N	N	G	N	N
TP28	A/G	0	28	+	NA	UNEAK	GBS	NoRef	Custom	QC+	N	G	A	N	N	N	A	N	N	G	G	N	G	N	N	N	A	N	N	N	N	N	N	N	N	N	G	N	N	N	R	N	N	N	N	N	N	N	N
TP29	A/T	0	29	+	NA	UNEAK	GBS	NoRef	Custom	QC+	T	T	N	N	T	N	T	N	T	N	N	A	N	N	N	N	N	N	N	N	N	N	N	N	N	N	N	N	N	N	N	N	N	A	N	N	N	N	N
TP30	A/G	0	30	+	NA	UNEAK	GBS	NoRef	Custom	QC+	G	N	N	N	N	G	N	N	N	G	N	G	N	N	N	N	G	N	N	N	N	N	N	R	N	N	N	N	G	N	N	N	N	G	N	N	N	N	G
TP31	G/T	0	31	+	NA	UNEAK	GBS	NoRef	Custom	QC+	G	N	G	N	N	T	K	T	T	T	T	N	T	N	N	T	N	N	T	G	T	N	N	N	N	T	T	T	T	T	T	T	G	T	N	T	N	T	T
TP34	A/T	0	34	+	NA	UNEAK	GBS	NoRef	Custom	QC+	N	N	N	N	N	N	N	N	N	N	N	N	N	N	N	N	N	N	N	N	N	N	A	T	A	N	N	N	N	N	N	N	N	N	N	N	N	N	N
TP35	G/T	0	35	+	NA	UNEAK	GBS	NoRef	Custom	QC+	N	N	N	N	N	N	N	N	N	N	N	N	N	K	N	K	N	N	N	N	N	N	N	N	N	N	N	N	N	N	N	N	N	N	N	N	N	N	N
TP37	G/T	0	37	+	NA	UNEAK	GBS	NoRef	Custom	QC+	N	N	N	N	N	N	N	N	N	N	N	N	N	N	N	N	N	N	N	N	N	N	N	N	N	N	N	N	N	N	N	N	N	N	N	N	N	N	N
TP38	G/T	0	38	+	NA	UNEAK	GBS	NoRef	Custom	QC+	N	N	T	N	N	N	T	N	T	N	N	N	N	N	N	N	N	G	N	N	T	N	N	G	N	N	N	G	N	N	K	N	N	N	N	N	N	N	N
TP39	A/G	0	39	+	NA	UNEAK	GBS	NoRef	Custom	QC+	N	N	N	N	N	N	N	N	R	N	N	N	N	N	N	N	N	N	N	N	N	N	N	N	N	N	N	N	N	N	N	N	N	N	N	N	N	N	N
TP40	A/T	0	40	+	NA	UNEAK	GBS	NoRef	Custom	QC+	T	N	N	N	N	N	N	A	N	T	N	N	N	N	N	N	N	N	N	N	N	N	N	N	N	N	N	A	N	A	A	N	N	A	N	T	N	N	N
TP41	A/G	0	41	+	NA	UNEAK	GBS	NoRef	Custom	QC+	N	N	N	N	N	N	N	N	N	N	N	N	N	N	N	N	N	N	N	N	N	N	N	N	N	N	N	N	N	N	N	N	N	N	N	N	N	N	N
TP42	A/G	0	42	+	NA	UNEAK	GBS	NoRef	Custom	QC+	N	N	N	N	N	N	N	N	N	N	N	N	N	N	N	N	N	N	N	N	N	N	N	N	N	N	N	N	N	N	N	N	N	N	N	N	N	N	N
TP43	G/T	0	43	+	NA	UNEAK	GBS	NoRef	Custom	QC+	K	N	N	N	N	K	N	N	N	N	N	N	N	N	N	N	N	N	N	N	N	N	N	N	N	N	K	N	N	N	N	G	N	K	N	N	N	N	N
TP44	G/T	0	44	+	NA	UNEAK	GBS	NoRef	Custom	QC+	K	N	N	N	N	G	N	N	N	N	N	N	N	N	N	N	N	N	N	N	N	N	N	N	N	N	K	N	N	N	N	G	N	N	N	N	N	N	N
TP45	C/T	0	45	+	NA	UNEAK	GBS	NoRef	Custom	QC+	N	N	N	N	N	N	N	N	N	N	N	N	N	N	N	N	N	N	N	N	N	N	N	N	N	N	N	N	N	N	N	N	N	N	N	N	N	N	N
TP46	A/G	0	46	+	NA	UNEAK	GBS	NoRef	Custom	QC+	N	G	N	N	N	N	N	N	N	A	N	N	N	N	N	N	N	N	N	N	N	N	N	N	N	N	N	N	N	N	N	N	N	A	N	N	R	N	N
TP47	C/G	0	47	+	NA	UNEAK	GBS	NoRef	Custom	QC+	N	N	N	N	N	N	S	N	N	N	G	N	N	N	N	N	N	N	N	N	N	N	N	N	N	N	N	S	G	N	N	C	N	N	N	N	N	N	N
TP49	C/T	0	49	+	NA	UNEAK	GBS	NoRef	Custom	QC+	N	N	N	N	N	N	N	N	N	N	N	N	N	N	N	N	N	N	N	N	N	N	N	N	N	N	N	N	N	N	N	N	N	N	N	N	N	N	N
TP51	A/T	0	51	+	NA	UNEAK	GBS	NoRef	Custom	QC+	N	N	N	N	N	N	N	N	N	N	N	N	N	N	N	N	N	N	N	N	N	N	N	N	N	N	N	N	N	N	N	N	N	N	N	N	N	N	N
TP52	C/T	0	52	+	NA	UNEAK	GBS	NoRef	Custom	QC+	N	N	N	N	C	N	T	N	N	N	N	T	N	N	N	N	N	N	N	N	N	N	N	N	N	N	N	N	N	N	T	N	N	C	N	N	N	N	N
TP53	C/T	0	53	+	NA	UNEAK	GBS	NoRef	Custom	QC+	N	N	N	N	N	N	N	N	N	T	N	N	N	N	N	N	N	N	N	N	N	N	N	T	N	N	C	N	N	N	T	N	N	C	N	N	N	N	N
TP54	A/G	0	54	+	NA	UNEAK	GBS	NoRef	Custom	QC+	N	N	N	N	A	N	N	N	N	N	N	N	N	N	N	N	G	N	N	N	N	N	N	N	N	N	N	N	N	N	N	N	N	N	N	N	A	N	N
TP55	G/T	0	55	+	NA	UNEAK	GBS	NoRef	Custom	QC+	N	N	N	N	T	N	T	T	N	N	T	T	N	N	N	N	N	N	N	N	G	N	N	T	N	N	N	N	N	G	N	N	N	N	N	T	T	N	T
TP56	A/G	0	56	+	NA	UNEAK	GBS	NoRef	Custom	QC+	N	N	N	N	G	N	N	N	N	N	N	N	G	G	N	N	N	G	G	G	N	N	N	N	N	N	N	A	N	A	N	N	N	N	N	N	N	N	N
TP57	A/T	0	57	+	NA	UNEAK	GBS	NoRef	Custom	QC+	N	N	A	N	N	N	N	W	N	N	N	N	N	A	N	N	N	N	N	N	N	N	N	N	N	N	A	W	N	A	N	N	N	N	N	N	N	N	N
TP58	A/T	0	58	+	NA	UNEAK	GBS	NoRef	Custom	QC+	N	N	N	N	N	N	N	N	A	N	N	N	N	N	N	N	N	N	N	N	N	N	N	N	A	N	N	N	N	N	N	N	N	N	N	N	N	N	N
TP60	A/G	0	60	+	NA	UNEAK	GBS	NoRef	Custom	QC+	N	N	N	N	N	N	G	N	N	N	N	G	N	N	N	N	N	N	N	N	N	N	N	N	N	N	A	N	N	N	N	N	N	G	N	N	G	N	N
TP61	C/T	0	61	+	NA	UNEAK	GBS	NoRef	Custom	QC+	T	T	Y	N	Y	N	T	T	Y	T	T	N	N	N	N	N	T	N	N	N	N	N	N	T	N	T	T	N	T	N	T	Y	Y	T	N	T	T	N	N
TP63	C/T	0	63	+	NA	UNEAK	GBS	NoRef	Custom	QC+	N	N	N	N	N	N	N	N	N	N	N	N	N	N	N	N	N	N	N	N	N	N	N	N	N	N	N	N	N	N	N	N	N	N	N	N	N	N	N
TP64	C/T	0	64	+	NA	UNEAK	GBS	NoRef	Custom	QC+	N	N	N	N	N	N	N	N	N	N	N	N	N	N	N	N	N	N	N	N	N	N	N	N	N	N	N	N	N	N	N	N	N	N	N	N	N	N	N
TP65	A/G	0	65	+	NA	UNEAK	GBS	NoRef	Custom	QC+	N	G	N	N	N	N	G	N	N	N	N	G	A	N	N	N	N	N	N	N	N	N	N	N	N	N	N	A	N	N	N	N	N	N	N	N	N	N	N
TP66	A/G	0	66	+	NA	UNEAK	GBS	NoRef	Custom	QC+	G	A	N	N	N	A	A	G	R	A	R	A	N	N	N	N	A	A	N	A	N	N	N	N	N	A	A	A	R	A	N	A	G	A	N	N	A	G	N
TP67	C/T	0	67	+	NA	UNEAK	GBS	NoRef	Custom	QC+	N	N	N	N	N	N	T	N	N	N	N	N	N	N	N	N	N	N	N	N	T	N	N	N	N	N	N	N	N	N	N	C	N	N	N	N	C	N	N
TP68	C/T	0	68	+	NA	UNEAK	GBS	NoRef	Custom	QC+	N	N	N	N	N	N	T	N	N	N	N	C	N	N	N	N	N	N	N	N	N	N	N	N	N	N	N	N	N	N	N	C	N	N	N	N	Y	N	N
TP69	C/T	0	69	+	NA	UNEAK	GBS	NoRef	Custom	QC+	N	C	N	N	C	T	T	N	N	N	C	C	N	N	N	N	C	N	N	N	T	N	N	N	N	N	C	N	N	N	T	N	N	C	N	N	C	N	N
TP71	A/C	0	71	+	NA	UNEAK	GBS	NoRef	Custom	QC+	A	N	C	N	N	N	N	N	A	N	N	N	N	C	N	N	N	N	N	N	N	N	N	N	N	N	N	C	N	A	N	N	N	A	N	N	C	N	N
TP72	C/T	0	72	+	NA	UNEAK	GBS	NoRef	Custom	QC+	N	C	C	N	N	N	T	N	C	N	N	N	N	N	N	N	N	N	N	N	N	N	N	C	N	N	N	N	N	N	N	N	N	N	N	N	N	N	N
TP74	G/T	0	74	+	NA	UNEAK	GBS	NoRef	Custom	QC+	N	T	N	N	N	G	N	T	N	N	N	N	K	T	N	N	G	T	T	T	N	N	T	N	T	N	G	N	T	N	G	K	T	G	N	N	T	G	N
TP75	G/T	0	75	+	NA	UNEAK	GBS	NoRef	Custom	QC+	N	T	N	N	N	N	N	N	G	N	G	N	N	N	N	N	N	N	N	N	N	N	N	N	N	N	N	N	N	N	T	N	G	T	N	T	N	N	N
TP76	A/G	0	76	+	NA	UNEAK	GBS	NoRef	Custom	QC+	G	R	G	N	G	G	G	G	G	N	N	N	G	N	N	N	G	N	N	G	N	N	N	G	N	G	G	R	G	G	G	G	G	G	N	R	G	N	N
TP79	A/G	0	79	+	NA	UNEAK	GBS	NoRef	Custom	QC+	N	N	N	N	N	N	N	N	N	N	N	N	N	N	N	N	N	N	N	N	N	N	N	N	N	N	N	N	N	N	N	N	N	N	N	N	N	N	N
TP80	A/G	0	80	+	NA	UNEAK	GBS	NoRef	Custom	QC+	R	A	A	N	N	A	N	N	N	N	N	N	N	N	N	N	N	G	N	N	N	N	N	R	N	N	N	N	A	N	N	N	R	N	N	N	A	N	R
TP84	C/T	0	84	+	NA	UNEAK	GBS	NoRef	Custom	QC+	C	N	C	N	C	N	C	N	T	N	N	N	N	N	N	N	N	N	N	N	N	N	N	N	N	N	N	C	N	N	C	C	C	C	N	N	N	N	N
TP85	A/G	0	85	+	NA	UNEAK	GBS	NoRef	Custom	QC+	N	N	N	N	N	N	N	N	N	N	N	N	N	N	N	N	N	N	N	N	N	N	N	N	N	N	N	N	N	N	N	N	N	N	N	N	N	N	N
TP86	C/T	0	86	+	NA	UNEAK	GBS	NoRef	Custom	QC+	N	N	N	N	N	N	N	N	N	N	N	N	N	N	N	N	N	N	N	N	N	N	N	C	N	N	N	C	T	N	T	T	N	C	N	N	C	N	N
TP87	C/T	0	87	+	NA	UNEAK	GBS	NoRef	Custom	QC+	N	N	N	N	N	N	N	N	N	N	N	N	N	N	N	N	N	N	Y	N	N	N	N	N	N	N	N	N	N	N	N	N	N	N	N	N	N	N	N
TP88	G/T	0	88	+	NA	UNEAK	GBS	NoRef	Custom	QC+	N	N	N	N	N	N	N	N	N	N	N	N	N	N	N	N	N	N	N	N	N	N	N	K	K	K	K	N	N	N	N	N	N	N	N	N	N	N	N
TP89	A/G	0	89	+	NA	UNEAK	GBS	NoRef	Custom	QC+	N	N	N	N	N	N	N	N	N	N	N	N	N	N	N	N	N	N	N	N	N	N	N	N	N	N	N	N	N	N	N	N	N	N	N	N	N	N	N
TP91	C/T	0	91	+	NA	UNEAK	GBS	NoRef	Custom	QC+	T	T	T	N	C	C	N	N	N	T	C	T	T	N	N	N	N	N	N	N	N	N	N	T	N	N	T	N	N	N	T	N	C	C	N	N	N	N	C
TP92	C/T	0	92	+	NA	UNEAK	GBS	NoRef	Custom	QC+	N	C	C	N	C	N	T	T	C	N	T	N	N	C	N	N	N	N	N	N	N	N	N	N	N	N	N	C	N	N	N	N	T	Y	N	N	N	C	N
TP93	A/G	0	93	+	NA	UNEAK	GBS	NoRef	Custom	QC+	N	N	A	N	N	N	N	N	N	G	A	N	N	A	N	N	N	N	A	A	A	N	N	N	N	N	N	A	N	N	N	N	N	N	N	N	N	N	N
TP94	A/G	0	94	+	NA	UNEAK	GBS	NoRef	Custom	QC+	N	N	N	N	N	N	N	N	N	N	N	N	N	N	N	N	N	N	N	N	N	N	N	N	N	N	N	N	N	N	N	N	N	N	N	N	N	N	N
TP95	G/T	0	95	+	NA	UNEAK	GBS	NoRef	Custom	QC+	N	K	N	N	N	N	N	N	N	G	G	N	N	N	N	N	G	N	N	K	N	N	N	K	N	N	K	N	N	N	N	N	N	N	N	G	G	K	N
TP96	G/T	0	96	+	NA	UNEAK	GBS	NoRef	Custom	QC+	N	G	N	N	N	N	N	N	N	N	N	N	N	N	N	N	G	N	N	G	N	N	N	K	N	N	G	N	N	N	N	N	N	N	N	N	G	N	G
TP97	A/T	0	97	+	NA	UNEAK	GBS	NoRef	Custom	QC+	T	N	N	N	N	N	N	T	T	N	N	N	N	N	N	N	N	N	N	N	N	N	N	N	N	N	N	T	N	N	T	N	N	N	N	N	N	N	N
TP98	G/T	0	98	+	NA	UNEAK	GBS	NoRef	Custom	QC+	G	N	N	N	N	N	T	G	K	N	N	N	N	N	N	N	N	N	G	N	N	N	N	N	N	N	N	N	N	N	G	N	N	N	N	N	T	N	N
TP99	A/G	0	99	+	NA	UNEAK	GBS	NoRef	Custom	QC+	N	N	N	N	G	N	A	N	N	G	N	N	R	N	N	N	N	N	G	N	N	N	N	N	N	N	N	N	N	N	N	N	N	N	N	N	N	N	N
TP100	A/G	0	100	+	NA	UNEAK	GBS	NoRef	Custom	QC+	N	G	N	G	N	G	G	G	N	N	A	G	G	N	N	N	N	N	G	N	N	N	N	N	N	N	A	N	G	G	G	N	N	N	N	N	N	N	N
TP101	A/G	0	101	+	NA	UNEAK	GBS	NoRef	Custom	QC+	N	N	N	N	N	N	N	N	N	N	N	N	N	N	N	N	N	N	N	N	N	N	N	N	N	N	N	N	N	N	N	N	N	N	N	N	N	N	N
TP102	A/G	0	102	+	NA	UNEAK	GBS	NoRef	Custom	QC+	N	N	N	N	N	N	N	N	N	N	N	N	N	N	N	N	N	N	R	N	N	N	N	N	N	N	N	N	N	N	N	N	N	N	N	N	N	N	N
TP103	A/C	0	103	+	NA	UNEAK	GBS	NoRef	Custom	QC+	N	C	N	N	N	N	N	C	C	N	N	N	N	N	N	N	N	N	N	N	N	N	N	N	N	N	N	C	C	N	N	N	N	N	N	N	N	N	N
TP104	C/G	0	104	+	NA	UNEAK	GBS	NoRef	Custom	QC+	N	G	N	N	N	N	N	N	N	N	G	C	G	N	N	N	N	C	S	N	N	N	G	C	S	C	C	N	C	N	S	C	N	N	N	N	C	C	G
TP105	A/C	0	105	+	NA	UNEAK	GBS	NoRef	Custom	QC+	N	N	N	N	N	N	N	N	N	N	N	N	N	N	N	N	N	N	N	N	N	N	N	N	N	N	N	A	N	N	N	M	N	N	N	N	N	N	N
TP106	A/T	0	106	+	NA	UNEAK	GBS	NoRef	Custom	QC+	N	T	N	N	N	N	N	N	N	N	N	N	N	N	N	N	N	N	N	N	N	N	N	N	N	N	N	N	N	N	N	N	N	N	N	T	N	N	N
TP107	G/A	0	107	+	NA	UNEAK	GBS	NoRef	Custom	QC+	R	R	G	N	G	G	R	G	G	G	G	G	R	G	N	N	G	G	R	R	N	N	G	G	G	R	G	R	G	G	R	G	G	G	N	G	R	G	G
TP108	A/G	0	108	+	NA	UNEAK	GBS	NoRef	Custom	QC+	N	G	N	N	G	N	N	N	N	N	G	N	N	N	N	N	N	N	N	N	N	N	N	N	N	N	N	N	N	N	N	A	N	N	N	A	A	N	N
TP109	A/T	0	109	+	NA	UNEAK	GBS	NoRef	Custom	QC+	T	T	T	T	W	T	T	T	T	T	W	T	T	T	N	T	T	T	T	T	T	N	T	T	T	T	T	T	W	T	W	T	T	T	N	T	T	W	T
TP111	A/G	0	111	+	NA	UNEAK	GBS	NoRef	Custom	QC+	N	N	A	N	N	R	A	N	N	N	A	G	N	G	N	N	N	N	N	N	N	N	N	N	N	N	N	N	N	N	N	N	N	N	N	N	N	N	N
TP112	G/T	0	112	+	NA	UNEAK	GBS	NoRef	Custom	QC+	N	N	N	N	N	N	N	N	N	N	N	N	N	N	N	N	N	N	N	N	N	N	N	N	N	N	N	N	N	N	N	N	N	N	N	N	N	N	N
TP113	A/T	0	113	+	NA	UNEAK	GBS	NoRef	Custom	QC+	N	A	N	N	A	N	N	W	N	N	A	N	N	N	N	N	N	N	N	N	N	N	N	N	N	N	N	N	A	N	N	N	N	N	N	N	A	N	N
TP114	A/T	0	114	+	NA	UNEAK	GBS	NoRef	Custom	QC+	N	N	N	N	N	T	N	W	N	N	A	A	T	N	N	N	N	N	N	N	T	N	T	N	N	N	N	N	N	N	T	N	N	N	N	N	T	N	T
TP115	A/G	0	115	+	NA	UNEAK	GBS	NoRef	Custom	QC+	N	N	N	N	N	N	N	N	N	N	N	N	N	N	N	N	N	N	N	N	N	N	N	N	N	N	N	N	N	N	N	N	N	N	N	N	N	N	N
TP116	A/T	0	116	+	NA	UNEAK	GBS	NoRef	Custom	QC+	N	N	N	N	N	N	N	N	N	N	N	N	N	N	N	N	N	N	N	N	N	N	N	N	N	N	N	N	N	N	N	N	N	N	N	N	N	N	N
TP117	A/G	0	117	+	NA	UNEAK	GBS	NoRef	Custom	QC+	G	G	G	N	G	G	A	G	G	G	N	N	N	G	N	N	N	N	N	G	A	N	G	N	N	N	N	N	N	G	N	N	N	N	N	N	N	N	N
TP118	C/T	0	118	+	NA	UNEAK	GBS	NoRef	Custom	QC+	N	C	T	N	T	N	C	T	N	N	N	N	N	N	N	N	N	C	T	N	N	N	N	N	N	N	C	N	N	N	N	N	N	T	N	N	N	N	N
TP119	G/T	0	119	+	NA	UNEAK	GBS	NoRef	Custom	QC+	N	N	N	N	N	N	N	N	N	N	N	N	N	N	N	N	N	N	N	N	N	N	N	N	N	N	N	N	N	N	N	N	N	N	N	N	N	N	N
TP121	G/T	0	121	+	NA	UNEAK	GBS	NoRef	Custom	QC+	N	N	N	N	N	N	N	N	N	N	N	N	N	N	N	N	N	N	N	N	N	N	N	N	N	N	N	N	N	N	N	N	N	N	N	N	N	N	N
TP122	A/G	0	122	+	NA	UNEAK	GBS	NoRef	Custom	QC+	N	N	N	N	N	N	N	N	N	N	N	N	N	N	N	N	N	N	N	N	N	N	N	N	N	N	N	N	N	N	N	N	N	N	N	N	N	N	N
TP123	C/T	0	123	+	NA	UNEAK	GBS	NoRef	Custom	QC+	N	T	T	N	N	N	T	N	N	C	N	Y	N	N	N	N	N	T	N	N	N	N	N	N	T	N	N	N	N	N	N	N	N	N	N	N	T	N	N
TP124	C/T	0	124	+	NA	UNEAK	GBS	NoRef	Custom	QC+	N	N	N	N	N	N	N	N	N	N	N	N	N	N	N	N	N	N	N	N	N	N	N	N	N	N	N	N	N	N	N	N	N	N	N	N	N	N	N
TP125	C/T	0	125	+	NA	UNEAK	GBS	NoRef	Custom	QC+	N	C	N	N	N	N	T	N	N	N	N	N	N	N	N	N	C	N	N	N	N	N	N	T	N	N	N	N	C	N	T	T	N	N	N	N	T	N	N
TP126	C/G	0	126	+	NA	UNEAK	GBS	NoRef	Custom	QC+	N	N	N	N	N	N	N	G	N	G	N	N	N	N	N	N	N	N	C	N	N	N	N	G	N	N	N	N	N	N	G	N	N	N	N	N	N	N	G
TP129	A/T	0	129	+	NA	UNEAK	GBS	NoRef	Custom	QC+	N	N	N	N	N	N	N	N	N	N	T	N	N	N	N	N	N	N	N	N	N	N	N	T	N	N	N	N	A	N	N	A	N	N	N	N	A	N	N
TP130	A/G	0	130	+	NA	UNEAK	GBS	NoRef	Custom	QC+	N	N	N	N	N	N	N	N	N	N	N	N	N	G	N	N	N	N	N	N	N	N	N	N	N	N	N	N	N	N	N	N	N	N	N	N	N	N	N
TP131	A/T	0	131	+	NA	UNEAK	GBS	NoRef	Custom	QC+	N	N	N	N	N	N	N	N	N	N	N	N	N	N	N	N	N	N	N	N	N	N	N	N	N	N	N	N	N	N	N	N	N	N	N	N	N	N	N
TP132	A/T	0	132	+	NA	UNEAK	GBS	NoRef	Custom	QC+	N	N	N	N	N	N	N	N	N	N	N	N	N	N	N	N	N	N	N	N	N	N	N	N	N	N	N	N	N	N	N	N	N	N	N	N	N	N	N
TP133	A/G	0	133	+	NA	UNEAK	GBS	NoRef	Custom	QC+	N	N	N	N	N	N	N	N	N	A	N	N	N	N	N	N	N	G	N	N	N	N	N	N	N	N	N	N	N	N	N	G	N	N	N	N	N	N	N
TP134	A/G	0	134	+	NA	UNEAK	GBS	NoRef	Custom	QC+	N	N	N	N	N	N	N	N	N	N	N	N	N	N	N	N	N	N	N	N	N	N	N	N	N	N	N	N	N	N	N	N	N	N	N	N	N	N	N
TP135	A/G	0	135	+	NA	UNEAK	GBS	NoRef	Custom	QC+	N	N	N	N	N	N	N	N	N	N	N	N	N	N	N	N	N	N	N	N	N	N	N	N	N	N	N	N	N	N	N	N	N	N	N	N	N	N	N
TP136	A/T	0	136	+	NA	UNEAK	GBS	NoRef	Custom	QC+	N	N	N	N	N	A	N	N	N	A	N	N	A	N	N	N	N	N	N	N	N	N	N	W	N	A	N	A	A	A	N	N	N	A	N	N	N	N	N
TP138	C/T	0	138	+	NA	UNEAK	GBS	NoRef	Custom	QC+	N	N	N	N	N	N	N	N	N	N	N	N	N	N	N	N	N	N	N	N	N	N	N	N	N	N	N	N	N	N	N	N	N	N	N	N	N	N	N
TP139	A/T	0	139	+	NA	UNEAK	GBS	NoRef	Custom	QC+	N	N	N	N	N	N	N	N	N	N	N	N	N	N	N	N	N	N	N	N	N	N	N	N	N	N	N	N	N	N	N	N	N	N	N	N	N	N	N
TP140	C/T	0	140	+	NA	UNEAK	GBS	NoRef	Custom	QC+	N	T	N	N	N	N	N	C	N	N	N	N	N	N	N	N	N	N	N	N	N	N	N	C	N	N	T	C	N	N	N	N	T	N	N	N	N	N	N
TP141	C/T	0	141	+	NA	UNEAK	GBS	NoRef	Custom	QC+	N	N	N	N	T	N	N	N	N	N	N	N	N	N	N	N	N	N	N	N	C	N	N	N	N	N	N	C	N	N	N	N	N	N	N	N	C	N	N
TP142	A/G	0	142	+	NA	UNEAK	GBS	NoRef	Custom	QC+	N	N	N	N	N	N	N	N	N	N	N	N	N	N	N	N	N	N	N	N	N	N	N	N	N	N	N	N	N	N	N	N	N	N	N	N	N	N	N
TP143	A/G	0	143	+	NA	UNEAK	GBS	NoRef	Custom	QC+	N	N	N	N	N	N	N	N	N	N	N	N	N	N	N	N	N	N	N	N	N	N	N	N	N	N	N	N	N	N	N	N	N	N	N	N	N	N	N
TP144	A/T	0	144	+	NA	UNEAK	GBS	NoRef	Custom	QC+	A	N	N	N	N	N	A	N	N	A	N	N	A	N	N	N	A	W	N	N	N	N	N	N	N	N	N	N	N	N	N	N	N	A	N	T	A	A	N
TP145	T/C	0	145	+	NA	UNEAK	GBS	NoRef	Custom	QC+	N	N	N	N	N	N	N	N	N	N	N	N	N	N	N	N	N	N	N	N	N	N	N	N	N	N	N	N	N	N	N	N	N	N	N	N	N	N	N
TP146	G/T	0	146	+	NA	UNEAK	GBS	NoRef	Custom	QC+	N	N	N	N	N	N	N	N	N	N	N	N	N	N	N	N	N	N	N	N	N	N	N	N	N	N	N	N	N	N	N	N	N	N	N	N	N	N	N
TP149	A/G	0	149	+	NA	UNEAK	GBS	NoRef	Custom	QC+	N	N	N	N	N	G	G	G	G	N	A	N	N	N	N	N	N	N	N	N	N	N	N	N	N	N	N	N	N	N	N	N	N	G	N	N	G	N	N
TP150	C/T	0	150	+	NA	UNEAK	GBS	NoRef	Custom	QC+	N	C	Y	N	C	N	N	C	C	T	T	N	N	N	N	N	C	N	N	N	N	N	N	N	N	N	N	N	N	N	Y	N	T	T	N	N	N	N	N
TP151	C/T	0	151	+	NA	UNEAK	GBS	NoRef	Custom	QC+	N	N	N	N	N	N	N	N	N	N	N	N	N	N	N	N	N	N	N	N	N	N	N	N	N	N	N	N	N	N	N	N	N	N	N	N	N	N	N
TP153	A/C	0	153	+	NA	UNEAK	GBS	NoRef	Custom	QC+	C	M	N	N	A	N	N	A	N	N	N	N	N	A	N	N	N	A	N	N	N	N	A	A	N	N	N	C	A	N	A	N	N	N	N	A	N	N	N
TP155	A/T	0	155	+	NA	UNEAK	GBS	NoRef	Custom	QC+	N	N	N	N	N	N	N	N	N	N	N	N	N	N	N	N	N	N	T	N	N	N	N	N	N	N	N	T	N	N	N	N	N	N	N	N	A	N	N
TP158	A/G	0	158	+	NA	UNEAK	GBS	NoRef	Custom	QC+	N	N	N	N	N	N	N	N	N	N	N	N	N	N	N	N	N	N	N	N	N	N	N	N	N	N	N	N	N	N	N	N	N	N	N	N	N	N	N
TP159	C/T	0	159	+	NA	UNEAK	GBS	NoRef	Custom	QC+	N	N	N	N	T	T	C	T	T	N	T	T	N	N	N	N	N	N	T	N	N	N	N	Y	N	N	N	T	N	N	T	N	N	N	N	N	T	N	N
TP160	A/G	0	160	+	NA	UNEAK	GBS	NoRef	Custom	QC+	N	G	N	N	G	N	N	N	N	N	N	N	N	N	N	N	G	N	N	N	R	N	N	N	N	N	A	A	G	N	N	G	G	G	N	N	G	N	N
TP162	C/T	0	162	+	NA	UNEAK	GBS	NoRef	Custom	QC+	T	C	C	N	Y	T	Y	C	C	T	C	T	C	N	N	N	T	T	T	T	T	N	N	T	T	N	Y	Y	C	N	C	C	C	C	N	T	T	N	C
TP163	C/T	0	163	+	NA	UNEAK	GBS	NoRef	Custom	QC+	T	N	C	N	Y	T	T	C	C	T	C	T	C	N	N	N	T	T	T	N	T	N	N	T	T	N	Y	T	N	N	C	T	T	T	N	T	T	N	N
TP164	C/T	0	164	+	NA	UNEAK	GBS	NoRef	Custom	QC+	N	N	N	N	N	N	N	N	N	N	N	N	N	N	N	N	N	N	N	N	N	N	N	N	N	N	N	N	N	N	N	N	N	N	N	N	N	N	N
TP166	A/C	0	166	+	NA	UNEAK	GBS	NoRef	Custom	QC+	N	N	N	N	N	N	N	N	N	N	N	N	N	N	N	N	N	N	N	N	N	N	N	N	N	N	N	N	N	N	N	N	N	N	N	N	N	N	N
TP167	C/T	0	167	+	NA	UNEAK	GBS	NoRef	Custom	QC+	N	N	N	N	N	N	C	N	N	C	T	N	N	N	N	N	C	N	N	C	N	N	N	C	N	N	C	N	N	N	C	Y	C	C	N	C	N	C	N
TP169	A/T	0	169	+	NA	UNEAK	GBS	NoRef	Custom	QC+	N	N	T	N	N	T	N	N	N	N	N	N	A	N	N	N	A	N	N	N	A	N	N	N	N	N	N	A	A	N	N	N	N	N	N	N	A	N	N
TP170	A/G	0	170	+	NA	UNEAK	GBS	NoRef	Custom	QC+	N	G	N	N	G	N	N	N	N	N	N	R	N	N	N	N	N	N	N	N	N	N	N	N	N	N	N	N	N	N	N	N	A	N	N	N	N	N	N
TP171	A/G	0	171	+	NA	UNEAK	GBS	NoRef	Custom	QC+	N	N	N	N	N	N	N	N	N	N	N	N	N	N	N	N	N	N	N	N	N	N	N	N	N	N	N	N	N	N	N	N	G	N	N	N	N	N	N
TP172	C/T	0	172	+	NA	UNEAK	GBS	NoRef	Custom	QC+	T	N	N	N	C	N	T	T	T	N	T	N	N	C	N	N	T	C	T	C	T	N	N	C	T	T	N	T	N	T	T	T	N	Y	N	C	N	N	N
TP173	A/C	0	173	+	NA	UNEAK	GBS	NoRef	Custom	QC+	C	M	M	N	N	C	C	N	C	M	N	M	C	A	N	A	A	C	A	A	N	N	M	A	A	C	C	N	M	C	N	C	A	C	N	A	A	M	M
TP174	C/T	0	174	+	NA	UNEAK	GBS	NoRef	Custom	QC+	N	N	N	N	N	N	N	N	N	N	T	N	T	N	N	N	N	N	N	N	T	N	N	N	N	N	N	N	N	N	N	N	N	N	N	N	C	N	N
TP175	A/G	0	175	+	NA	UNEAK	GBS	NoRef	Custom	QC+	N	N	N	N	N	N	N	N	N	N	N	N	N	N	N	N	N	N	N	N	N	N	N	N	N	N	N	N	N	N	N	N	N	N	N	N	N	N	N
TP176	C/T	0	176	+	NA	UNEAK	GBS	NoRef	Custom	QC+	N	N	N	N	N	N	C	N	N	T	N	N	C	N	N	N	N	N	N	N	N	N	N	N	N	N	C	N	N	N	C	N	N	C	N	T	N	N	N
TP177	A/G	0	177	+	NA	UNEAK	GBS	NoRef	Custom	QC+	N	N	N	N	N	N	N	N	N	N	N	N	N	N	N	N	N	N	N	N	N	N	N	N	N	N	N	N	N	N	N	N	N	N	N	N	N	N	N
TP178	A/T	0	178	+	NA	UNEAK	GBS	NoRef	Custom	QC+	T	A	N	N	T	N	T	N	N	N	N	N	N	N	N	N	T	N	A	A	N	N	N	N	N	N	A	N	N	N	N	N	T	A	N	A	N	N	N
TP179	C/T	0	179	+	NA	UNEAK	GBS	NoRef	Custom	QC+	N	T	N	N	N	N	N	N	N	N	T	N	N	T	N	N	N	N	N	N	N	N	T	N	N	N	N	N	N	N	N	N	N	N	N	N	N	N	N
TP181	A/G	0	181	+	NA	UNEAK	GBS	NoRef	Custom	QC+	N	R	N	N	N	R	N	N	N	N	G	N	N	N	N	N	N	N	N	N	N	N	N	N	N	N	A	N	N	N	N	A	A	N	N	N	N	N	N
TP182	A/G	0	182	+	NA	UNEAK	GBS	NoRef	Custom	QC+	A	A	N	N	N	N	N	N	N	N	N	N	N	N	N	N	N	N	A	N	N	N	N	N	N	N	N	A	N	N	N	N	N	N	N	N	N	N	N
TP183	A/G	0	183	+	NA	UNEAK	GBS	NoRef	Custom	QC+	N	N	N	N	N	N	N	N	N	A	N	N	N	N	N	N	N	N	N	N	N	N	N	N	N	N	N	N	N	N	N	N	N	N	N	N	N	N	N
TP184	A/C	0	184	+	NA	UNEAK	GBS	NoRef	Custom	QC+	A	N	C	N	C	N	C	N	N	N	N	N	N	N	N	N	N	C	N	N	C	N	N	N	N	N	N	N	N	N	C	N	N	N	N	N	N	N	N
TP186	C/T	0	186	+	NA	UNEAK	GBS	NoRef	Custom	QC+	N	N	N	N	N	N	N	N	N	N	N	N	N	N	N	N	N	N	N	N	N	N	N	N	N	N	N	N	N	N	N	N	N	N	N	N	N	N	N
TP188	G/T	0	188	+	NA	UNEAK	GBS	NoRef	Custom	QC+	N	N	N	N	N	N	T	G	N	N	N	G	N	N	N	N	N	N	N	N	N	N	T	N	N	N	N	N	N	N	N	N	N	N	N	N	N	N	N
TP189	A/G	0	189	+	NA	UNEAK	GBS	NoRef	Custom	QC+	N	A	N	N	N	N	G	G	N	N	N	N	N	N	N	N	N	N	N	N	N	N	N	N	N	N	N	N	N	N	N	N	N	N	N	N	N	N	G
TP190	C/T	0	190	+	NA	UNEAK	GBS	NoRef	Custom	QC+	N	N	N	N	N	N	N	C	N	N	N	C	N	N	N	N	N	N	N	N	N	N	N	N	N	N	N	N	T	N	N	N	N	N	N	C	N	N	N
TP191	A/G	0	191	+	NA	UNEAK	GBS	NoRef	Custom	QC+	G	G	G	N	G	G	N	G	G	G	G	G	G	G	N	N	G	N	N	R	G	N	N	G	N	N	G	A	N	N	N	N	G	G	N	G	G	G	N
TP192	A/T	0	192	+	NA	UNEAK	GBS	NoRef	Custom	QC+	A	A	A	N	A	N	A	N	N	A	N	N	N	N	N	N	A	N	N	N	N	N	N	N	N	N	N	N	N	N	A	A	A	A	N	N	A	N	T
TP195	C/T	0	195	+	NA	UNEAK	GBS	NoRef	Custom	QC+	T	T	N	N	N	N	T	Y	T	Y	N	N	N	N	N	N	N	N	N	N	N	N	N	N	N	N	N	Y	N	N	N	T	N	N	N	N	T	C	Y
TP196	A/T	0	196	+	NA	UNEAK	GBS	NoRef	Custom	QC+	N	N	N	N	N	N	N	N	N	N	N	N	N	N	N	N	T	N	N	N	N	N	A	T	N	N	N	N	N	N	N	N	N	N	N	N	N	N	N
TP197	A/C	0	197	+	NA	UNEAK	GBS	NoRef	Custom	QC+	C	C	N	N	C	C	C	N	C	C	N	C	C	C	N	N	C	C	C	C	C	N	C	C	C	C	M	C	C	C	C	C	C	N	N	C	C	N	N
TP198	A/C	0	198	+	NA	UNEAK	GBS	NoRef	Custom	QC+	N	N	N	N	N	N	N	N	C	N	N	N	N	N	N	N	N	N	C	N	N	N	N	C	N	N	M	N	N	N	N	N	N	N	N	C	N	N	N
TP199	G/T	0	199	+	NA	UNEAK	GBS	NoRef	Custom	QC+	N	T	N	N	N	N	N	G	N	N	N	N	N	N	N	N	N	N	N	N	N	N	N	T	N	N	N	G	N	N	N	G	N	T	N	N	N	N	N
TP200	A/G	0	200	+	NA	UNEAK	GBS	NoRef	Custom	QC+	N	N	N	N	N	N	N	N	N	N	N	N	N	N	N	N	N	N	N	N	N	N	N	N	N	N	N	N	N	N	N	N	N	N	N	N	N	N	N
TP202	G/T	0	202	+	NA	UNEAK	GBS	NoRef	Custom	QC+	N	N	N	N	N	N	N	N	N	N	N	N	N	N	N	N	N	N	N	N	N	N	N	N	N	N	N	N	N	N	N	N	N	N	N	N	N	N	N
TP203	A/C	0	203	+	NA	UNEAK	GBS	NoRef	Custom	QC+	N	N	N	N	N	N	N	N	N	N	N	N	N	N	N	N	N	N	N	N	N	N	N	N	N	N	N	N	N	N	N	N	N	N	N	N	N	N	N
TP204	G/T	0	204	+	NA	UNEAK	GBS	NoRef	Custom	QC+	N	N	N	N	N	N	N	N	N	N	N	N	N	N	N	N	N	N	N	N	N	N	N	N	N	N	N	N	N	N	N	N	N	N	N	N	N	N	N
TP205	A/G	0	205	+	NA	UNEAK	GBS	NoRef	Custom	QC+	N	N	N	N	N	N	N	N	N	N	N	N	N	N	N	N	N	N	N	N	N	N	N	N	N	N	N	N	N	N	N	N	N	N	N	N	N	N	N
TP210	C/T	0	210	+	NA	UNEAK	GBS	NoRef	Custom	QC+	N	N	C	N	N	N	N	N	N	N	N	T	N	N	N	N	N	N	N	N	N	N	N	N	N	N	N	C	N	N	N	N	N	N	N	N	N	N	N
TP211	C/T	0	211	+	NA	UNEAK	GBS	NoRef	Custom	QC+	N	N	C	N	N	C	N	T	N	N	N	T	N	N	N	N	N	N	N	N	N	N	N	N	N	N	N	C	N	N	N	N	N	C	N	N	C	N	N
TP212	C/T	0	212	+	NA	UNEAK	GBS	NoRef	Custom	QC+	T	T	T	N	N	T	N	N	N	T	N	N	T	T	N	N	C	C	N	T	N	N	N	N	N	N	C	N	T	C	N	N	N	T	N	N	N	N	N
TP216	C/G	0	216	+	NA	UNEAK	GBS	NoRef	Custom	QC+	N	N	N	N	N	N	N	N	N	N	N	N	N	N	N	N	N	N	N	N	N	N	N	N	N	N	N	N	N	N	N	N	N	N	N	N	N	N	N
TP217	A/C	0	217	+	NA	UNEAK	GBS	NoRef	Custom	QC+	N	N	N	N	N	N	N	N	A	N	N	N	N	N	N	N	N	N	N	N	N	N	N	N	N	N	N	N	N	N	N	N	N	N	N	N	N	N	N
TP218	A/C	0	218	+	NA	UNEAK	GBS	NoRef	Custom	QC+	N	N	N	N	N	N	N	N	N	N	N	N	N	N	N	N	N	N	N	N	N	N	N	N	N	N	N	N	N	N	N	N	N	N	N	N	N	N	N
TP219	A/C	0	219	+	NA	UNEAK	GBS	NoRef	Custom	QC+	N	N	N	N	N	N	N	N	N	N	N	N	N	N	N	N	N	N	N	N	N	N	N	N	N	N	N	N	N	N	N	N	N	N	N	N	N	N	N
TP221	A/T	0	221	+	NA	UNEAK	GBS	NoRef	Custom	QC+	N	N	T	N	T	N	N	N	N	N	N	N	N	N	N	N	N	N	N	N	N	N	N	N	N	N	N	N	N	N	T	T	N	N	N	N	N	N	N
TP222	G/T	0	222	+	NA	UNEAK	GBS	NoRef	Custom	QC+	N	N	N	N	N	N	N	N	N	N	N	N	N	N	N	N	N	N	N	N	N	N	N	N	N	N	N	N	N	N	N	N	N	N	N	N	N	N	N
TP223	G/T	0	223	+	NA	UNEAK	GBS	NoRef	Custom	QC+	T	N	N	N	G	N	T	N	N	N	K	N	N	N	N	N	N	N	N	N	N	N	N	K	N	N	T	N	N	N	N	N	N	N	N	N	N	N	N
TP224	C/G	0	224	+	NA	UNEAK	GBS	NoRef	Custom	QC+	N	G	N	N	N	N	N	N	N	N	N	N	N	G	N	N	N	N	N	N	G	N	N	G	N	N	G	N	N	N	N	N	N	G	N	N	G	N	N
TP225	C/T	0	225	+	NA	UNEAK	GBS	NoRef	Custom	QC+	N	T	T	N	T	N	N	T	N	N	N	T	N	N	N	N	N	T	C	C	N	N	T	T	N	N	N	C	Y	N	N	N	N	N	N	N	N	N	N
TP226	G/T	0	226	+	NA	UNEAK	GBS	NoRef	Custom	QC+	G	N	N	N	G	T	N	N	N	T	N	N	N	N	N	N	N	G	N	N	N	N	N	G	N	N	N	N	N	N	N	N	N	N	N	N	N	N	N
TP227	A/G	0	227	+	NA	UNEAK	GBS	NoRef	Custom	QC+	N	N	N	N	N	N	N	N	N	N	N	N	N	N	N	N	N	N	N	N	N	N	N	N	N	N	N	N	N	N	N	N	N	N	N	N	N	N	N
TP228	C/T	0	228	+	NA	UNEAK	GBS	NoRef	Custom	QC+	N	C	N	N	T	N	C	C	C	N	N	N	N	N	N	N	N	N	N	N	C	N	N	N	N	N	T	N	N	T	N	N	N	N	N	N	N	N	N
TP229	A/C	0	229	+	NA	UNEAK	GBS	NoRef	Custom	QC+	N	N	N	N	N	N	N	N	N	N	N	N	N	N	N	N	N	N	N	N	N	N	N	N	N	N	N	N	N	N	A	N	N	N	N	N	N	N	N
TP230	C/T	0	230	+	NA	UNEAK	GBS	NoRef	Custom	QC+	T	C	T	N	Y	N	N	C	C	N	C	N	T	N	N	N	N	T	C	C	Y	N	N	N	N	N	T	C	N	N	N	C	N	N	N	N	T	N	N
TP231	A/G	0	231	+	NA	UNEAK	GBS	NoRef	Custom	QC+	N	N	N	N	N	N	N	N	N	N	N	N	N	N	N	N	N	N	N	N	N	N	N	N	N	N	N	N	N	N	N	N	N	N	N	N	N	N	N
TP232	C/G	0	232	+	NA	UNEAK	GBS	NoRef	Custom	QC+	N	N	N	N	N	N	N	N	N	N	N	N	N	N	N	N	N	N	N	N	N	N	N	N	N	N	N	N	N	N	N	N	N	N	N	N	N	N	N
TP234	A/G	0	234	+	NA	UNEAK	GBS	NoRef	Custom	QC+	N	N	N	N	N	N	N	N	N	N	N	N	N	N	N	N	N	N	N	N	N	N	N	N	N	N	N	N	N	N	N	N	N	N	N	N	N	N	N
TP235	G/T	0	235	+	NA	UNEAK	GBS	NoRef	Custom	QC+	N	N	N	N	N	N	N	N	N	N	N	N	N	N	N	N	N	N	N	N	N	N	N	N	N	N	N	N	N	N	N	N	N	N	N	N	N	N	N
TP237	C/T	0	237	+	NA	UNEAK	GBS	NoRef	Custom	QC+	N	N	N	N	N	N	N	N	N	N	N	N	N	T	N	N	N	N	N	C	N	N	N	C	N	N	N	N	N	N	N	N	N	N	N	N	N	C	N
TP238	A/G	0	238	+	NA	UNEAK	GBS	NoRef	Custom	QC+	N	N	N	N	N	N	N	N	N	N	N	N	N	N	N	N	N	N	N	N	N	N	N	N	N	N	N	N	N	N	N	N	N	N	N	N	N	N	N
TP239	C/T	0	239	+	NA	UNEAK	GBS	NoRef	Custom	QC+	N	N	C	C	N	C	C	N	N	N	N	N	N	N	N	C	N	C	C	C	N	N	N	N	N	N	N	N	N	C	N	N	N	N	N	N	N	C	C
TP241	A/G	0	241	+	NA	UNEAK	GBS	NoRef	Custom	QC+	G	N	N	N	N	N	N	N	N	N	N	N	N	N	N	N	N	N	G	N	N	N	N	N	N	N	N	N	N	N	N	N	N	N	N	N	N	N	N
TP242	G/T	0	242	+	NA	UNEAK	GBS	NoRef	Custom	QC+	N	N	N	N	N	G	T	G	N	N	N	N	N	N	N	N	N	N	N	N	N	N	N	N	N	N	N	N	N	T	N	N	T	N	N	N	N	N	N
TP243	A/G	0	243	+	NA	UNEAK	GBS	NoRef	Custom	QC+	N	N	N	N	N	N	N	A	G	G	N	N	A	N	N	N	N	N	N	N	N	N	N	N	N	N	N	N	N	N	N	N	N	G	N	N	N	N	N
TP244	C/T	0	244	+	NA	UNEAK	GBS	NoRef	Custom	QC+	N	N	N	N	N	N	N	N	N	N	N	N	C	N	N	N	N	N	N	N	C	N	N	N	N	N	C	N	N	N	N	N	N	N	N	N	N	N	N
TP245	A/G	0	245	+	NA	UNEAK	GBS	NoRef	Custom	QC+	A	A	N	N	G	N	R	G	G	N	N	N	N	N	N	N	N	N	N	A	N	N	N	G	N	N	A	N	A	N	G	N	N	N	N	N	A	N	N
TP247	A/C	0	247	+	NA	UNEAK	GBS	NoRef	Custom	QC+	N	C	N	N	N	C	N	C	N	A	N	N	N	N	N	N	N	N	N	N	N	N	N	N	N	N	N	N	N	N	C	N	N	A	N	N	N	N	N
TP248	C/T	0	248	+	NA	UNEAK	GBS	NoRef	Custom	QC+	N	T	T	N	N	N	Y	C	N	T	N	N	N	C	N	N	N	N	N	T	N	N	N	N	C	N	N	N	C	N	T	N	N	N	N	N	T	T	N
TP249	C/T	0	249	+	NA	UNEAK	GBS	NoRef	Custom	QC+	N	N	N	N	N	N	N	N	N	N	N	N	N	N	N	N	N	N	N	N	N	N	N	N	N	N	N	N	N	N	N	N	N	N	N	N	N	N	N
TP250	A/G	0	250	+	NA	UNEAK	GBS	NoRef	Custom	QC+	N	N	N	N	N	N	N	N	N	N	N	N	N	N	N	N	N	N	N	N	N	N	N	N	N	N	N	N	N	N	N	N	N	N	N	N	N	N	N
TP251	A/G	0	251	+	NA	UNEAK	GBS	NoRef	Custom	QC+	N	N	N	N	N	N	N	N	N	N	N	N	N	N	N	N	N	N	N	N	N	N	N	N	N	N	N	N	N	N	N	N	N	N	N	N	N	N	N
TP252	A/C	0	252	+	NA	UNEAK	GBS	NoRef	Custom	QC+	N	N	N	N	N	N	N	N	N	N	N	N	N	N	N	N	N	N	N	N	N	N	N	N	N	N	N	N	N	N	N	N	N	N	N	N	N	N	N
TP253	A/T	0	253	+	NA	UNEAK	GBS	NoRef	Custom	QC+	N	N	N	N	N	N	N	N	N	N	N	N	N	N	N	N	N	N	N	N	N	N	N	N	N	N	N	N	N	N	N	N	N	N	N	N	N	N	N
TP254	A/G	0	254	+	NA	UNEAK	GBS	NoRef	Custom	QC+	N	N	N	N	N	A	G	N	N	N	N	N	A	G	N	N	N	N	N	N	N	N	N	G	N	N	N	N	A	N	G	N	N	N	N	N	N	N	N
TP256	A/G	0	256	+	NA	UNEAK	GBS	NoRef	Custom	QC+	N	A	A	N	N	A	G	N	N	N	N	N	N	N	N	N	A	N	N	N	N	N	N	N	N	N	N	N	A	N	N	N	N	A	N	N	N	N	N
TP257	G/T	0	257	+	NA	UNEAK	GBS	NoRef	Custom	QC+	N	N	N	N	N	N	N	N	N	N	N	N	N	N	N	N	N	N	N	N	N	N	N	N	N	N	N	N	N	N	N	N	N	N	N	N	N	N	N
TP260	G/T	0	260	+	NA	UNEAK	GBS	NoRef	Custom	QC+	N	N	N	N	N	N	N	N	N	N	N	N	N	N	N	N	N	N	N	N	N	N	N	N	N	N	N	N	N	N	N	N	N	N	N	N	N	N	N
TP261	C/T	0	261	+	NA	UNEAK	GBS	NoRef	Custom	QC+	N	N	N	N	N	N	N	N	N	N	N	N	N	N	N	N	N	N	N	N	N	N	N	N	N	N	N	N	N	N	N	N	N	N	N	N	N	N	N
TP262	C/T	0	262	+	NA	UNEAK	GBS	NoRef	Custom	QC+	N	T	C	T	N	N	N	N	N	N	N	T	N	N	N	N	N	N	T	N	T	N	N	N	T	T	Y	N	T	T	Y	N	N	N	N	T	Y	N	N
TP263	A/G	0	263	+	NA	UNEAK	GBS	NoRef	Custom	QC+	N	A	N	N	N	N	N	N	N	G	G	N	N	N	N	N	N	N	N	N	N	N	N	A	N	N	N	N	N	N	N	N	N	N	N	N	N	N	A
TP264	T/C	0	264	+	NA	UNEAK	GBS	NoRef	Custom	QC+	N	N	N	N	N	N	N	N	N	N	N	N	N	N	N	N	N	N	N	N	N	N	N	N	N	N	N	N	N	N	N	N	N	N	N	N	N	N	N
TP265	A/G	0	265	+	NA	UNEAK	GBS	NoRef	Custom	QC+	N	N	N	N	N	N	N	N	N	N	N	N	N	N	N	N	N	N	N	N	N	N	N	N	N	N	N	N	N	N	N	N	N	N	N	N	N	N	N
TP266	C/T	0	266	+	NA	UNEAK	GBS	NoRef	Custom	QC+	T	N	N	N	N	N	N	N	N	N	N	T	N	N	N	N	N	N	N	N	N	N	N	N	N	N	N	N	N	N	N	N	N	N	N	T	N	N	N
TP267	C/T	0	267	+	NA	UNEAK	GBS	NoRef	Custom	QC+	N	N	N	N	N	N	N	N	N	N	N	N	N	N	N	N	N	N	N	N	N	N	N	N	N	N	N	N	N	N	N	N	N	N	N	N	N	N	N
TP268	G/T	0	268	+	NA	UNEAK	GBS	NoRef	Custom	QC+	T	N	N	N	K	T	N	T	G	T	N	N	T	N	N	N	N	N	N	N	N	N	N	T	N	N	N	N	N	N	N	N	T	N	N	N	N	N	N
TP269	C/T	0	269	+	NA	UNEAK	GBS	NoRef	Custom	QC+	N	N	N	N	N	N	N	N	N	N	N	N	N	N	N	N	N	N	N	N	N	N	N	N	N	N	N	N	N	N	N	N	N	N	N	N	N	N	N
TP270	G/T	0	270	+	NA	UNEAK	GBS	NoRef	Custom	QC+	N	N	N	N	N	N	N	N	N	N	N	N	N	N	N	N	N	N	N	N	N	N	N	N	N	N	N	N	N	N	N	N	N	N	N	N	N	N	N
TP271	T/C	0	271	+	NA	UNEAK	GBS	NoRef	Custom	QC+	N	T	N	N	N	N	N	N	N	N	C	N	N	N	N	N	N	N	N	N	N	N	C	N	N	N	N	N	N	C	N	N	N	N	N	N	N	N	N
TP274	C/T	0	274	+	NA	UNEAK	GBS	NoRef	Custom	QC+	N	N	C	N	N	N	N	N	N	N	N	N	N	C	N	N	C	N	N	C	N	N	N	T	N	N	T	N	N	N	N	N	N	N	N	N	N	N	N
TP275	C/T	0	275	+	NA	UNEAK	GBS	NoRef	Custom	QC+	C	N	C	N	C	C	T	N	C	T	N	T	N	C	N	T	C	T	N	C	T	N	T	T	N	Y	T	Y	N	N	N	C	N	N	N	N	T	N	N
TP276	C/T	0	276	+	NA	UNEAK	GBS	NoRef	Custom	QC+	N	T	C	N	C	C	T	C	C	T	Y	T	N	C	N	N	C	T	N	C	N	N	T	T	N	Y	T	Y	N	N	N	C	N	T	N	C	T	C	N
TP277	C/T	0	277	+	NA	UNEAK	GBS	NoRef	Custom	QC+	N	T	C	N	C	C	T	C	C	Y	N	T	N	C	N	N	C	T	N	C	N	N	T	Y	N	T	T	Y	N	C	N	C	N	N	N	N	T	C	N
TP278	C/T	0	278	+	NA	UNEAK	GBS	NoRef	Custom	QC+	N	T	C	N	N	N	N	C	N	Y	N	N	N	C	N	N	C	T	N	C	N	N	T	T	N	N	T	T	N	N	N	C	N	N	N	N	T	N	N
TP279	A/T	0	279	+	NA	UNEAK	GBS	NoRef	Custom	QC+	N	T	N	N	N	N	N	N	T	N	N	N	N	N	N	N	A	N	N	N	N	N	N	N	T	N	T	N	N	N	N	N	N	N	N	N	N	N	N
TP280	G/T	0	280	+	NA	UNEAK	GBS	NoRef	Custom	QC+	N	K	T	N	N	N	N	N	N	G	N	N	N	N	N	N	N	N	N	N	N	N	N	N	N	N	N	N	G	N	N	N	N	T	N	N	N	N	N
TP281	A/G	0	281	+	NA	UNEAK	GBS	NoRef	Custom	QC+	G	A	A	N	G	G	G	N	N	G	N	G	A	A	N	N	N	N	A	A	G	N	N	A	N	A	G	G	A	N	N	N	A	G	N	N	N	N	G
TP282	C/G	0	282	+	NA	UNEAK	GBS	NoRef	Custom	QC+	N	C	N	N	N	N	N	N	N	N	N	N	N	N	N	N	N	N	N	N	N	N	N	N	N	N	N	S	C	N	N	N	N	C	N	N	N	N	N
TP283	C/G	0	283	+	NA	UNEAK	GBS	NoRef	Custom	QC+	N	N	N	N	N	N	N	N	N	N	N	N	N	N	N	N	N	N	N	N	N	N	N	N	N	N	N	N	N	N	N	N	N	N	N	N	N	N	N
TP284	C/G	0	284	+	NA	UNEAK	GBS	NoRef	Custom	QC+	N	N	N	N	N	N	N	N	N	N	N	N	N	N	N	N	N	N	N	N	N	N	N	N	N	N	N	N	N	N	N	N	N	N	N	N	N	N	N
TP285	A/G	0	285	+	NA	UNEAK	GBS	NoRef	Custom	QC+	N	A	A	N	A	N	G	N	N	N	N	N	G	N	N	N	N	N	N	A	A	N	N	G	N	N	N	N	N	N	N	N	N	N	N	G	G	N	N
TP286	A/G	0	286	+	NA	UNEAK	GBS	NoRef	Custom	QC+	N	N	N	N	N	N	N	N	N	N	N	N	N	N	N	N	N	N	N	N	N	N	N	N	N	N	N	N	N	N	N	N	N	N	N	N	N	N	N
TP287	G/T	0	287	+	NA	UNEAK	GBS	NoRef	Custom	QC+	N	N	N	N	N	N	N	N	N	N	N	N	N	N	N	N	N	N	T	N	N	N	N	N	N	N	T	N	N	N	N	N	N	N	N	N	T	N	N
TP288	A/C	0	288	+	NA	UNEAK	GBS	NoRef	Custom	QC+	N	N	N	N	N	N	N	N	N	N	N	N	N	N	N	N	N	N	A	N	N	N	N	A	N	N	A	N	N	N	N	N	N	N	N	N	N	N	N
TP290	C/T	0	290	+	NA	UNEAK	GBS	NoRef	Custom	QC+	N	N	N	N	N	N	N	N	N	N	N	N	N	N	N	N	N	N	N	N	N	N	N	N	N	N	N	N	N	N	N	N	N	N	N	N	N	N	N
TP291	A/G	0	291	+	NA	UNEAK	GBS	NoRef	Custom	QC+	N	N	N	N	N	N	N	N	N	N	N	N	N	N	N	N	N	N	N	N	N	N	N	N	N	N	N	N	N	N	N	N	N	N	N	N	N	N	N
TP292	G/T	0	292	+	NA	UNEAK	GBS	NoRef	Custom	QC+	N	N	N	N	N	N	N	N	N	N	N	N	N	N	N	N	N	N	N	N	N	N	N	N	N	N	N	N	N	N	N	N	N	N	N	N	N	N	N
TP293	A/G	0	293	+	NA	UNEAK	GBS	NoRef	Custom	QC+	N	N	N	N	N	N	N	N	N	N	N	N	N	N	N	N	N	N	N	N	N	N	N	N	N	N	N	N	N	N	N	N	N	N	N	N	N	N	N
TP294	A/G	0	294	+	NA	UNEAK	GBS	NoRef	Custom	QC+	N	N	N	N	N	N	N	N	N	N	N	N	N	N	N	N	N	N	N	N	N	N	N	N	N	N	N	N	N	N	N	N	N	N	N	N	N	N	N
TP296	C/G	0	296	+	NA	UNEAK	GBS	NoRef	Custom	QC+	N	N	N	N	N	N	N	N	N	N	N	N	N	N	N	N	N	N	N	N	N	N	N	N	N	N	N	N	N	N	N	N	N	N	N	G	N	N	N
TP297	A/G	0	297	+	NA	UNEAK	GBS	NoRef	Custom	QC+	N	N	N	N	N	N	N	N	N	N	N	N	N	N	N	N	N	N	N	N	N	N	N	N	N	N	N	N	N	N	N	N	N	N	N	N	N	N	N
TP298	A/G	0	298	+	NA	UNEAK	GBS	NoRef	Custom	QC+	N	N	N	N	N	N	N	N	N	N	N	N	N	N	N	N	N	N	N	N	N	N	N	N	N	N	N	N	N	N	N	N	N	N	N	N	N	N	N
TP299	A/G	0	299	+	NA	UNEAK	GBS	NoRef	Custom	QC+	N	N	N	N	N	N	N	N	N	N	N	N	N	N	N	N	N	N	N	N	N	N	N	N	N	N	N	N	N	N	N	N	N	N	N	N	N	N	N
TP301	C/T	0	301	+	NA	UNEAK	GBS	NoRef	Custom	QC+	C	C	C	N	Y	N	T	N	C	C	C	T	C	C	N	N	C	T	T	T	N	N	N	C	C	T	C	N	N	N	C	N	N	T	N	C	N	N	T
TP302	C/T	0	302	+	NA	UNEAK	GBS	NoRef	Custom	QC+	N	N	N	N	N	N	N	N	N	N	N	N	N	N	N	N	N	N	N	N	N	N	N	N	N	N	N	N	N	N	N	N	N	N	N	N	N	N	N
TP303	A/G	0	303	+	NA	UNEAK	GBS	NoRef	Custom	QC+	N	N	N	N	N	N	N	N	N	N	N	N	N	N	N	N	N	N	N	N	N	N	N	N	N	N	N	N	N	N	N	N	N	N	N	N	N	N	N
TP304	C/G	0	304	+	NA	UNEAK	GBS	NoRef	Custom	QC+	N	N	N	N	N	N	N	N	N	N	N	N	N	N	N	N	N	N	N	N	N	N	N	N	N	N	N	N	N	N	N	N	N	N	N	N	N	N	N
TP305	A/G	0	305	+	NA	UNEAK	GBS	NoRef	Custom	QC+	N	N	N	N	N	N	N	N	N	N	N	N	N	N	N	N	N	N	N	N	N	N	N	N	N	N	N	N	N	N	N	N	N	N	N	N	N	N	N
TP306	A/G	0	306	+	NA	UNEAK	GBS	NoRef	Custom	QC+	N	N	N	N	N	N	N	N	N	N	N	N	N	N	N	N	N	N	N	N	N	N	N	N	N	N	N	N	N	N	N	N	N	N	N	N	N	N	N
TP307	G/T	0	307	+	NA	UNEAK	GBS	NoRef	Custom	QC+	N	N	N	N	N	N	N	N	N	N	N	N	N	N	N	N	N	N	N	N	N	N	N	N	N	N	N	N	N	N	N	N	N	N	N	K	N	N	N
TP308	A/G	0	308	+	NA	UNEAK	GBS	NoRef	Custom	QC+	N	N	N	N	N	N	N	N	N	N	N	N	N	N	N	N	N	N	N	N	N	N	N	N	N	N	N	N	N	N	N	N	N	N	N	N	N	N	N
TP309	C/G	0	309	+	NA	UNEAK	GBS	NoRef	Custom	QC+	N	C	C	N	C	C	C	N	N	C	C	N	N	G	N	N	C	G	C	C	N	N	S	C	N	C	N	C	N	C	C	C	N	C	N	S	C	N	C
TP310	G/T	0	310	+	NA	UNEAK	GBS	NoRef	Custom	QC+	T	T	T	N	N	T	N	N	N	T	T	T	N	N	N	N	N	N	N	N	N	N	N	N	N	N	T	N	T	G	N	N	N	G	N	N	K	T	N
TP311	A/G	0	311	+	NA	UNEAK	GBS	NoRef	Custom	QC+	N	N	N	N	N	N	N	N	N	N	N	N	R	N	N	N	N	N	N	N	N	N	N	N	N	N	R	N	N	N	N	N	N	N	N	N	N	N	N
TP312	A/G	0	312	+	NA	UNEAK	GBS	NoRef	Custom	QC+	N	N	N	N	N	N	G	N	N	R	N	N	R	N	N	N	N	G	N	N	N	N	N	N	N	N	R	N	N	N	N	N	N	N	N	N	N	N	N
TP313	A/G	0	313	+	NA	UNEAK	GBS	NoRef	Custom	QC+	N	N	N	N	N	N	N	N	N	G	N	N	R	N	N	N	N	N	N	N	N	N	N	N	N	N	R	N	N	N	N	N	N	N	N	N	N	N	N
TP314	C/G	0	314	+	NA	UNEAK	GBS	NoRef	Custom	QC+	N	N	N	N	N	N	N	N	N	N	N	N	N	N	N	N	N	N	N	N	N	N	N	N	N	N	N	N	N	N	N	N	N	N	N	N	N	N	N
TP317	G/T	0	317	+	NA	UNEAK	GBS	NoRef	Custom	QC+	N	N	N	N	N	N	G	T	N	N	N	G	N	N	N	N	N	N	N	N	N	N	N	N	N	N	N	N	N	N	N	N	N	N	N	N	N	N	N
TP318	A/G	0	318	+	NA	UNEAK	GBS	NoRef	Custom	QC+	N	N	N	N	N	N	G	N	A	A	G	N	N	N	N	N	N	N	N	N	N	N	N	N	N	N	N	N	N	N	N	A	N	G	N	N	N	N	N
TP319	A/G	0	319	+	NA	UNEAK	GBS	NoRef	Custom	QC+	N	A	N	N	N	A	N	G	N	G	R	G	N	G	N	N	N	N	N	G	N	N	N	N	N	G	N	G	N	N	N	N	N	R	N	N	G	N	N
TP320	A/C	0	320	+	NA	UNEAK	GBS	NoRef	Custom	QC+	N	N	N	N	N	N	N	N	N	N	N	N	N	N	N	N	N	N	N	N	N	N	N	N	N	N	N	N	N	N	N	N	N	N	N	N	N	N	N
TP321	A/C	0	321	+	NA	UNEAK	GBS	NoRef	Custom	QC+	N	N	N	N	N	N	N	N	N	N	N	N	N	N	N	N	N	N	N	N	N	N	N	N	N	N	N	N	N	N	N	N	N	N	N	N	N	N	N
TP322	G/A	0	322	+	NA	UNEAK	GBS	NoRef	Custom	QC+	N	R	N	N	G	G	R	G	G	G	A	G	R	N	N	N	N	N	G	A	A	N	N	N	N	N	N	R	G	G	A	A	A	G	N	G	R	A	G
TP324	C/G	0	324	+	NA	UNEAK	GBS	NoRef	Custom	QC+	N	C	N	N	N	N	N	N	N	N	C	N	N	N	N	N	N	C	C	C	N	N	N	N	N	N	N	N	G	C	N	N	C	N	N	N	N	N	N
TP325	C/T	0	325	+	NA	UNEAK	GBS	NoRef	Custom	QC+	N	N	N	N	N	N	N	N	N	N	N	N	N	N	N	N	N	N	N	N	N	N	N	N	N	N	N	N	N	N	N	N	N	N	N	N	N	N	N
TP326	A/T	0	326	+	NA	UNEAK	GBS	NoRef	Custom	QC+	A	N	A	N	N	N	N	N	N	N	N	N	A	N	N	N	N	N	N	N	N	N	N	N	N	N	N	N	N	T	N	A	N	N	N	A	N	N	N
TP327	A/G	0	327	+	NA	UNEAK	GBS	NoRef	Custom	QC+	N	N	N	N	N	N	N	N	N	N	N	N	N	N	N	N	N	N	N	N	N	N	N	N	N	N	N	N	N	N	N	N	R	N	N	N	N	N	N
TP331	A/G	0	331	+	NA	UNEAK	GBS	NoRef	Custom	QC+	N	N	N	N	N	N	N	N	N	N	N	N	N	N	N	N	N	N	N	N	N	N	N	N	N	N	N	N	N	N	N	N	N	N	N	N	N	N	N
TP332	G/T	0	332	+	NA	UNEAK	GBS	NoRef	Custom	QC+	N	N	N	N	N	N	N	N	N	N	N	N	N	N	N	N	N	N	N	N	N	N	N	N	N	N	N	N	N	N	N	N	N	N	N	N	N	N	N
TP333	G/T	0	333	+	NA	UNEAK	GBS	NoRef	Custom	QC+	N	N	N	N	N	N	N	N	N	N	N	N	N	N	N	N	N	N	N	N	N	N	N	N	N	N	N	N	N	N	N	N	N	N	N	N	N	N	N
TP336	C/T	0	336	+	NA	UNEAK	GBS	NoRef	Custom	QC+	N	N	N	N	N	N	N	C	N	N	N	N	Y	N	N	N	N	N	N	N	N	N	N	N	N	N	N	N	N	N	N	N	N	N	N	N	N	N	N
TP337	A/C	0	337	+	NA	UNEAK	GBS	NoRef	Custom	QC+	N	C	N	N	N	N	N	N	N	C	C	N	N	N	N	N	N	N	N	N	N	N	N	C	N	N	N	N	N	N	N	N	N	N	N	N	N	N	N
TP338	G/T	0	338	+	NA	UNEAK	GBS	NoRef	Custom	QC+	N	G	N	N	N	N	N	T	N	N	N	T	N	N	N	N	N	N	T	N	N	N	N	G	N	N	N	T	N	N	N	N	N	N	N	N	G	N	N
TP339	C/T	0	339	+	NA	UNEAK	GBS	NoRef	Custom	QC+	N	N	N	N	N	N	N	N	N	N	C	N	T	N	N	N	N	T	N	N	N	N	N	C	N	N	N	C	N	N	N	T	N	C	N	N	N	N	N
TP341	A/T	0	341	+	NA	UNEAK	GBS	NoRef	Custom	QC+	A	A	A	N	N	A	W	N	A	N	A	A	W	A	N	A	A	A	W	A	A	N	A	W	W	A	A	A	A	A	W	T	A	A	N	W	A	A	A
TP342	C/T	0	342	+	NA	UNEAK	GBS	NoRef	Custom	QC+	N	N	N	N	N	N	N	N	N	N	N	N	N	N	N	N	N	N	N	N	N	N	N	N	N	N	N	N	N	N	N	N	N	N	N	N	N	N	N
TP343	C/T	0	343	+	NA	UNEAK	GBS	NoRef	Custom	QC+	Y	C	C	N	T	N	C	C	C	C	N	T	N	C	N	N	C	N	C	N	N	N	T	N	N	N	N	N	N	N	C	T	N	T	N	N	C	N	C
TP344	A/C	0	344	+	NA	UNEAK	GBS	NoRef	Custom	QC+	C	M	N	N	N	N	N	N	A	N	N	N	N	N	N	N	N	A	N	A	N	N	N	N	N	N	N	N	C	N	C	N	N	A	N	N	A	N	N
TP346	G/T	0	346	+	NA	UNEAK	GBS	NoRef	Custom	QC+	N	T	T	N	N	T	G	T	N	N	T	N	T	N	N	N	N	N	N	N	N	N	G	T	N	N	N	T	T	N	N	T	N	N	N	N	T	N	T
TP347	G/T	0	347	+	NA	UNEAK	GBS	NoRef	Custom	QC+	N	K	N	N	T	K	T	N	N	N	N	N	N	N	N	N	N	T	N	N	T	N	N	N	T	N	T	T	T	N	T	T	N	N	N	T	K	N	N
TP348	A/G	0	348	+	NA	UNEAK	GBS	NoRef	Custom	QC+	N	N	N	N	N	N	N	N	N	N	N	N	N	N	N	N	N	N	N	N	N	N	N	N	N	N	R	A	N	N	N	R	N	N	N	N	N	N	N
TP350	A/T	0	350	+	NA	UNEAK	GBS	NoRef	Custom	QC+	N	N	N	N	N	N	N	N	N	N	N	N	N	N	N	N	N	N	N	N	N	N	N	N	N	N	N	N	N	N	N	N	N	N	N	N	N	N	N
TP351	A/G	0	351	+	NA	UNEAK	GBS	NoRef	Custom	QC+	N	N	N	N	N	N	N	N	N	N	N	N	N	N	N	N	N	N	N	N	N	N	N	N	N	N	N	N	N	N	N	N	N	N	N	N	N	N	N
TP352	C/T	0	352	+	NA	UNEAK	GBS	NoRef	Custom	QC+	N	N	N	N	N	N	N	N	N	N	N	N	N	N	N	N	N	N	N	N	N	N	N	N	N	N	N	N	N	N	N	N	N	N	N	N	N	N	N
TP353	A/G	0	353	+	NA	UNEAK	GBS	NoRef	Custom	QC+	N	N	N	N	N	N	N	N	N	N	N	N	N	N	N	N	N	N	N	N	N	N	N	N	N	N	N	N	N	N	N	N	N	N	N	N	N	N	N
TP354	C/T	0	354	+	NA	UNEAK	GBS	NoRef	Custom	QC+	N	N	N	N	N	N	N	N	N	N	N	N	N	N	N	N	N	N	N	N	N	N	N	N	N	N	N	N	N	N	N	N	N	N	N	N	N	N	N
TP355	G/T	0	355	+	NA	UNEAK	GBS	NoRef	Custom	QC+	N	T	N	N	N	N	N	N	T	N	N	N	N	N	N	N	N	N	N	N	G	N	N	N	N	N	N	T	N	N	N	N	N	N	N	N	N	N	T
TP357	G/T	0	357	+	NA	UNEAK	GBS	NoRef	Custom	QC+	N	N	N	N	N	N	N	N	N	N	N	N	N	N	N	N	N	N	N	N	N	N	N	N	N	N	N	N	N	N	N	N	N	N	N	N	N	N	N
TP358	A/G	0	358	+	NA	UNEAK	GBS	NoRef	Custom	QC+	N	N	N	N	N	N	N	N	N	N	N	N	N	N	N	N	N	N	N	N	N	N	N	N	N	N	N	N	N	N	N	N	N	N	N	N	N	N	N
TP359	C/T	0	359	+	NA	UNEAK	GBS	NoRef	Custom	QC+	N	N	N	N	C	N	N	N	N	N	N	C	N	N	N	N	N	N	N	N	N	N	N	N	N	N	N	N	C	N	C	N	N	N	N	C	T	N	N
TP360	A/T	0	360	+	NA	UNEAK	GBS	NoRef	Custom	QC+	T	T	T	N	T	N	N	T	T	N	N	T	N	T	N	N	T	N	N	N	N	N	N	N	N	T	N	N	N	N	N	N	T	N	N	T	N	N	N
TP361	C/T	0	361	+	NA	UNEAK	GBS	NoRef	Custom	QC+	C	N	C	N	N	N	N	Y	T	C	C	C	N	Y	N	N	N	C	N	C	N	N	C	Y	N	N	Y	N	N	N	N	Y	N	Y	N	C	Y	C	N
TP363	A/C	0	363	+	NA	UNEAK	GBS	NoRef	Custom	QC+	C	M	C	N	C	N	C	C	N	C	C	N	C	C	N	N	N	C	M	N	M	N	C	N	C	N	C	N	N	C	C	C	C	N	N	N	N	C	C
TP364	C/T	0	364	+	NA	UNEAK	GBS	NoRef	Custom	QC+	N	C	N	N	N	N	N	N	N	N	N	N	N	N	N	N	N	N	N	N	C	N	N	N	N	N	N	N	N	N	N	N	N	N	N	N	N	N	N
TP365	A/G	0	365	+	NA	UNEAK	GBS	NoRef	Custom	QC+	N	N	N	N	A	A	A	A	A	N	N	N	A	G	N	N	G	N	N	A	N	N	N	N	N	N	N	N	N	N	A	A	N	N	N	N	A	N	N
TP366	C/T	0	366	+	NA	UNEAK	GBS	NoRef	Custom	QC+	N	T	N	N	C	T	T	C	C	N	Y	N	N	C	N	N	N	N	N	N	N	N	N	C	N	N	N	C	C	C	N	N	N	N	N	C	C	N	Y
TP367	A/C	0	367	+	NA	UNEAK	GBS	NoRef	Custom	QC+	C	C	A	N	N	N	C	N	N	N	A	N	N	N	N	N	A	N	N	N	N	N	N	C	N	N	N	N	N	A	N	C	N	C	N	N	N	N	N
TP368	C/T	0	368	+	NA	UNEAK	GBS	NoRef	Custom	QC+	N	N	N	N	N	N	N	N	N	N	N	N	N	N	N	N	N	N	N	N	C	N	N	N	N	N	N	T	N	N	N	N	N	N	N	N	N	T	N
TP371	C/T	0	371	+	NA	UNEAK	GBS	NoRef	Custom	QC+	T	N	N	N	N	N	T	N	N	N	N	N	N	N	N	N	N	N	N	N	C	N	N	C	N	N	N	N	N	N	N	N	N	N	N	N	N	N	N
TP373	G/T	0	373	+	NA	UNEAK	GBS	NoRef	Custom	QC+	N	G	N	N	N	G	N	N	G	N	N	N	N	N	N	N	G	N	N	G	N	N	N	G	N	N	T	G	N	N	N	N	G	N	N	N	N	N	N
TP374	A/G	0	374	+	NA	UNEAK	GBS	NoRef	Custom	QC+	N	N	N	N	N	N	N	N	N	N	N	N	N	N	N	N	N	N	N	N	N	N	N	N	N	N	N	N	N	G	N	A	N	N	N	N	G	N	N
TP376	A/C	0	376	+	NA	UNEAK	GBS	NoRef	Custom	QC+	N	N	N	N	N	N	C	N	N	N	N	A	N	N	N	N	C	N	N	C	N	N	N	N	N	N	N	N	N	N	N	N	N	N	N	N	N	N	N
TP378	C/T	0	378	+	NA	UNEAK	GBS	NoRef	Custom	QC+	N	N	N	N	N	N	N	N	N	N	N	N	N	N	N	N	N	N	N	N	N	N	N	N	N	N	N	N	N	N	N	N	N	N	N	N	N	N	N
TP380	C/T	0	380	+	NA	UNEAK	GBS	NoRef	Custom	QC+	N	C	N	N	T	N	T	N	T	N	N	N	N	N	N	N	N	N	N	T	T	N	N	N	N	N	N	T	N	N	N	N	T	N	N	N	N	N	N
TP381	G/T	0	381	+	NA	UNEAK	GBS	NoRef	Custom	QC+	N	N	N	N	N	N	N	N	N	N	N	N	G	N	N	N	N	N	N	N	N	N	N	N	N	N	N	N	N	N	N	N	N	N	N	N	N	N	N
TP382	G/T	0	382	+	NA	UNEAK	GBS	NoRef	Custom	QC+	N	N	N	N	N	N	N	N	N	N	N	N	N	N	N	N	N	N	N	N	N	N	K	K	N	K	K	N	T	N	T	N	N	N	N	N	N	N	N
TP383	G/T	0	383	+	NA	UNEAK	GBS	NoRef	Custom	QC+	N	N	N	N	N	N	N	N	N	N	N	N	N	K	N	N	N	N	K	N	N	N	N	N	N	N	N	N	N	N	N	N	N	N	N	N	N	N	N
TP384	G/T	0	384	+	NA	UNEAK	GBS	NoRef	Custom	QC+	N	N	N	N	N	N	N	N	N	N	N	G	K	N	N	N	N	N	N	N	N	N	N	N	N	N	N	N	N	N	N	N	N	N	N	N	N	N	N
TP385	G/T	0	385	+	NA	UNEAK	GBS	NoRef	Custom	QC+	N	N	N	N	N	N	N	N	N	N	N	N	N	N	N	N	N	N	N	N	N	N	K	K	T	N	N	T	N	N	N	N	N	N	N	N	N	N	N
TP386	A/T	0	386	+	NA	UNEAK	GBS	NoRef	Custom	QC+	N	A	N	N	T	T	W	N	N	T	N	T	N	N	N	N	N	N	N	N	N	N	N	N	N	N	N	N	N	N	N	T	N	T	N	N	T	N	N
TP387	C/T	0	387	+	NA	UNEAK	GBS	NoRef	Custom	QC+	N	T	T	N	N	N	N	N	N	C	N	N	T	C	N	N	N	N	N	N	T	N	N	N	N	N	N	T	T	N	N	N	N	N	N	N	N	N	N
TP388	A/G	0	388	+	NA	UNEAK	GBS	NoRef	Custom	QC+	N	N	N	N	N	N	G	N	N	N	N	N	N	N	N	N	N	N	N	N	N	N	N	A	N	N	N	N	N	N	N	G	N	A	N	N	N	N	N
TP392	C/T	0	392	+	NA	UNEAK	GBS	NoRef	Custom	QC+	N	C	N	N	N	N	N	C	N	N	C	N	N	N	N	N	C	N	N	N	N	N	N	N	N	N	N	N	C	N	C	T	N	N	N	N	C	N	N
TP393	A/G	0	393	+	NA	UNEAK	GBS	NoRef	Custom	QC+	G	G	N	N	N	N	G	G	G	N	N	N	A	N	N	N	N	N	N	N	N	N	N	N	N	N	N	A	N	N	A	N	N	A	N	N	N	N	N
TP394	C/T	0	394	+	NA	UNEAK	GBS	NoRef	Custom	QC+	N	C	N	N	N	N	N	N	N	N	N	N	C	N	N	N	N	N	N	N	N	N	N	N	N	N	N	N	N	N	N	N	N	N	N	N	N	N	N
TP396	A/G	0	396	+	NA	UNEAK	GBS	NoRef	Custom	QC+	N	G	N	N	A	N	N	N	N	N	A	N	A	N	N	N	N	N	N	N	A	N	N	N	N	N	N	N	N	N	N	G	A	N	N	N	A	N	N
TP397	A/C	0	397	+	NA	UNEAK	GBS	NoRef	Custom	QC+	N	N	N	N	N	N	N	N	N	N	N	N	N	N	N	N	N	N	N	N	M	N	N	N	N	N	N	N	N	N	N	N	N	N	N	N	N	N	N
TP399	C/T	0	399	+	NA	UNEAK	GBS	NoRef	Custom	QC+	N	C	C	N	N	N	C	C	C	C	N	N	N	N	N	C	N	N	N	N	C	N	N	N	N	N	C	C	C	N	N	N	C	N	N	N	N	N	N
TP401	A/G	0	401	+	NA	UNEAK	GBS	NoRef	Custom	QC+	N	N	N	N	N	N	N	N	N	N	N	N	N	N	N	N	N	N	N	N	N	N	N	N	N	N	N	N	N	N	N	N	N	N	N	N	N	N	N
TP403	A/G	0	403	+	NA	UNEAK	GBS	NoRef	Custom	QC+	N	A	A	N	N	N	A	A	N	N	N	A	N	A	N	N	N	N	N	N	A	N	N	A	N	N	N	N	N	N	N	N	A	N	N	N	A	N	N
TP404	A/G	0	404	+	NA	UNEAK	GBS	NoRef	Custom	QC+	A	N	N	N	N	N	A	N	A	A	A	N	N	N	N	A	N	N	N	A	A	N	A	N	A	N	N	A	A	A	N	N	A	A	N	N	N	A	A
TP405	A/T	0	405	+	NA	UNEAK	GBS	NoRef	Custom	QC+	N	N	N	N	N	N	N	N	N	N	N	T	N	N	N	N	N	N	N	N	T	N	N	N	N	N	N	N	N	N	N	N	N	N	N	N	N	N	N
TP406	A/G	0	406	+	NA	UNEAK	GBS	NoRef	Custom	QC+	N	N	N	N	N	N	N	N	N	N	N	N	N	N	N	N	N	N	N	N	N	N	G	G	G	N	N	N	N	N	N	N	N	N	N	N	G	N	G
TP407	A/G	0	407	+	NA	UNEAK	GBS	NoRef	Custom	QC+	A	N	N	N	N	R	N	N	N	N	N	N	G	N	N	N	N	N	N	G	R	N	N	N	N	N	N	N	N	N	G	N	A	N	N	N	N	N	N
TP408	C/G	0	408	+	NA	UNEAK	GBS	NoRef	Custom	QC+	G	N	C	N	N	G	C	N	N	N	N	G	G	N	N	N	N	N	N	N	G	N	N	N	N	N	N	N	C	N	G	N	C	N	N	C	N	N	N
TP409	A/G	0	409	+	NA	UNEAK	GBS	NoRef	Custom	QC+	N	N	N	N	N	N	N	N	N	N	N	N	N	N	N	N	N	N	N	N	N	N	N	N	N	N	N	N	N	N	N	N	N	N	N	N	N	N	N
TP412	A/T	0	412	+	NA	UNEAK	GBS	NoRef	Custom	QC+	N	W	T	N	T	N	T	T	N	N	N	T	N	T	N	N	N	T	N	N	N	N	N	T	N	T	N	N	N	N	N	N	T	T	N	N	T	A	N
TP413	A/C	0	413	+	NA	UNEAK	GBS	NoRef	Custom	QC+	N	N	N	N	N	N	N	N	N	N	N	N	N	N	N	N	N	N	N	N	N	N	N	N	N	N	N	N	N	N	N	N	N	N	N	N	N	N	N
TP414	A/T	0	414	+	NA	UNEAK	GBS	NoRef	Custom	QC+	N	N	N	N	N	N	N	N	N	N	N	N	N	N	N	N	N	N	N	N	N	N	N	N	N	N	N	N	N	N	N	N	N	N	N	N	N	N	N
TP415	A/G	0	415	+	NA	UNEAK	GBS	NoRef	Custom	QC+	N	N	N	N	N	N	N	N	N	N	N	N	N	N	N	N	N	N	N	N	N	N	N	N	N	N	N	N	N	N	N	N	N	N	N	N	N	N	N
TP416	A/G	0	416	+	NA	UNEAK	GBS	NoRef	Custom	QC+	N	N	N	N	N	N	N	N	N	N	N	N	N	N	N	N	N	N	N	N	N	N	N	N	N	N	N	N	N	N	N	N	N	N	N	N	N	N	N
TP417	C/T	0	417	+	NA	UNEAK	GBS	NoRef	Custom	QC+	Y	C	C	C	C	C	C	C	C	C	C	Y	C	C	N	N	C	C	C	C	C	N	C	C	C	C	C	C	C	Y	C	C	C	Y	N	C	C	C	C
TP418	T/C	0	418	+	NA	UNEAK	GBS	NoRef	Custom	QC+	N	N	N	N	N	N	N	N	N	N	N	N	N	N	N	N	N	N	N	N	N	N	N	N	N	N	N	N	N	N	N	N	N	N	N	N	N	N	N
TP419	C/T	0	419	+	NA	UNEAK	GBS	NoRef	Custom	QC+	N	N	N	N	N	N	N	N	N	N	N	N	N	N	N	N	N	N	N	N	N	N	N	N	N	N	N	N	N	N	N	N	N	N	N	N	N	N	N
TP421	A/G	0	421	+	NA	UNEAK	GBS	NoRef	Custom	QC+	A	A	A	N	N	A	G	N	A	A	A	A	A	N	N	N	N	N	G	N	A	N	N	N	N	N	N	N	A	N	A	A	A	A	N	N	A	N	N
TP422	A/G	0	422	+	NA	UNEAK	GBS	NoRef	Custom	QC+	N	N	N	N	N	N	N	N	N	N	N	N	N	N	N	N	N	N	N	N	N	N	N	N	N	N	N	N	N	N	N	N	N	N	N	N	N	N	N
TP424	A/G	0	424	+	NA	UNEAK	GBS	NoRef	Custom	QC+	N	N	N	N	N	N	N	N	N	N	N	N	N	N	N	N	N	N	N	N	N	N	N	N	N	N	R	N	N	N	N	N	N	N	N	N	N	N	N
TP425	A/G	0	425	+	NA	UNEAK	GBS	NoRef	Custom	QC+	N	N	N	N	N	N	N	N	N	N	N	N	N	N	N	N	N	N	N	N	N	N	N	N	N	N	N	N	N	N	N	N	N	N	N	N	N	N	N
TP426	A/C	0	426	+	NA	UNEAK	GBS	NoRef	Custom	QC+	N	N	N	N	N	N	N	N	N	N	N	N	N	N	N	N	N	N	N	N	N	N	N	N	N	N	N	N	N	N	N	N	N	N	N	N	N	N	M
TP428	A/T	0	428	+	NA	UNEAK	GBS	NoRef	Custom	QC+	N	N	N	N	N	N	N	N	N	N	N	N	N	N	N	N	N	N	N	N	N	N	N	N	N	N	N	N	N	N	N	N	N	N	N	T	N	N	N
TP429	C/G	0	429	+	NA	UNEAK	GBS	NoRef	Custom	QC+	N	N	N	N	N	N	N	N	N	N	N	N	N	N	N	N	N	C	N	N	N	N	N	N	N	N	N	N	N	N	N	N	N	N	N	C	N	N	G
TP430	G/T	0	430	+	NA	UNEAK	GBS	NoRef	Custom	QC+	N	N	N	N	N	N	N	N	N	N	N	N	N	N	N	N	N	N	N	N	N	N	N	N	N	N	N	N	N	N	N	N	N	N	N	N	N	N	N
TP431	A/T	0	431	+	NA	UNEAK	GBS	NoRef	Custom	QC+	N	N	N	N	N	N	N	N	N	N	N	N	N	N	N	N	N	N	N	N	N	N	N	N	N	N	N	N	N	N	N	N	N	N	N	N	N	N	N
TP432	G/T	0	432	+	NA	UNEAK	GBS	NoRef	Custom	QC+	N	N	N	N	N	N	N	N	N	N	N	N	N	N	N	N	N	N	N	N	N	N	N	N	N	N	N	N	N	N	N	N	N	N	N	N	N	N	N
TP433	G/T	0	433	+	NA	UNEAK	GBS	NoRef	Custom	QC+	N	N	N	N	N	N	N	N	N	N	N	N	N	N	N	N	N	N	N	N	N	N	N	N	N	N	N	N	N	N	N	N	N	N	N	N	N	N	N
TP435	C/G	0	435	+	NA	UNEAK	GBS	NoRef	Custom	QC+	N	N	N	N	N	N	N	N	N	N	N	N	N	N	N	N	N	N	S	N	N	N	N	N	N	N	N	N	N	N	N	N	N	N	N	N	N	N	N
TP436	C/G	0	436	+	NA	UNEAK	GBS	NoRef	Custom	QC+	N	N	N	N	N	N	N	N	N	N	N	N	N	N	N	N	N	N	N	N	N	N	N	N	N	N	N	N	N	N	N	N	N	N	N	N	N	N	N
TP437	C/T	0	437	+	NA	UNEAK	GBS	NoRef	Custom	QC+	N	N	N	N	N	N	N	N	N	N	N	N	Y	N	N	N	N	N	N	N	N	N	N	N	N	N	N	N	N	N	N	N	N	N	N	N	N	N	N
TP438	C/G	0	438	+	NA	UNEAK	GBS	NoRef	Custom	QC+	N	N	N	N	N	N	N	N	N	N	N	N	N	N	N	N	N	N	N	N	N	N	N	N	N	N	N	N	N	N	N	N	N	N	N	N	N	N	N
TP439	C/G	0	439	+	NA	UNEAK	GBS	NoRef	Custom	QC+	N	N	N	N	N	N	N	N	N	N	N	N	N	S	N	N	N	N	N	N	N	N	N	N	N	N	N	N	N	N	N	N	N	N	N	N	N	N	N
TP440	C/T	0	440	+	NA	UNEAK	GBS	NoRef	Custom	QC+	N	N	N	N	N	N	N	N	N	N	N	N	N	N	N	N	N	N	N	N	N	N	Y	N	N	N	N	N	N	N	N	N	N	N	N	N	N	N	N
TP441	G/T	0	441	+	NA	UNEAK	GBS	NoRef	Custom	QC+	N	N	N	N	N	N	N	N	N	N	N	N	N	K	N	N	N	N	N	N	N	N	N	N	N	N	N	N	N	N	N	N	N	N	N	N	N	N	N
TP442	A/C	0	442	+	NA	UNEAK	GBS	NoRef	Custom	QC+	N	N	N	N	N	N	N	N	N	N	N	N	N	N	N	N	N	N	N	N	N	N	N	N	N	N	N	N	N	N	N	N	N	N	N	N	N	N	N
TP443	A/T	0	443	+	NA	UNEAK	GBS	NoRef	Custom	QC+	N	A	N	N	N	N	A	A	A	N	N	N	N	N	N	N	N	N	N	N	N	N	N	N	N	N	T	N	N	N	N	T	N	N	N	N	N	N	N
TP444	A/G	0	444	+	NA	UNEAK	GBS	NoRef	Custom	QC+	N	N	G	N	N	G	G	G	G	A	G	A	N	N	N	N	N	G	N	N	N	N	N	N	N	A	N	G	G	N	G	N	G	A	N	N	G	N	N
TP445	A/T	0	445	+	NA	UNEAK	GBS	NoRef	Custom	QC+	N	A	N	N	N	A	N	A	N	N	N	N	N	N	N	N	N	N	N	N	N	N	A	W	A	N	N	A	A	N	N	N	N	N	N	N	T	N	N
TP446	G/T	0	446	+	NA	UNEAK	GBS	NoRef	Custom	QC+	N	T	N	N	N	N	N	N	N	N	N	N	G	N	N	N	N	N	T	N	N	N	N	N	N	N	N	N	N	N	N	N	N	N	N	N	N	N	N
TP447	A/G	0	447	+	NA	UNEAK	GBS	NoRef	Custom	QC+	N	N	N	N	N	N	N	N	N	N	N	N	N	N	N	N	N	N	N	N	N	N	N	N	N	N	N	N	N	N	N	N	N	N	N	N	N	N	N
TP448	A/C	0	448	+	NA	UNEAK	GBS	NoRef	Custom	QC+	N	N	N	N	N	N	N	N	N	N	N	N	N	N	N	N	N	N	N	N	N	N	N	N	N	N	N	N	N	N	N	N	N	N	N	N	N	N	N
TP449	A/G	0	449	+	NA	UNEAK	GBS	NoRef	Custom	QC+	A	G	N	N	A	N	N	A	N	N	N	G	N	A	N	N	N	N	N	N	G	N	N	N	N	N	N	A	N	N	G	A	N	A	N	N	N	N	G
TP450	A/G	0	450	+	NA	UNEAK	GBS	NoRef	Custom	QC+	N	N	N	N	N	N	N	N	N	N	N	N	N	N	N	N	N	N	N	N	N	N	N	N	N	N	N	N	N	N	N	N	N	N	N	N	N	N	N
TP451	A/G	0	451	+	NA	UNEAK	GBS	NoRef	Custom	QC+	N	N	N	N	N	N	N	N	N	N	N	N	N	N	N	N	N	N	N	N	N	N	N	N	N	N	N	N	N	N	N	N	N	N	N	N	N	N	N
TP452	G/T	0	452	+	NA	UNEAK	GBS	NoRef	Custom	QC+	N	N	N	N	N	N	N	N	N	N	N	N	N	K	N	N	N	N	N	N	N	N	N	N	N	N	N	N	N	N	N	N	N	N	N	N	N	N	N
TP453	C/G	0	453	+	NA	UNEAK	GBS	NoRef	Custom	QC+	N	N	N	N	N	N	N	N	N	N	N	N	N	N	N	N	N	N	N	N	N	N	N	N	N	N	N	N	N	N	N	N	N	N	N	N	N	N	N
TP454	A/G	0	454	+	NA	UNEAK	GBS	NoRef	Custom	QC+	N	N	N	N	N	N	N	N	N	N	N	N	N	N	N	N	N	N	N	N	N	N	N	N	N	N	N	N	N	N	N	N	N	N	N	N	N	N	N
TP455	A/C	0	455	+	NA	UNEAK	GBS	NoRef	Custom	QC+	N	N	N	N	N	C	N	N	N	N	N	N	N	N	N	N	N	N	N	N	N	N	N	N	N	N	N	N	N	N	N	N	N	N	N	N	A	N	N
TP456	A/G	0	456	+	NA	UNEAK	GBS	NoRef	Custom	QC+	R	R	N	N	N	N	G	N	G	N	N	G	N	N	N	N	G	N	N	N	N	N	N	N	N	N	N	N	N	N	G	R	G	G	N	N	N	N	N
TP457	C/T	0	457	+	NA	UNEAK	GBS	NoRef	Custom	QC+	C	C	C	C	Y	Y	Y	C	C	N	C	C	C	Y	N	C	C	C	C	C	C	N	C	C	C	C	C	C	Y	C	C	C	C	C	N	Y	C	N	C
TP458	C/T	0	458	+	NA	UNEAK	GBS	NoRef	Custom	QC+	N	N	N	N	N	N	N	N	N	N	N	N	N	N	N	N	N	N	N	N	N	N	N	N	N	N	N	N	N	N	N	N	N	N	N	N	N	N	N
TP459	A/T	0	459	+	NA	UNEAK	GBS	NoRef	Custom	QC+	N	N	N	N	N	N	N	T	N	N	N	N	N	N	N	N	N	N	N	A	N	N	N	N	T	N	N	N	N	N	N	N	N	N	N	N	W	N	N
TP460	T/C	0	460	+	NA	UNEAK	GBS	NoRef	Custom	QC+	N	C	N	N	N	C	N	C	T	C	N	N	N	C	N	N	N	C	T	N	N	N	N	C	N	N	N	C	N	Y	N	N	N	N	N	N	C	N	N
TP461	G/T	0	461	+	NA	UNEAK	GBS	NoRef	Custom	QC+	N	N	N	N	N	N	N	N	N	N	N	N	N	N	N	N	N	N	N	N	N	N	N	N	N	N	N	N	N	N	N	N	N	N	N	N	N	N	N
TP463	A/G	0	463	+	NA	UNEAK	GBS	NoRef	Custom	QC+	N	N	N	N	N	N	N	N	N	N	N	N	N	N	N	N	N	N	N	A	N	N	N	N	N	N	N	N	N	N	N	N	N	N	N	N	N	N	N
TP464	A/G	0	464	+	NA	UNEAK	GBS	NoRef	Custom	QC+	N	A	A	N	G	N	N	G	N	G	N	N	N	A	N	N	N	N	A	A	A	N	N	A	N	A	A	N	N	N	N	N	N	N	N	G	R	N	N
TP465	A/G	0	465	+	NA	UNEAK	GBS	NoRef	Custom	QC+	N	N	N	N	N	N	N	N	N	N	N	N	N	N	N	N	N	N	N	N	N	N	N	N	N	N	N	N	N	N	N	N	N	N	N	N	N	N	N
TP466	A/G	0	466	+	NA	UNEAK	GBS	NoRef	Custom	QC+	N	N	N	N	N	N	N	N	N	N	N	N	N	N	N	N	N	N	N	N	N	N	N	N	N	N	N	N	N	N	N	N	N	N	N	N	N	N	N
TP467	C/T	0	467	+	NA	UNEAK	GBS	NoRef	Custom	QC+	N	N	N	N	N	N	N	N	N	N	N	N	N	N	N	N	N	N	N	N	N	N	N	N	N	N	N	N	N	N	N	N	N	N	N	N	N	N	N
TP468	A/G	0	468	+	NA	UNEAK	GBS	NoRef	Custom	QC+	G	A	N	N	G	N	G	N	N	N	N	N	N	N	N	N	N	N	N	A	N	N	N	G	N	N	N	N	N	N	G	N	N	A	N	N	N	N	N
TP469	A/G	0	469	+	NA	UNEAK	GBS	NoRef	Custom	QC+	N	N	N	N	N	N	N	N	N	N	N	N	N	N	N	N	N	N	N	N	N	N	N	N	N	N	N	N	N	N	N	N	N	N	N	N	N	N	N
TP470	A/C	0	470	+	NA	UNEAK	GBS	NoRef	Custom	QC+	N	N	N	N	N	N	N	N	N	N	N	N	N	N	N	N	N	N	N	N	N	N	N	N	N	N	N	N	N	N	N	N	N	N	N	N	N	N	N
TP471	A/C	0	471	+	NA	UNEAK	GBS	NoRef	Custom	QC+	N	C	N	N	N	N	N	N	N	N	N	N	N	N	N	N	N	N	N	N	A	N	N	N	N	N	N	N	N	N	N	N	C	N	N	N	N	N	N
TP472	C/T	0	472	+	NA	UNEAK	GBS	NoRef	Custom	QC+	T	N	T	N	N	C	N	N	T	T	N	N	N	T	N	N	N	T	T	T	N	N	C	T	T	N	T	T	T	N	N	N	N	N	N	N	T	N	N
TP473	C/T	0	473	+	NA	UNEAK	GBS	NoRef	Custom	QC+	N	N	N	N	N	N	N	N	N	N	N	N	N	N	N	N	N	N	N	N	N	N	N	N	N	N	N	N	N	N	N	N	N	N	N	N	N	N	N
TP474	C/T	0	474	+	NA	UNEAK	GBS	NoRef	Custom	QC+	C	Y	C	N	C	C	C	C	C	C	C	N	N	C	N	N	N	C	C	C	N	N	C	C	N	C	C	C	C	N	C	C	C	C	N	N	N	N	N
TP475	A/G	0	475	+	NA	UNEAK	GBS	NoRef	Custom	QC+	G	G	N	N	N	G	A	N	N	N	N	N	N	N	N	N	N	N	A	N	N	N	N	G	N	N	N	G	N	N	N	N	G	G	N	N	N	N	N
TP476	G/T	0	476	+	NA	UNEAK	GBS	NoRef	Custom	QC+	N	N	N	N	N	N	N	N	N	N	N	N	N	N	N	N	N	N	N	N	N	N	N	N	N	N	N	N	N	N	N	N	N	N	N	N	N	N	N
TP477	A/G	0	477	+	NA	UNEAK	GBS	NoRef	Custom	QC+	N	N	N	N	N	N	N	N	N	N	N	N	N	N	N	N	N	N	N	N	N	N	N	N	N	N	N	N	N	N	N	N	N	N	N	N	N	N	N
TP478	G/T	0	478	+	NA	UNEAK	GBS	NoRef	Custom	QC+	N	N	N	N	N	N	N	N	N	N	N	N	N	N	N	N	N	N	N	N	N	N	N	N	N	N	N	N	N	N	N	N	N	N	N	N	N	N	N
TP479	C/G	0	479	+	NA	UNEAK	GBS	NoRef	Custom	QC+	N	N	N	N	N	N	N	N	N	N	N	N	N	N	N	N	N	N	N	N	N	N	N	N	N	N	N	N	N	N	N	N	N	N	N	N	N	N	N
TP480	A/C	0	480	+	NA	UNEAK	GBS	NoRef	Custom	QC+	N	N	N	N	N	N	N	N	N	N	N	N	N	N	N	N	N	N	N	N	N	N	N	N	N	N	N	N	N	N	N	N	N	N	N	N	N	N	N
TP481	A/T	0	481	+	NA	UNEAK	GBS	NoRef	Custom	QC+	A	N	N	N	N	N	N	N	N	N	A	N	N	N	N	N	N	A	N	N	N	N	N	N	N	N	N	N	N	N	N	N	N	N	N	N	N	N	N
TP482	A/T	0	482	+	NA	UNEAK	GBS	NoRef	Custom	QC+	N	A	N	N	A	N	A	A	A	A	W	N	T	A	N	N	A	N	A	A	N	N	N	N	N	N	N	A	A	N	T	A	A	A	N	A	N	N	N
TP483	A/T	0	483	+	NA	UNEAK	GBS	NoRef	Custom	QC+	W	N	N	N	N	A	W	N	A	A	T	N	N	A	N	N	A	A	N	N	N	N	T	A	N	N	N	A	A	N	N	A	A	A	N	A	A	N	N
TP484	C/T	0	484	+	NA	UNEAK	GBS	NoRef	Custom	QC+	T	T	C	N	N	N	N	T	C	N	N	N	T	N	N	N	N	N	N	N	T	N	N	N	N	N	N	N	N	N	T	N	N	N	N	N	N	T	N
TP489	C/T	0	489	+	NA	UNEAK	GBS	NoRef	Custom	QC+	N	N	N	N	N	N	N	N	N	N	N	N	N	N	N	N	N	N	N	N	N	N	N	N	N	N	N	N	N	N	N	N	N	N	N	N	N	N	N
TP490	C/G	0	490	+	NA	UNEAK	GBS	NoRef	Custom	QC+	N	N	N	N	N	N	N	N	N	N	N	N	N	N	N	N	N	N	N	N	N	N	N	N	N	N	N	N	N	N	N	N	N	N	N	N	N	N	N
TP491	A/G	0	491	+	NA	UNEAK	GBS	NoRef	Custom	QC+	N	A	N	N	A	N	N	A	N	N	A	N	N	N	N	N	A	N	N	N	A	N	N	N	N	N	N	A	N	N	N	A	N	N	N	N	N	N	N
TP492	G/T	0	492	+	NA	UNEAK	GBS	NoRef	Custom	QC+	N	N	N	N	N	N	N	N	N	N	N	N	N	N	N	N	N	N	N	N	N	N	N	N	N	N	N	N	N	N	N	N	N	N	N	N	N	N	N
TP494	A/G	0	494	+	NA	UNEAK	GBS	NoRef	Custom	QC+	N	N	N	N	N	N	N	N	N	N	N	N	N	N	N	N	N	N	N	N	N	N	N	N	N	N	N	N	N	N	N	N	N	N	N	N	N	N	N
TP495	A/G	0	495	+	NA	UNEAK	GBS	NoRef	Custom	QC+	N	G	N	N	N	N	N	N	N	N	N	N	N	N	N	N	N	N	N	N	N	N	G	N	N	N	N	N	N	N	N	N	N	N	N	A	N	N	N
TP496	C/T	0	496	+	NA	UNEAK	GBS	NoRef	Custom	QC+	N	Y	N	N	N	N	N	C	N	N	N	N	N	N	N	N	N	N	N	N	C	N	N	T	N	N	N	C	N	N	N	N	T	T	N	N	N	N	N
TP498	A/T	0	498	+	NA	UNEAK	GBS	NoRef	Custom	QC+	N	N	N	N	N	N	N	N	N	N	N	N	N	N	N	N	N	N	N	N	N	N	N	N	N	N	N	N	N	N	N	N	N	N	N	N	N	N	N
TP501	C/T	0	501	+	NA	UNEAK	GBS	NoRef	Custom	QC+	N	N	N	N	N	N	N	N	N	N	N	N	N	N	N	N	N	N	N	N	N	N	N	Y	N	N	N	N	N	N	N	N	N	N	N	N	N	N	N
TP502	C/G	0	502	+	NA	UNEAK	GBS	NoRef	Custom	QC+	N	C	N	N	C	C	C	C	N	N	N	C	C	S	N	N	N	N	N	C	N	N	N	C	C	N	N	C	S	N	N	C	N	C	N	N	C	N	N
TP504	A/G	0	504	+	NA	UNEAK	GBS	NoRef	Custom	QC+	N	N	N	N	N	N	N	N	N	N	N	N	N	N	N	N	N	N	N	N	N	N	N	N	N	N	N	N	N	N	N	N	N	N	N	N	N	N	N
TP506	C/T	0	506	+	NA	UNEAK	GBS	NoRef	Custom	QC+	N	N	N	N	N	N	N	N	N	N	N	N	N	N	N	N	N	N	N	N	N	N	N	N	N	N	N	N	N	N	N	N	N	N	N	N	N	N	Y
TP508	C/G	0	508	+	NA	UNEAK	GBS	NoRef	Custom	QC+	N	N	N	N	N	N	N	N	N	N	N	N	N	S	N	N	N	N	N	N	N	N	N	N	N	N	N	N	N	N	N	N	N	N	N	N	N	N	N
TP510	A/G	0	510	+	NA	UNEAK	GBS	NoRef	Custom	QC+	N	N	G	N	N	N	N	N	N	N	A	N	N	N	N	N	N	G	N	R	N	N	N	N	N	N	A	A	N	G	G	N	N	N	N	N	N	N	N
TP511	A/G	0	511	+	NA	UNEAK	GBS	NoRef	Custom	QC+	N	N	N	N	N	N	N	N	N	N	N	N	N	N	N	N	N	N	N	N	N	N	N	N	N	N	N	N	N	N	N	N	N	N	N	N	N	N	N
TP512	G/T	0	512	+	NA	UNEAK	GBS	NoRef	Custom	QC+	N	N	N	N	N	N	N	N	N	N	N	N	N	N	N	N	N	N	N	N	N	N	N	N	N	N	N	N	N	N	N	N	N	N	N	N	N	N	N
TP513	C/T	0	513	+	NA	UNEAK	GBS	NoRef	Custom	QC+	N	N	N	N	N	N	N	N	N	N	N	N	N	N	N	N	N	N	N	N	N	N	N	N	N	N	N	N	N	N	N	N	N	N	N	N	N	N	N
TP514	G/T	0	514	+	NA	UNEAK	GBS	NoRef	Custom	QC+	N	N	N	N	N	N	N	N	N	N	N	N	N	N	N	N	N	N	N	N	N	N	N	N	N	N	N	N	N	N	N	N	N	N	N	N	N	N	N
TP515	C/T	0	515	+	NA	UNEAK	GBS	NoRef	Custom	QC+	N	N	N	N	N	N	N	N	N	N	N	N	N	N	N	N	N	N	N	N	N	N	N	N	N	N	N	N	N	N	N	N	N	N	N	N	N	N	N
TP516	A/C	0	516	+	NA	UNEAK	GBS	NoRef	Custom	QC+	N	N	N	M	N	N	N	N	N	N	N	N	N	N	N	N	N	N	N	N	N	N	N	N	N	N	N	N	N	N	N	N	N	N	N	N	N	N	N
TP517	A/G	0	517	+	NA	UNEAK	GBS	NoRef	Custom	QC+	N	N	N	N	N	N	N	A	N	N	A	N	N	N	N	N	N	N	N	N	N	N	N	G	N	N	N	N	N	N	N	N	N	N	N	N	N	N	N
TP518	A/G	0	518	+	NA	UNEAK	GBS	NoRef	Custom	QC+	N	N	G	N	G	A	N	A	N	N	A	N	N	N	N	N	N	N	N	G	N	N	G	G	N	G	N	N	G	N	N	N	N	N	N	N	A	G	N
TP519	A/G	0	519	+	NA	UNEAK	GBS	NoRef	Custom	QC+	N	N	N	N	N	A	N	A	N	N	N	N	N	N	N	N	N	N	N	N	N	N	G	N	N	N	N	N	N	N	N	N	N	N	N	N	N	G	N
TP521	A/T	0	521	+	NA	UNEAK	GBS	NoRef	Custom	QC+	T	N	N	N	N	N	N	N	N	N	N	N	N	N	N	N	N	N	N	N	N	N	N	A	N	N	N	T	N	N	N	N	W	N	N	N	N	N	N
TP522	C/T	0	522	+	NA	UNEAK	GBS	NoRef	Custom	QC+	Y	T	T	N	N	N	N	N	C	C	C	N	N	N	N	N	N	N	N	N	C	N	N	C	N	N	N	N	N	N	N	T	N	N	N	N	C	N	N
TP523	A/T	0	523	+	NA	UNEAK	GBS	NoRef	Custom	QC+	N	T	A	N	T	N	N	T	T	T	W	N	N	N	N	N	N	N	T	N	W	N	A	N	N	N	N	W	T	N	N	W	N	N	N	N	N	N	T
TP524	A/C	0	524	+	NA	UNEAK	GBS	NoRef	Custom	QC+	N	N	N	N	N	N	N	N	N	N	N	N	N	N	N	N	N	N	N	N	N	N	N	N	N	N	N	N	N	N	N	N	N	N	N	N	N	N	N
TP525	A/T	0	525	+	NA	UNEAK	GBS	NoRef	Custom	QC+	N	A	N	N	N	A	W	N	N	N	N	N	T	N	N	N	N	N	N	N	N	N	A	N	N	N	N	N	N	N	N	A	N	T	N	N	N	N	N
TP526	C/T	0	526	+	NA	UNEAK	GBS	NoRef	Custom	QC+	N	N	N	N	N	N	N	N	N	N	N	N	N	N	N	N	N	N	N	N	N	N	N	N	N	N	N	N	N	N	N	N	N	N	N	N	N	N	N
TP527	C/G	0	527	+	NA	UNEAK	GBS	NoRef	Custom	QC+	N	G	N	N	N	N	N	N	N	C	N	N	N	N	N	N	G	N	N	C	C	N	N	N	N	N	N	N	N	N	N	N	N	N	N	N	S	N	N
TP528	C/T	0	528	+	NA	UNEAK	GBS	NoRef	Custom	QC+	N	N	N	N	N	N	N	N	N	N	N	N	N	N	N	N	N	N	N	N	N	N	N	N	N	N	N	N	N	N	N	N	N	N	N	N	N	N	Y
TP529	C/T	0	529	+	NA	UNEAK	GBS	NoRef	Custom	QC+	N	N	N	N	N	N	N	N	N	N	N	N	N	N	N	N	N	N	N	N	N	N	N	N	N	N	N	N	N	N	N	N	N	N	N	N	N	N	N
TP531	A/C	0	531	+	NA	UNEAK	GBS	NoRef	Custom	QC+	N	N	N	N	N	N	N	N	N	N	N	N	N	N	N	N	N	N	N	N	N	N	N	N	N	N	N	N	N	N	N	N	N	N	N	N	N	N	N
TP532	G/T	0	532	+	NA	UNEAK	GBS	NoRef	Custom	QC+	N	N	N	N	N	N	N	N	N	N	N	N	N	N	N	N	N	N	N	N	N	N	N	N	N	N	N	N	N	N	N	N	N	N	N	N	N	N	N
TP533	C/T	0	533	+	NA	UNEAK	GBS	NoRef	Custom	QC+	N	N	N	N	N	N	N	N	N	N	N	N	N	N	N	N	N	N	N	N	N	N	N	N	N	N	N	N	N	N	N	N	N	N	N	N	N	N	N
TP534	A/G	0	534	+	NA	UNEAK	GBS	NoRef	Custom	QC+	N	N	N	N	N	N	N	N	N	N	N	N	N	A	N	N	N	N	N	N	N	N	A	N	N	N	N	N	N	N	N	N	N	N	N	N	N	N	A
TP535	A/G	0	535	+	NA	UNEAK	GBS	NoRef	Custom	QC+	N	N	G	N	N	N	G	N	N	N	N	N	G	N	N	G	N	N	N	G	N	N	N	N	N	N	A	N	A	N	A	R	A	N	N	N	N	N	N
TP536	C/T	0	536	+	NA	UNEAK	GBS	NoRef	Custom	QC+	N	N	N	N	N	N	N	N	N	N	N	N	N	N	N	N	N	N	N	N	N	N	N	N	N	N	N	N	N	N	N	N	N	N	N	N	N	N	N
TP538	A/G	0	538	+	NA	UNEAK	GBS	NoRef	Custom	QC+	N	R	N	N	G	N	A	G	G	G	R	R	N	A	N	N	N	N	N	N	N	N	N	N	N	G	N	N	N	A	N	A	G	N	N	N	G	N	N
TP539	A/T	0	539	+	NA	UNEAK	GBS	NoRef	Custom	QC+	N	N	N	N	N	N	N	N	N	A	N	N	N	N	N	N	N	A	N	N	N	N	T	A	N	A	W	N	A	N	N	N	N	N	N	A	A	A	N
TP540	A/G	0	540	+	NA	UNEAK	GBS	NoRef	Custom	QC+	R	G	G	N	G	R	G	G	R	R	G	G	R	R	R	G	R	R	R	G	G	N	R	G	G	G	R	G	G	G	G	R	G	R	N	G	R	G	G
TP541	A/G	0	541	+	NA	UNEAK	GBS	NoRef	Custom	QC+	N	A	N	N	N	N	N	N	N	N	N	N	N	A	N	N	N	N	R	G	N	N	N	N	N	N	N	N	N	N	A	N	N	G	N	N	G	N	N
TP542	A/T	0	542	+	NA	UNEAK	GBS	NoRef	Custom	QC+	A	A	N	N	N	N	N	N	N	N	N	N	N	N	N	N	A	A	N	N	N	N	N	T	N	N	N	N	N	N	N	T	N	N	N	N	N	N	N
TP543	A/G	0	543	+	NA	UNEAK	GBS	NoRef	Custom	QC+	N	N	N	N	N	N	A	N	A	A	N	N	N	R	N	N	G	N	G	A	N	N	N	N	N	N	N	N	N	N	N	N	N	N	N	N	N	N	N
TP544	G/T	0	544	+	NA	UNEAK	GBS	NoRef	Custom	QC+	N	N	N	N	N	N	N	N	N	N	N	N	N	N	N	N	N	N	N	N	N	N	N	N	N	N	N	N	N	N	N	N	N	N	N	N	N	N	N
TP545	A/G	0	545	+	NA	UNEAK	GBS	NoRef	Custom	QC+	N	N	A	N	N	N	G	G	G	N	G	N	G	N	N	N	N	N	N	N	N	N	N	G	N	G	G	N	N	N	G	N	N	N	N	N	R	G	N
TP546	A/G	0	546	+	NA	UNEAK	GBS	NoRef	Custom	QC+	N	G	R	G	G	G	G	G	R	R	G	R	G	R	N	G	R	R	G	G	G	N	G	G	R	G	G	A	G	G	G	G	G	G	N	R	R	G	G
TP547	A/G	0	547	+	NA	UNEAK	GBS	NoRef	Custom	QC+	N	N	N	N	N	N	N	N	N	N	N	N	N	N	N	N	N	N	N	N	N	N	N	N	N	N	N	N	N	N	N	N	N	N	N	N	N	N	N
TP548	A/T	0	548	+	NA	UNEAK	GBS	NoRef	Custom	QC+	T	T	T	N	N	N	T	N	N	N	N	T	N	N	A	N	N	N	N	N	T	N	N	N	N	N	T	A	N	N	N	N	N	N	N	W	N	N	N
TP549	A/T	0	549	+	NA	UNEAK	GBS	NoRef	Custom	QC+	N	N	N	N	N	N	N	N	N	N	N	N	N	N	N	N	N	N	N	N	N	N	N	N	N	N	N	N	N	N	N	N	N	N	N	N	N	N	N
TP550	C/T	0	550	+	NA	UNEAK	GBS	NoRef	Custom	QC+	N	N	N	N	N	N	N	N	N	N	N	N	N	N	N	N	N	N	N	N	N	N	N	N	N	N	N	N	N	N	N	N	N	N	N	N	N	N	N
TP551	C/T	0	551	+	NA	UNEAK	GBS	NoRef	Custom	QC+	N	N	N	N	N	N	N	T	C	C	N	N	N	N	N	N	T	N	C	N	N	N	N	N	N	T	T	N	N	C	N	N	N	T	N	N	N	N	N
TP552	C/T	0	552	+	NA	UNEAK	GBS	NoRef	Custom	QC+	N	N	N	N	N	N	N	N	N	N	N	N	N	N	N	N	N	N	N	N	N	N	N	N	N	N	N	N	N	N	N	N	N	N	N	N	N	N	N
TP553	A/G	0	553	+	NA	UNEAK	GBS	NoRef	Custom	QC+	N	N	N	N	N	N	N	N	N	N	N	N	N	N	N	N	N	N	N	N	N	N	N	N	N	N	N	N	N	N	N	N	N	N	N	N	N	N	N
TP554	A/T	0	554	+	NA	UNEAK	GBS	NoRef	Custom	QC+	N	N	N	N	N	N	N	N	N	N	N	N	N	N	N	N	N	N	N	N	N	N	N	N	N	N	N	N	N	N	N	N	N	N	N	N	N	N	N
TP556	A/G	0	556	+	NA	UNEAK	GBS	NoRef	Custom	QC+	N	N	N	N	N	N	N	N	N	N	N	N	N	N	N	N	N	N	N	N	N	N	N	N	N	N	N	N	N	N	N	N	N	N	N	N	N	N	N
TP557	C/T	0	557	+	NA	UNEAK	GBS	NoRef	Custom	QC+	N	N	N	N	N	N	N	N	N	N	N	N	N	N	N	N	N	N	N	N	N	N	N	N	N	N	N	N	N	N	N	N	N	N	N	N	N	N	N
TP558	G/T	0	558	+	NA	UNEAK	GBS	NoRef	Custom	QC+	N	N	N	N	N	N	N	N	N	N	N	N	N	N	N	N	N	N	N	N	N	N	N	N	N	N	N	N	N	N	N	N	N	N	N	N	N	N	N
TP559	A/G	0	559	+	NA	UNEAK	GBS	NoRef	Custom	QC+	N	N	N	N	N	N	N	N	N	N	N	N	N	N	N	N	N	N	N	N	N	N	N	N	N	N	N	N	N	N	N	N	N	N	N	N	N	N	N
TP560	A/G	0	560	+	NA	UNEAK	GBS	NoRef	Custom	QC+	N	A	N	N	G	N	N	N	N	N	A	N	A	N	N	N	A	A	N	G	G	N	A	A	N	N	G	N	N	N	N	N	N	N	N	N	N	N	N
TP561	A/G	0	561	+	NA	UNEAK	GBS	NoRef	Custom	QC+	N	N	N	N	N	N	N	N	N	N	N	N	N	N	N	N	N	N	N	N	N	N	N	N	N	N	N	N	N	N	N	N	N	N	N	N	N	N	N
TP562	C/T	0	562	+	NA	UNEAK	GBS	NoRef	Custom	QC+	N	T	N	N	N	N	N	N	N	N	N	N	N	N	N	N	T	Y	T	T	T	N	T	T	N	T	N	T	N	N	N	C	N	N	N	N	N	N	N
TP563	A/G	0	563	+	NA	UNEAK	GBS	NoRef	Custom	QC+	N	A	A	N	N	N	N	A	N	A	N	N	N	A	N	N	A	N	N	N	A	N	A	G	N	N	A	A	N	A	A	N	N	A	N	N	A	A	A
TP564	A/T	0	564	+	NA	UNEAK	GBS	NoRef	Custom	QC+	N	N	N	N	N	N	N	N	N	N	N	N	N	N	N	N	N	N	N	N	N	N	N	N	N	N	N	N	N	N	N	N	N	N	N	N	N	N	N
TP565	A/C	0	565	+	NA	UNEAK	GBS	NoRef	Custom	QC+	N	C	C	N	N	N	N	C	N	C	N	C	N	C	N	N	C	N	N	N	N	N	N	N	N	C	N	C	C	C	C	N	C	N	N	C	A	N	N
TP566	C/G	0	566	+	NA	UNEAK	GBS	NoRef	Custom	QC+	N	N	N	N	N	N	N	N	N	N	N	N	N	N	N	N	N	N	N	N	N	N	N	N	N	N	N	N	N	N	N	N	N	N	N	N	N	N	N
TP567	A/T	0	567	+	NA	UNEAK	GBS	NoRef	Custom	QC+	N	N	N	N	N	N	N	N	N	N	N	N	N	N	N	N	N	N	N	N	N	N	N	N	N	N	N	N	N	N	N	N	N	N	N	N	N	N	N
TP568	A/G	0	568	+	NA	UNEAK	GBS	NoRef	Custom	QC+	N	N	N	N	N	N	N	N	A	N	N	N	N	A	N	N	N	N	N	N	N	N	N	N	N	N	N	N	N	N	N	N	N	N	N	N	N	N	N
TP569	A/G	0	569	+	NA	UNEAK	GBS	NoRef	Custom	QC+	N	N	N	N	N	N	N	N	N	N	N	N	N	N	N	N	N	N	N	N	N	N	N	N	N	N	N	N	N	N	N	N	N	N	N	N	N	N	N
TP570	A/T	0	570	+	NA	UNEAK	GBS	NoRef	Custom	QC+	A	T	A	N	A	A	A	N	N	N	N	A	N	N	N	N	N	N	A	T	N	N	N	T	N	N	A	N	N	N	N	N	N	A	N	N	N	N	N
TP571	C/T	0	571	+	NA	UNEAK	GBS	NoRef	Custom	QC+	N	N	N	N	N	N	N	N	N	N	N	N	N	N	N	N	N	N	N	N	N	N	N	N	N	N	N	N	N	N	N	N	N	N	N	N	N	N	N
TP572	A/C	0	572	+	NA	UNEAK	GBS	NoRef	Custom	QC+	N	C	N	N	N	N	N	N	N	N	N	A	N	N	N	N	N	N	N	N	N	A	N	N	N	N	N	N	N	A	N	N	N	N	N	N	N	N	N
TP574	A/G	0	574	+	NA	UNEAK	GBS	NoRef	Custom	QC+	N	N	N	N	N	N	A	N	N	N	N	N	N	N	N	N	N	N	N	N	N	N	N	N	N	N	N	N	N	N	N	N	R	N	N	N	N	N	N
TP576	A/C	0	576	+	NA	UNEAK	GBS	NoRef	Custom	QC+	N	A	A	N	A	N	A	N	A	C	N	N	M	A	N	N	C	A	M	N	C	N	C	A	N	C	M	C	C	A	A	N	N	A	N	N	A	M	N
TP577	A/G	0	577	+	NA	UNEAK	GBS	NoRef	Custom	QC+	G	R	G	N	G	A	G	G	G	G	G	G	N	R	N	N	A	G	G	G	G	N	N	G	G	G	G	G	G	G	G	G	G	G	N	N	R	A	G
TP578	A/G	0	578	+	NA	UNEAK	GBS	NoRef	Custom	QC+	N	N	N	N	N	N	N	N	N	N	N	N	N	N	N	N	N	N	N	N	N	N	N	N	N	N	N	N	N	N	N	N	N	N	N	N	N	N	N
TP581	C/T	0	581	+	NA	UNEAK	GBS	NoRef	Custom	QC+	C	C	N	N	T	T	N	Y	T	N	N	T	N	N	N	N	N	T	N	N	N	N	N	C	N	T	C	C	N	N	C	N	N	C	N	N	C	N	N
TP583	A/C	0	583	+	NA	UNEAK	GBS	NoRef	Custom	QC+	N	N	N	N	N	N	N	N	N	N	N	N	N	N	N	N	N	N	N	N	N	N	N	N	N	N	N	N	N	N	N	N	N	N	N	N	N	N	N
TP584	A/G	0	584	+	NA	UNEAK	GBS	NoRef	Custom	QC+	N	N	N	N	N	N	N	N	N	N	N	N	N	N	N	N	N	N	N	N	N	N	N	N	N	N	N	N	N	N	N	N	N	N	N	N	N	N	N
TP585	C/T	0	585	+	NA	UNEAK	GBS	NoRef	Custom	QC+	N	N	N	N	N	N	N	N	N	N	N	N	N	N	N	N	N	N	N	N	N	N	N	N	N	N	N	N	N	N	N	N	N	N	N	N	N	N	N
TP586	A/G	0	586	+	NA	UNEAK	GBS	NoRef	Custom	QC+	N	N	N	N	N	N	N	N	N	N	N	N	N	N	N	N	N	N	N	N	N	N	N	N	N	N	N	N	N	N	N	N	N	N	N	N	N	N	N
TP587	C/T	0	587	+	NA	UNEAK	GBS	NoRef	Custom	QC+	T	N	C	N	N	N	N	N	N	N	N	N	Y	N	N	N	N	T	N	N	N	N	N	N	N	N	N	N	N	N	N	C	N	N	N	N	N	N	N
TP588	A/T	0	588	+	NA	UNEAK	GBS	NoRef	Custom	QC+	N	N	T	N	N	N	N	N	N	N	N	T	T	N	N	N	T	T	N	N	N	N	N	N	N	A	N	N	N	N	N	T	N	N	N	N	N	A	N
TP589	A/G	0	589	+	NA	UNEAK	GBS	NoRef	Custom	QC+	N	N	N	N	G	A	N	N	N	N	G	G	G	N	N	N	N	G	N	N	G	N	N	N	N	G	N	G	N	G	G	N	N	N	N	N	N	N	N
TP592	G/T	0	592	+	NA	UNEAK	GBS	NoRef	Custom	QC+	N	N	N	N	N	N	N	N	N	N	N	N	N	N	N	N	N	N	K	K	T	N	N	N	N	N	N	N	N	N	N	N	N	N	N	N	N	N	N
TP593	A/G	0	593	+	NA	UNEAK	GBS	NoRef	Custom	QC+	N	N	N	N	N	N	N	N	N	N	N	N	N	N	N	N	N	N	N	N	N	N	N	N	N	N	N	N	N	N	N	N	N	N	N	N	N	N	N
TP594	C/T	0	594	+	NA	UNEAK	GBS	NoRef	Custom	QC+	N	N	N	N	N	N	N	N	N	N	N	N	Y	N	N	N	N	N	N	N	N	N	N	N	N	N	N	N	N	N	N	N	N	N	N	N	N	N	N
TP595	G/T	0	595	+	NA	UNEAK	GBS	NoRef	Custom	QC+	N	N	N	N	N	N	N	N	N	N	N	N	N	N	N	N	N	N	N	N	N	N	N	N	N	N	N	N	N	N	N	N	N	N	N	N	N	N	N
TP596	C/T	0	596	+	NA	UNEAK	GBS	NoRef	Custom	QC+	N	N	N	N	N	N	N	N	N	N	N	N	N	N	N	N	N	N	N	N	N	N	N	N	N	N	N	N	N	N	N	N	T	N	N	N	N	N	N
TP597	C/T	0	597	+	NA	UNEAK	GBS	NoRef	Custom	QC+	N	N	N	N	N	N	N	N	N	N	N	N	C	N	N	N	N	N	N	N	N	N	N	N	N	N	N	N	N	N	N	N	N	N	N	N	N	N	N
TP598	C/T	0	598	+	NA	UNEAK	GBS	NoRef	Custom	QC+	N	N	N	N	N	N	N	N	N	N	N	N	N	Y	N	N	N	N	N	N	N	N	N	N	N	N	N	N	N	N	N	N	N	N	N	N	N	N	N
TP599	A/G	0	599	+	NA	UNEAK	GBS	NoRef	Custom	QC+	N	N	N	N	N	N	N	N	N	N	N	N	N	N	N	N	N	N	N	N	N	N	N	N	N	N	R	N	N	N	N	N	N	N	N	N	N	N	N
TP600	C/T	0	600	+	NA	UNEAK	GBS	NoRef	Custom	QC+	N	N	N	N	N	N	N	N	N	N	N	N	N	N	N	N	N	N	N	N	N	N	N	N	N	Y	N	N	N	N	N	N	N	N	N	N	N	N	N
TP603	A/G	0	603	+	NA	UNEAK	GBS	NoRef	Custom	QC+	A	N	A	N	N	N	N	G	N	N	N	N	N	N	N	N	N	G	A	N	G	N	N	N	N	N	N	G	N	N	N	N	A	G	N	N	N	N	N
TP604	A/T	0	604	+	NA	UNEAK	GBS	NoRef	Custom	QC+	N	N	N	N	N	N	N	A	N	N	A	N	N	N	N	N	N	N	N	N	N	N	N	N	N	N	N	T	N	N	N	T	N	N	N	N	T	N	N
TP607	A/C	0	607	+	NA	UNEAK	GBS	NoRef	Custom	QC+	N	N	N	N	N	N	N	N	N	N	N	N	N	N	N	N	N	N	N	N	N	N	N	N	N	N	N	N	N	N	N	N	N	N	N	N	N	N	N
TP608	C/T	0	608	+	NA	UNEAK	GBS	NoRef	Custom	QC+	N	N	N	N	N	N	N	N	N	N	N	N	N	N	N	N	N	N	N	N	N	N	N	N	N	N	N	N	N	N	N	N	N	N	N	N	N	N	N
TP609	A/G	0	609	+	NA	UNEAK	GBS	NoRef	Custom	QC+	N	A	N	N	N	N	N	G	N	N	N	N	G	N	N	N	N	N	N	N	N	N	N	N	N	N	N	N	N	N	N	A	N	N	N	N	A	N	N
TP610	A/G	0	610	+	NA	UNEAK	GBS	NoRef	Custom	QC+	N	A	N	N	A	N	N	N	N	A	G	N	N	N	N	N	N	N	N	N	N	N	N	G	N	N	N	G	N	N	N	A	N	N	N	G	G	N	N
TP611	A/C	0	611	+	NA	UNEAK	GBS	NoRef	Custom	QC+	N	N	N	N	N	N	N	N	N	N	N	N	N	N	N	N	N	N	N	N	N	N	N	N	N	N	N	N	N	N	N	N	N	N	N	N	N	N	N
TP612	C/T	0	612	+	NA	UNEAK	GBS	NoRef	Custom	QC+	N	N	N	N	N	N	N	N	N	N	N	N	N	N	N	N	N	N	N	N	N	N	N	N	N	N	N	N	N	N	N	N	N	N	N	N	N	N	N
TP613	A/T	0	613	+	NA	UNEAK	GBS	NoRef	Custom	QC+	N	N	N	N	N	N	N	N	N	N	N	N	N	N	N	N	N	N	N	N	N	N	N	N	N	N	N	N	N	N	N	N	N	N	N	N	N	N	N
TP614	C/T	0	614	+	NA	UNEAK	GBS	NoRef	Custom	QC+	N	N	N	N	N	N	N	N	N	N	N	N	N	N	N	N	N	N	N	N	N	N	N	N	N	N	N	N	N	N	N	N	N	N	N	N	N	N	N
TP615	G/T	0	615	+	NA	UNEAK	GBS	NoRef	Custom	QC+	N	N	N	N	N	N	N	N	N	N	N	N	N	N	N	N	N	N	N	N	N	N	N	N	N	N	N	N	N	N	N	N	N	N	N	N	N	N	N
TP616	A/G	0	616	+	NA	UNEAK	GBS	NoRef	Custom	QC+	N	N	N	N	N	N	N	N	N	N	N	N	N	N	N	N	N	N	N	N	N	N	N	N	N	N	N	N	N	N	N	N	N	N	N	N	N	N	N
TP617	C/T	0	617	+	NA	UNEAK	GBS	NoRef	Custom	QC+	T	Y	Y	N	N	Y	T	N	T	T	N	Y	N	N	N	C	C	N	C	T	Y	N	N	N	N	N	C	T	C	C	T	C	T	T	N	N	T	N	N
TP618	G/T	0	618	+	NA	UNEAK	GBS	NoRef	Custom	QC+	N	N	N	N	N	N	N	N	N	N	N	N	N	N	N	N	N	N	N	N	N	N	N	N	N	N	N	N	N	N	N	N	N	N	N	N	N	N	N
TP621	A/T	0	621	+	NA	UNEAK	GBS	NoRef	Custom	QC+	N	N	N	N	N	N	N	N	N	N	N	N	N	N	N	N	N	N	N	N	N	N	N	N	N	N	N	N	N	N	N	N	N	N	N	N	N	N	N
TP622	A/C	0	622	+	NA	UNEAK	GBS	NoRef	Custom	QC+	N	N	N	N	N	N	N	N	N	N	N	N	N	N	N	N	N	N	N	N	N	N	N	N	N	N	N	N	N	N	N	N	N	N	N	N	N	N	N
TP623	A/G	0	623	+	NA	UNEAK	GBS	NoRef	Custom	QC+	N	N	N	N	N	N	N	N	N	N	N	N	N	N	N	N	N	N	N	N	N	N	N	N	N	N	N	N	N	N	N	N	N	N	N	N	N	N	N
TP627	A/G	0	627	+	NA	UNEAK	GBS	NoRef	Custom	QC+	N	A	N	N	N	N	A	A	A	N	N	N	G	N	N	N	G	N	A	A	N	N	A	N	N	N	R	N	N	N	N	N	N	G	N	N	N	N	N
TP628	C/G	0	628	+	NA	UNEAK	GBS	NoRef	Custom	QC+	N	N	N	N	N	N	N	N	N	N	N	N	N	N	N	N	N	N	N	N	N	N	N	N	N	N	N	N	N	N	N	N	N	N	N	N	N	N	N
TP629	G/T	0	629	+	NA	UNEAK	GBS	NoRef	Custom	QC+	N	N	N	N	N	N	N	N	N	N	N	N	N	K	N	N	N	N	N	N	N	N	N	N	N	N	N	N	N	N	N	N	N	N	N	N	N	N	N
TP631	C/T	0	631	+	NA	UNEAK	GBS	NoRef	Custom	QC+	N	N	N	N	N	N	N	N	N	N	N	N	N	N	N	N	N	N	N	N	N	N	N	N	N	N	N	N	N	N	N	N	N	N	N	Y	N	N	N
TP632	G/T	0	632	+	NA	UNEAK	GBS	NoRef	Custom	QC+	N	N	N	N	N	N	N	N	N	N	N	N	N	N	N	N	N	N	N	N	N	N	N	N	N	N	N	N	N	N	N	N	N	N	N	N	N	N	N
TP633	G/T	0	633	+	NA	UNEAK	GBS	NoRef	Custom	QC+	N	G	N	N	N	N	N	N	N	G	N	G	N	N	N	N	N	N	G	N	N	N	N	N	N	N	G	G	G	N	N	G	G	N	N	N	N	N	N
TP635	A/T	0	635	+	NA	UNEAK	GBS	NoRef	Custom	QC+	T	A	N	N	N	T	N	T	N	N	A	N	N	N	N	N	N	N	N	N	N	N	N	N	N	N	T	A	N	N	N	N	A	N	N	N	N	N	N
TP636	C/T	0	636	+	NA	UNEAK	GBS	NoRef	Custom	QC+	N	T	N	N	N	N	C	N	N	N	N	N	T	N	N	N	C	N	N	N	N	N	N	C	N	N	N	N	N	N	N	N	N	N	N	N	T	N	N
TP637	G/T	0	637	+	NA	UNEAK	GBS	NoRef	Custom	QC+	N	T	N	N	N	N	N	N	N	N	N	N	N	N	N	N	N	N	N	N	G	N	N	T	N	N	N	N	N	N	N	N	N	N	N	N	N	N	T
TP638	A/G	0	638	+	NA	UNEAK	GBS	NoRef	Custom	QC+	N	N	N	N	N	N	N	N	N	N	N	N	N	N	N	N	N	N	N	N	N	N	N	N	N	N	N	N	N	N	N	N	N	N	N	N	N	N	N
TP639	A/G	0	639	+	NA	UNEAK	GBS	NoRef	Custom	QC+	N	N	N	N	N	N	N	N	N	N	N	N	N	N	N	N	N	N	N	N	N	N	N	N	N	N	N	N	N	N	N	N	N	N	N	N	N	N	N
TP641	A/G	0	641	+	NA	UNEAK	GBS	NoRef	Custom	QC+	N	N	N	N	N	N	N	N	N	N	N	N	N	N	N	N	N	N	N	N	N	N	N	N	N	N	N	N	N	N	N	N	N	N	N	N	N	N	N
TP642	A/T	0	642	+	NA	UNEAK	GBS	NoRef	Custom	QC+	N	N	N	N	N	N	N	N	N	N	N	N	N	N	N	N	N	N	N	N	N	N	N	N	N	N	N	N	N	N	N	N	N	N	N	N	N	N	N
TP643	A/T	0	643	+	NA	UNEAK	GBS	NoRef	Custom	QC+	N	N	N	N	N	N	N	N	N	N	N	N	N	N	N	N	N	N	N	N	N	N	N	N	N	N	N	N	N	N	N	N	N	N	N	N	N	N	N
TP644	C/T	0	644	+	NA	UNEAK	GBS	NoRef	Custom	QC+	N	N	N	N	N	N	N	N	N	N	N	N	N	N	N	N	N	N	N	N	N	N	N	N	N	N	N	N	N	N	N	N	N	N	N	N	N	N	N
TP645	A/G	0	645	+	NA	UNEAK	GBS	NoRef	Custom	QC+	N	N	N	N	N	N	N	N	N	N	N	N	N	N	N	N	N	N	N	N	N	N	N	N	N	N	N	N	N	N	N	N	N	N	N	N	N	N	N
TP646	C/G	0	646	+	NA	UNEAK	GBS	NoRef	Custom	QC+	N	C	C	N	G	C	C	C	C	C	C	C	C	C	N	C	C	N	G	C	C	N	C	C	N	C	S	S	C	C	N	C	C	N	N	G	G	G	G
TP647	C/G	0	647	+	NA	UNEAK	GBS	NoRef	Custom	QC+	N	N	N	N	N	N	N	N	N	N	N	N	N	N	N	N	N	N	N	N	N	N	N	N	N	N	N	N	N	N	N	N	N	N	N	N	N	N	N
TP648	C/G	0	648	+	NA	UNEAK	GBS	NoRef	Custom	QC+	N	N	N	N	N	N	N	N	N	N	N	N	N	N	N	N	N	N	N	N	N	N	N	N	N	N	N	N	N	N	N	N	N	N	N	N	N	N	N
TP649	A/T	0	649	+	NA	UNEAK	GBS	NoRef	Custom	QC+	N	N	N	N	N	N	N	N	N	N	N	N	N	N	N	N	N	N	N	N	N	N	N	N	N	N	N	N	N	N	N	N	N	N	N	N	N	N	N
TP650	A/C	0	650	+	NA	UNEAK	GBS	NoRef	Custom	QC+	N	N	N	N	N	N	N	N	N	N	N	N	N	N	N	N	N	N	N	N	N	N	N	N	N	N	N	N	N	N	N	N	N	N	N	N	N	N	N
TP651	A/C	0	651	+	NA	UNEAK	GBS	NoRef	Custom	QC+	N	N	N	N	N	N	N	N	N	N	N	N	N	N	N	N	N	N	N	N	N	N	N	N	N	N	N	N	N	N	N	N	N	N	N	N	N	N	N
TP652	G/T	0	652	+	NA	UNEAK	GBS	NoRef	Custom	QC+	N	N	N	N	N	N	N	N	N	N	N	N	N	K	N	N	N	N	N	N	N	N	N	N	N	N	N	N	N	N	N	N	N	N	N	N	N	N	N
TP655	C/T	0	655	+	NA	UNEAK	GBS	NoRef	Custom	QC+	N	N	N	N	N	N	N	N	N	N	N	N	N	N	N	N	N	N	N	N	N	N	N	N	N	N	N	N	N	N	N	N	N	N	N	N	N	N	N
TP657	A/C	0	657	+	NA	UNEAK	GBS	NoRef	Custom	QC+	N	N	N	N	N	N	N	N	N	N	N	N	N	N	N	N	N	N	N	N	N	N	N	N	N	N	N	N	N	N	N	N	N	N	N	N	N	N	N
TP658	G/T	0	658	+	NA	UNEAK	GBS	NoRef	Custom	QC+	N	N	N	N	N	N	N	N	N	N	N	N	N	N	N	N	N	N	N	N	N	N	N	N	N	N	N	N	N	N	N	N	N	N	N	N	N	N	N
TP659	C/G	0	659	+	NA	UNEAK	GBS	NoRef	Custom	QC+	N	N	N	N	N	N	N	N	N	N	N	N	N	N	N	N	N	N	N	N	N	N	N	N	N	N	N	N	N	N	N	N	N	N	N	N	N	N	N
TP660	C/T	0	660	+	NA	UNEAK	GBS	NoRef	Custom	QC+	N	N	N	N	N	N	N	N	N	N	N	N	N	N	N	N	N	N	N	N	N	N	N	N	N	N	N	N	N	N	N	N	N	N	N	N	N	N	N
TP661	G/T	0	661	+	NA	UNEAK	GBS	NoRef	Custom	QC+	N	N	N	N	N	N	N	N	N	N	N	N	N	N	N	N	N	N	N	N	N	N	N	N	N	N	N	N	N	N	N	N	N	N	N	N	N	N	N
TP662	C/G	0	662	+	NA	UNEAK	GBS	NoRef	Custom	QC+	N	N	N	N	N	N	N	N	N	N	N	N	N	N	N	N	N	N	N	N	N	N	N	N	N	N	N	N	N	N	N	N	N	N	N	N	N	N	N
TP663	A/G	0	663	+	NA	UNEAK	GBS	NoRef	Custom	QC+	N	N	N	N	N	N	N	N	N	N	N	N	N	N	N	N	N	N	N	N	N	N	N	N	N	N	N	N	N	N	N	N	N	N	N	N	N	N	N
TP665	C/T	0	665	+	NA	UNEAK	GBS	NoRef	Custom	QC+	N	N	N	N	N	N	N	N	N	N	N	N	N	N	N	N	N	N	N	N	N	N	N	N	N	N	N	N	N	N	N	N	N	N	N	N	N	N	N
TP667	C/T	0	667	+	NA	UNEAK	GBS	NoRef	Custom	QC+	N	N	N	N	N	N	N	N	N	N	N	N	N	N	N	N	N	N	N	N	N	N	N	N	N	N	N	N	N	N	N	N	N	N	N	N	N	N	N
TP668	A/G	0	668	+	NA	UNEAK	GBS	NoRef	Custom	QC+	N	N	N	N	N	N	N	N	N	N	N	N	N	N	N	N	N	N	N	N	N	N	N	N	N	N	N	N	N	N	N	N	N	N	N	N	N	N	N
TP669	C/T	0	669	+	NA	UNEAK	GBS	NoRef	Custom	QC+	N	N	N	N	N	N	N	T	T	N	N	N	N	N	C	N	N	C	N	N	N	N	N	N	N	N	N	N	N	N	N	T	N	N	N	N	Y	N	N
TP674	A/T	0	674	+	NA	UNEAK	GBS	NoRef	Custom	QC+	N	N	T	N	N	N	N	A	N	A	A	A	N	N	N	N	N	N	N	N	N	N	T	N	N	N	N	N	N	N	N	N	N	A	N	N	N	N	N
TP675	C/T	0	675	+	NA	UNEAK	GBS	NoRef	Custom	QC+	N	N	N	N	N	N	N	N	N	N	N	N	N	N	N	N	N	N	N	N	N	N	N	Y	N	N	N	N	N	N	N	N	N	N	N	N	N	N	N
TP676	C/T	0	676	+	NA	UNEAK	GBS	NoRef	Custom	QC+	N	N	N	N	N	N	N	N	N	N	N	N	N	N	N	N	N	N	Y	N	N	N	N	N	N	N	N	N	N	N	N	N	N	N	N	N	N	N	N
TP677	A/T	0	677	+	NA	UNEAK	GBS	NoRef	Custom	QC+	N	N	N	N	N	N	N	N	N	N	N	N	N	N	N	N	N	N	N	N	N	N	N	N	N	N	N	N	N	N	N	N	N	N	N	N	N	N	N
TP678	C/T	0	678	+	NA	UNEAK	GBS	NoRef	Custom	QC+	N	N	N	N	N	N	N	N	N	N	N	N	N	N	N	N	N	N	N	N	N	N	N	N	N	N	N	N	N	N	N	N	N	N	N	N	N	N	N
TP679	A/T	0	679	+	NA	UNEAK	GBS	NoRef	Custom	QC+	N	N	N	N	N	N	N	N	N	N	N	N	N	N	N	N	N	N	N	N	N	N	N	N	N	N	N	N	N	N	N	N	N	N	N	N	N	N	N
TP680	C/T	0	680	+	NA	UNEAK	GBS	NoRef	Custom	QC+	N	N	C	N	N	N	N	N	N	N	N	N	N	N	N	N	N	N	N	N	N	N	N	N	N	N	N	N	N	N	N	N	C	N	N	N	N	N	N
TP681	A/T	0	681	+	NA	UNEAK	GBS	NoRef	Custom	QC+	N	N	N	N	N	N	N	N	N	N	N	N	N	W	N	N	N	N	N	N	N	N	N	N	N	N	N	N	N	N	N	N	N	N	N	N	N	N	N
TP682	A/T	0	682	+	NA	UNEAK	GBS	NoRef	Custom	QC+	N	N	N	N	N	N	N	N	N	N	N	N	N	N	N	N	N	N	N	N	N	N	W	N	N	N	N	N	N	N	N	N	N	N	N	N	N	N	N
TP683	A/T	0	683	+	NA	UNEAK	GBS	NoRef	Custom	QC+	N	N	N	N	N	N	N	N	N	N	N	N	N	N	N	N	N	N	N	N	N	N	N	N	W	N	N	N	N	N	N	N	N	N	N	N	N	N	N
TP684	A/C	0	684	+	NA	UNEAK	GBS	NoRef	Custom	QC+	N	N	N	N	N	N	N	N	N	N	N	N	N	N	N	N	N	N	N	N	N	N	N	N	N	N	N	N	N	N	N	N	N	N	N	N	N	N	N
TP685	A/T	0	685	+	NA	UNEAK	GBS	NoRef	Custom	QC+	N	N	N	N	N	N	N	N	N	N	N	N	N	N	N	N	N	N	N	N	N	N	N	N	N	N	N	N	N	N	N	N	N	N	N	N	N	N	N
TP686	C/T	0	686	+	NA	UNEAK	GBS	NoRef	Custom	QC+	N	N	N	N	N	N	N	N	N	N	N	N	N	N	N	N	N	N	N	N	N	N	N	N	N	N	N	N	N	N	N	N	N	N	N	N	N	N	N
TP688	C/T	0	688	+	NA	UNEAK	GBS	NoRef	Custom	QC+	N	N	N	N	N	N	N	N	N	N	N	N	T	N	N	N	N	N	N	N	N	N	N	N	N	N	N	N	N	N	N	N	N	N	N	N	N	N	N
TP691	G/T	0	691	+	NA	UNEAK	GBS	NoRef	Custom	QC+	N	N	N	N	N	N	N	N	N	N	N	N	N	N	N	N	N	N	N	N	N	N	N	N	N	N	N	N	N	N	N	N	N	N	N	N	N	N	N
TP692	C/G	0	692	+	NA	UNEAK	GBS	NoRef	Custom	QC+	N	N	N	N	N	N	N	N	N	N	N	N	N	N	N	N	N	N	N	N	N	N	N	N	N	N	N	N	N	N	N	N	N	N	N	N	N	N	N
TP693	A/T	0	693	+	NA	UNEAK	GBS	NoRef	Custom	QC+	N	N	N	N	N	N	N	N	N	N	N	T	N	N	N	N	A	N	N	N	T	N	N	N	N	N	N	N	T	N	N	N	N	N	N	N	N	N	N
TP694	A/G	0	694	+	NA	UNEAK	GBS	NoRef	Custom	QC+	N	N	N	N	N	N	N	N	N	N	N	N	N	N	G	N	N	N	N	N	N	N	N	N	N	N	N	N	N	N	N	N	N	N	N	N	N	N	N
TP695	C/G	0	695	+	NA	UNEAK	GBS	NoRef	Custom	QC+	N	N	N	N	N	N	N	N	N	N	N	N	N	N	N	N	N	N	N	N	N	N	N	N	N	N	N	N	N	N	N	N	N	N	N	N	N	N	N
TP698	A/C	0	698	+	NA	UNEAK	GBS	NoRef	Custom	QC+	N	N	N	N	N	N	N	N	N	N	N	N	N	N	N	N	N	N	N	N	N	N	N	N	N	N	N	N	N	N	N	N	N	N	N	N	N	N	N
TP699	C/T	0	699	+	NA	UNEAK	GBS	NoRef	Custom	QC+	N	N	N	N	N	N	N	N	N	N	N	N	N	N	N	N	N	N	N	N	N	N	N	N	N	N	N	N	N	N	N	N	N	N	N	N	N	N	N
TP700	A/G	0	700	+	NA	UNEAK	GBS	NoRef	Custom	QC+	N	N	N	N	N	N	N	N	N	N	G	N	A	N	N	N	N	N	G	A	N	N	N	G	G	N	G	N	N	N	G	N	N	N	N	N	N	N	N
TP701	A/G	0	701	+	NA	UNEAK	GBS	NoRef	Custom	QC+	N	N	N	N	N	A	A	N	N	N	N	N	A	N	N	N	N	N	R	A	N	N	N	G	N	A	G	N	N	N	N	N	A	A	N	N	N	N	N
TP702	G/T	0	702	+	NA	UNEAK	GBS	NoRef	Custom	QC+	N	N	N	N	N	N	N	N	N	N	N	N	N	N	N	N	N	N	N	N	N	N	N	N	N	N	N	N	N	N	N	N	N	N	N	N	N	N	N
TP703	C/G	0	703	+	NA	UNEAK	GBS	NoRef	Custom	QC+	N	N	N	N	N	N	N	N	N	N	N	N	N	N	N	N	N	N	N	N	N	N	N	N	N	N	N	N	N	N	N	N	N	N	N	N	N	N	N
TP704	A/C	0	704	+	NA	UNEAK	GBS	NoRef	Custom	QC+	N	N	N	N	N	N	N	N	N	N	N	N	N	N	N	N	N	N	N	N	N	N	N	N	N	N	N	N	N	N	N	N	N	N	N	N	N	N	N
TP705	G/T	0	705	+	NA	UNEAK	GBS	NoRef	Custom	QC+	N	N	G	N	T	N	G	G	N	G	N	N	N	N	N	N	N	N	N	G	N	N	N	N	N	N	N	N	N	N	N	N	N	N	N	N	N	N	N
TP706	C/G	0	706	+	NA	UNEAK	GBS	NoRef	Custom	QC+	N	N	N	N	N	N	N	N	N	N	N	N	N	N	N	N	N	N	N	N	N	N	N	N	N	N	N	N	N	N	N	N	N	N	N	N	N	N	N
TP707	C/G	0	707	+	NA	UNEAK	GBS	NoRef	Custom	QC+	N	N	N	N	N	N	N	N	N	N	N	N	N	N	N	N	N	N	N	N	N	N	N	N	N	N	N	N	N	N	N	N	N	N	N	N	N	N	N
TP708	C/G	0	708	+	NA	UNEAK	GBS	NoRef	Custom	QC+	N	N	N	N	N	N	N	N	N	N	N	N	N	N	N	N	N	N	N	N	N	N	N	N	N	N	N	N	N	N	N	N	N	N	N	N	N	N	N
TP710	A/G	0	710	+	NA	UNEAK	GBS	NoRef	Custom	QC+	N	N	N	N	N	N	N	N	N	N	N	N	N	N	N	N	N	N	N	N	N	N	N	N	N	N	N	N	N	N	N	N	N	N	N	N	N	N	N
TP711	A/C	0	711	+	NA	UNEAK	GBS	NoRef	Custom	QC+	N	N	N	N	N	N	N	N	N	N	N	N	N	N	N	N	N	N	N	N	N	N	N	N	N	N	N	N	N	N	N	N	N	N	N	N	N	N	N
TP712	A/C	0	712	+	NA	UNEAK	GBS	NoRef	Custom	QC+	N	C	M	N	C	N	N	N	N	N	N	N	N	N	N	N	N	N	N	N	N	N	N	C	N	N	N	M	N	N	C	N	N	N	N	N	N	N	N
TP713	A/G	0	713	+	NA	UNEAK	GBS	NoRef	Custom	QC+	A	N	N	N	N	N	N	N	N	A	N	N	N	A	N	N	N	N	G	N	A	N	N	N	N	N	N	N	A	A	N	N	N	A	N	N	A	N	N
TP714	G/T	0	714	+	NA	UNEAK	GBS	NoRef	Custom	QC+	N	K	N	N	N	T	T	T	T	N	T	N	N	N	N	N	G	N	N	T	T	N	T	T	N	N	N	K	N	N	T	T	T	T	N	N	T	N	T
TP715	G/T	0	715	+	NA	UNEAK	GBS	NoRef	Custom	QC+	N	N	G	N	N	N	N	N	N	N	N	N	N	N	N	N	N	N	T	N	N	N	N	N	N	N	N	N	G	N	T	N	N	G	N	T	N	N	N
TP716	A/G	0	716	+	NA	UNEAK	GBS	NoRef	Custom	QC+	N	N	N	N	N	N	N	N	N	N	N	N	N	A	N	N	G	N	N	A	N	N	N	N	N	N	N	N	N	N	N	N	N	N	N	N	N	N	A
TP717	A/G	0	717	+	NA	UNEAK	GBS	NoRef	Custom	QC+	N	N	N	N	N	N	N	N	N	N	N	N	N	N	N	N	N	N	N	N	N	N	N	N	N	N	N	N	N	N	N	N	N	N	N	A	N	N	N
TP718	C/T	0	718	+	NA	UNEAK	GBS	NoRef	Custom	QC+	N	N	N	N	N	N	N	C	N	N	N	N	N	N	N	N	N	N	N	T	N	N	N	N	N	N	N	N	N	N	N	N	N	N	N	N	N	N	N
TP719	A/G	0	719	+	NA	UNEAK	GBS	NoRef	Custom	QC+	N	N	N	N	N	N	N	N	N	N	N	N	N	N	N	N	N	N	N	N	N	N	N	N	N	N	N	N	N	R	N	N	N	N	N	N	N	N	N
TP720	A/G	0	720	+	NA	UNEAK	GBS	NoRef	Custom	QC+	N	R	A	N	A	A	N	N	N	N	A	A	N	N	N	N	N	N	N	N	N	N	N	G	N	A	A	A	N	N	R	A	A	N	N	N	A	N	N
TP721	A/G	0	721	+	NA	UNEAK	GBS	NoRef	Custom	QC+	A	G	A	N	A	N	A	N	A	A	N	G	A	N	N	N	A	A	A	A	N	N	N	N	N	N	N	N	A	N	A	N	N	A	N	A	N	N	N
TP722	A/G	0	722	+	NA	UNEAK	GBS	NoRef	Custom	QC+	N	N	N	N	N	N	N	N	N	N	N	N	N	N	N	N	N	N	N	N	N	N	N	N	N	N	N	N	N	N	N	N	N	N	N	N	N	N	N
TP723	C/T	0	723	+	NA	UNEAK	GBS	NoRef	Custom	QC+	N	T	N	N	N	N	N	N	C	C	N	N	T	N	N	N	N	N	N	N	T	N	N	N	N	N	N	T	T	N	N	N	N	T	N	N	T	N	N
TP724	C/T	0	724	+	NA	UNEAK	GBS	NoRef	Custom	QC+	Y	T	N	N	T	T	T	T	T	Y	T	Y	N	N	N	N	T	N	N	N	N	N	N	T	N	N	N	T	T	N	N	Y	Y	T	N	N	T	N	T
TP725	A/T	0	725	+	NA	UNEAK	GBS	NoRef	Custom	QC+	N	N	T	N	N	N	T	T	T	T	W	A	W	T	N	N	T	N	A	N	N	N	T	W	N	T	T	W	W	N	N	W	T	W	N	T	A	N	N
TP727	A/T	0	727	+	NA	UNEAK	GBS	NoRef	Custom	QC+	N	N	N	N	N	W	N	N	N	W	N	N	N	N	N	N	A	N	W	N	A	N	N	N	A	T	N	N	N	N	W	N	N	N	N	N	N	N	N
TP728	A/T	0	728	+	NA	UNEAK	GBS	NoRef	Custom	QC+	N	N	N	N	N	W	N	N	N	A	N	N	N	N	N	N	T	N	W	N	N	N	N	N	A	N	N	N	N	N	W	W	N	N	N	N	N	N	N
TP729	C/T	0	729	+	NA	UNEAK	GBS	NoRef	Custom	QC+	N	N	N	N	N	N	N	N	N	N	N	N	N	N	N	N	N	N	N	N	N	N	N	N	N	N	N	N	N	N	N	N	N	N	N	N	N	N	N
TP730	A/G	0	730	+	NA	UNEAK	GBS	NoRef	Custom	QC+	N	N	N	N	N	N	N	N	N	N	N	N	N	N	N	N	N	N	N	N	N	N	N	N	N	N	N	N	N	N	N	N	N	N	N	N	N	N	N
TP731	A/C	0	731	+	NA	UNEAK	GBS	NoRef	Custom	QC+	N	N	A	N	N	N	N	C	N	N	N	N	A	N	N	N	N	N	N	N	N	N	N	N	N	N	N	A	N	A	M	N	N	N	N	N	N	N	N
TP732	C/T	0	732	+	NA	UNEAK	GBS	NoRef	Custom	QC+	N	N	N	N	N	N	N	N	N	N	N	N	N	N	N	N	N	N	N	N	N	N	N	N	N	N	N	N	N	N	N	N	N	N	N	N	N	N	N
TP733	A/G	0	733	+	NA	UNEAK	GBS	NoRef	Custom	QC+	N	N	N	N	A	N	N	R	N	A	G	N	N	N	N	N	N	N	N	N	N	N	N	N	N	N	N	A	G	N	N	R	N	A	N	N	N	N	G
TP735	A/G	0	735	+	NA	UNEAK	GBS	NoRef	Custom	QC+	N	N	N	N	N	N	N	N	N	N	N	N	N	N	N	N	N	N	N	N	N	N	N	N	N	N	N	N	N	N	N	N	N	N	N	N	N	N	N
TP736	A/G	0	736	+	NA	UNEAK	GBS	NoRef	Custom	QC+	N	N	N	N	N	N	N	N	N	N	N	N	N	N	N	N	N	N	N	N	N	N	N	N	N	N	N	N	N	N	N	N	N	N	N	N	N	N	N
TP737	C/T	0	737	+	NA	UNEAK	GBS	NoRef	Custom	QC+	N	N	N	N	N	N	N	N	N	N	N	N	N	N	N	N	N	N	N	N	N	N	N	N	N	N	N	N	N	N	N	N	N	N	N	N	N	N	N
TP738	C/T	0	738	+	NA	UNEAK	GBS	NoRef	Custom	QC+	N	N	N	N	N	N	N	N	N	N	N	N	N	N	N	N	N	N	N	N	N	N	N	N	N	N	N	N	N	N	N	N	N	N	N	N	N	N	N
TP739	C/G	0	739	+	NA	UNEAK	GBS	NoRef	Custom	QC+	N	N	N	N	N	N	N	N	N	N	N	N	N	N	N	N	N	N	N	N	N	N	N	N	N	N	N	N	N	N	N	N	N	N	N	N	N	N	N
TP740	C/T	0	740	+	NA	UNEAK	GBS	NoRef	Custom	QC+	N	T	N	N	T	N	T	N	T	N	T	N	C	T	N	N	T	T	Y	N	N	N	N	T	T	T	C	Y	N	N	T	T	N	N	N	N	T	N	T
TP742	C/T	0	742	+	NA	UNEAK	GBS	NoRef	Custom	QC+	C	C	N	N	T	Y	N	C	N	T	N	T	N	N	N	N	N	N	N	T	T	N	N	N	N	N	N	Y	T	N	N	C	C	T	N	C	N	N	N
TP743	A/G	0	743	+	NA	UNEAK	GBS	NoRef	Custom	QC+	N	A	A	N	N	N	N	N	N	N	N	N	N	N	N	N	N	N	N	N	G	N	N	N	N	N	N	N	N	N	N	G	N	N	N	N	N	N	N
TP744	A/G	0	744	+	NA	UNEAK	GBS	NoRef	Custom	QC+	N	N	N	N	N	N	N	N	N	N	N	N	N	N	N	N	N	N	N	N	N	N	N	N	N	N	N	N	N	N	N	N	N	N	N	N	N	N	N
TP745	C/T	0	745	+	NA	UNEAK	GBS	NoRef	Custom	QC+	N	T	N	N	N	N	N	N	N	N	T	N	N	N	N	N	N	N	N	N	C	N	N	N	N	N	N	N	N	N	N	N	N	N	N	Y	T	N	N
TP746	A/T	0	746	+	NA	UNEAK	GBS	NoRef	Custom	QC+	N	N	N	N	A	N	N	A	N	N	N	N	A	N	N	N	A	N	A	N	N	N	T	N	N	N	T	N	N	N	A	N	N	A	N	N	N	N	A
TP747	A/T	0	747	+	NA	UNEAK	GBS	NoRef	Custom	QC+	N	N	N	N	A	N	N	A	N	N	N	N	A	N	N	A	A	N	A	N	N	N	T	N	N	A	T	N	N	N	A	N	N	A	N	N	N	N	A
TP748	A/T	0	748	+	NA	UNEAK	GBS	NoRef	Custom	QC+	N	N	N	N	A	N	N	A	N	N	N	N	A	N	N	N	N	N	N	N	N	N	T	N	N	N	T	N	N	N	A	N	N	A	N	N	N	N	A
TP749	G/T	0	749	+	NA	UNEAK	GBS	NoRef	Custom	QC+	N	N	N	N	N	N	N	N	N	N	N	N	N	N	N	N	N	N	N	N	N	N	N	N	N	N	N	N	N	N	N	N	N	N	N	N	N	N	N
TP750	C/T	0	750	+	NA	UNEAK	GBS	NoRef	Custom	QC+	N	T	Y	N	T	N	T	T	C	T	N	N	N	N	N	N	C	T	C	T	N	N	N	C	N	N	N	T	N	C	N	T	T	N	N	N	N	N	N
TP753	A/G	0	753	+	NA	UNEAK	GBS	NoRef	Custom	QC+	N	N	N	N	N	N	N	N	N	N	N	N	N	N	N	N	N	N	N	N	N	N	N	N	N	N	N	N	N	N	N	N	N	N	N	N	N	N	N
TP754	G/T	0	754	+	NA	UNEAK	GBS	NoRef	Custom	QC+	T	T	T	N	T	T	T	T	T	T	T	T	T	N	N	T	K	T	T	K	T	N	G	G	T	T	K	K	N	N	T	T	T	K	N	N	T	N	T
TP756	A/G	0	756	+	NA	UNEAK	GBS	NoRef	Custom	QC+	N	N	N	N	N	N	N	N	N	N	N	N	N	N	N	N	N	N	N	N	N	N	N	N	N	N	N	N	N	N	N	N	N	N	N	N	N	N	N
TP758	G/T	0	758	+	NA	UNEAK	GBS	NoRef	Custom	QC+	N	N	N	N	N	G	N	N	T	N	N	T	N	N	N	N	N	N	N	G	N	N	N	N	N	N	N	N	G	N	N	G	N	N	N	T	N	N	N
TP759	G/A	0	759	+	NA	UNEAK	GBS	NoRef	Custom	QC+	A	A	A	N	N	G	A	R	N	G	G	A	N	N	N	N	N	N	N	N	R	N	N	G	N	N	N	N	G	N	A	G	N	G	N	A	A	N	N
TP760	C/G	0	760	+	NA	UNEAK	GBS	NoRef	Custom	QC+	N	N	N	N	N	N	N	N	N	N	N	N	N	N	N	N	N	N	N	N	N	N	N	N	N	N	N	N	N	N	N	N	N	N	N	N	N	N	N
TP761	G/T	0	761	+	NA	UNEAK	GBS	NoRef	Custom	QC+	N	N	N	N	N	N	N	N	N	N	N	N	N	N	N	N	N	N	N	N	N	N	N	N	N	N	N	N	N	N	N	N	N	N	N	N	N	N	N
TP762	C/T	0	762	+	NA	UNEAK	GBS	NoRef	Custom	QC+	N	N	N	N	N	N	C	N	N	T	T	N	T	N	N	N	N	N	N	N	N	N	N	N	N	N	N	C	N	N	N	T	N	N	N	T	N	N	N
TP763	G/T	0	763	+	NA	UNEAK	GBS	NoRef	Custom	QC+	N	N	N	N	N	N	N	N	N	N	N	N	N	N	N	N	N	N	N	N	N	N	N	N	N	N	N	N	N	N	N	N	N	N	N	N	N	N	N
TP764	C/T	0	764	+	NA	UNEAK	GBS	NoRef	Custom	QC+	N	N	N	N	N	N	N	N	N	N	N	N	N	N	N	N	N	N	N	N	N	N	N	N	N	N	N	N	N	N	N	N	N	N	N	N	N	N	N
TP765	A/G	0	765	+	NA	UNEAK	GBS	NoRef	Custom	QC+	G	N	N	N	N	N	A	N	N	N	N	G	N	N	N	N	N	N	N	N	N	N	N	G	N	N	N	N	N	N	N	N	N	N	N	N	N	N	N
TP766	C/T	0	766	+	NA	UNEAK	GBS	NoRef	Custom	QC+	N	N	N	N	N	N	N	N	N	N	N	T	N	N	N	N	N	N	N	T	N	N	Y	N	N	N	N	N	N	N	T	N	N	N	N	N	N	N	N
TP767	A/T	0	767	+	NA	UNEAK	GBS	NoRef	Custom	QC+	N	N	N	N	N	N	N	N	N	N	N	N	N	N	N	N	N	N	N	A	A	N	T	A	A	N	T	N	N	N	N	N	N	N	N	N	N	N	N
TP768	A/G	0	768	+	NA	UNEAK	GBS	NoRef	Custom	QC+	N	N	N	N	N	N	N	N	N	N	N	N	N	N	N	N	N	N	N	N	N	N	N	N	N	N	N	N	N	N	N	N	N	N	N	N	N	N	N
TP769	G/T	0	769	+	NA	UNEAK	GBS	NoRef	Custom	QC+	N	N	N	K	N	N	N	N	N	N	N	N	N	N	N	N	N	N	N	N	N	N	N	N	N	N	N	N	N	N	N	N	N	N	N	N	N	N	N
TP770	A/G	0	770	+	NA	UNEAK	GBS	NoRef	Custom	QC+	N	N	N	N	N	N	N	N	N	N	N	N	N	N	N	N	N	N	N	N	N	N	N	N	N	N	N	N	N	N	N	N	N	N	N	N	N	N	N
TP771	A/G	0	771	+	NA	UNEAK	GBS	NoRef	Custom	QC+	N	N	N	N	N	N	N	N	N	N	N	N	N	N	N	N	N	N	N	N	N	N	N	N	N	N	N	N	N	N	N	N	N	N	N	N	N	N	N
TP773	A/G	0	773	+	NA	UNEAK	GBS	NoRef	Custom	QC+	N	N	N	N	N	N	N	N	N	N	N	N	N	N	N	N	N	N	N	N	N	N	N	N	N	N	N	N	N	N	N	N	N	N	N	N	N	N	N
TP774	G/T	0	774	+	NA	UNEAK	GBS	NoRef	Custom	QC+	N	N	N	N	N	N	N	N	N	N	N	N	N	N	N	N	N	N	N	N	N	N	N	N	N	N	N	N	N	N	N	N	N	N	N	N	N	N	N
TP775	G/T	0	775	+	NA	UNEAK	GBS	NoRef	Custom	QC+	N	N	N	N	N	N	N	N	N	N	N	N	N	N	N	N	N	N	N	N	N	N	N	N	N	N	N	N	N	N	N	N	N	N	N	N	N	N	N
TP776	A/G	0	776	+	NA	UNEAK	GBS	NoRef	Custom	QC+	N	N	N	N	N	N	N	N	N	N	N	N	N	N	N	N	N	N	N	N	N	N	N	N	N	N	N	N	N	N	N	N	N	N	N	N	N	N	N
TP777	A/C	0	777	+	NA	UNEAK	GBS	NoRef	Custom	QC+	N	N	N	N	N	N	N	N	N	N	N	N	N	N	N	N	N	N	N	N	N	N	N	N	N	N	N	N	N	N	N	N	N	N	N	N	N	N	N
TP779	A/G	0	779	+	NA	UNEAK	GBS	NoRef	Custom	QC+	G	G	G	N	N	G	G	G	G	N	G	N	G	G	N	N	G	N	R	G	G	N	G	G	N	G	R	R	N	G	N	G	G	N	N	N	G	A	A
TP780	A/G	0	780	+	NA	UNEAK	GBS	NoRef	Custom	QC+	N	N	N	N	N	N	N	N	N	N	N	N	N	N	N	N	N	N	N	N	N	N	N	N	N	N	N	N	N	N	N	N	N	N	N	N	N	N	N
TP782	C/G	0	782	+	NA	UNEAK	GBS	NoRef	Custom	QC+	N	G	N	N	N	N	G	C	N	N	N	N	G	N	N	N	N	N	N	N	N	N	N	N	N	N	N	N	N	N	G	N	N	C	N	S	G	N	N
TP783	A/G	0	783	+	NA	UNEAK	GBS	NoRef	Custom	QC+	N	N	N	N	N	N	N	N	N	N	N	N	N	N	N	N	N	N	N	N	N	N	N	N	N	N	N	N	N	N	N	N	N	N	N	N	N	N	N
TP785	G/A	0	785	+	NA	UNEAK	GBS	NoRef	Custom	QC+	N	G	G	N	N	G	G	N	G	G	N	G	N	R	N	N	G	G	N	G	G	N	R	N	G	R	G	N	G	G	R	G	G	N	N	G	G	G	N
TP787	G/T	0	787	+	NA	UNEAK	GBS	NoRef	Custom	QC+	N	N	N	N	N	N	N	N	N	N	N	N	N	N	N	N	N	N	N	N	N	N	N	N	K	N	K	N	N	N	N	N	N	N	N	N	N	N	N
TP788	G/T	0	788	+	NA	UNEAK	GBS	NoRef	Custom	QC+	N	N	N	N	N	N	N	N	N	N	N	N	N	K	N	N	T	N	K	N	N	N	N	N	N	N	N	N	N	N	N	N	N	N	N	N	N	N	N
TP791	C/T	0	791	+	NA	UNEAK	GBS	NoRef	Custom	QC+	N	Y	N	N	N	N	C	N	N	N	N	C	N	N	N	N	N	N	N	N	N	N	N	N	C	N	N	C	N	C	C	C	N	C	N	C	N	N	N
TP793	G/T	0	793	+	NA	UNEAK	GBS	NoRef	Custom	QC+	N	N	N	N	N	N	N	N	N	N	N	N	N	N	N	N	N	N	N	N	N	N	N	N	N	N	N	N	N	N	N	N	N	N	N	N	N	N	N
TP794	A/G	0	794	+	NA	UNEAK	GBS	NoRef	Custom	QC+	N	N	N	N	N	N	N	N	N	N	N	N	N	N	N	N	N	N	R	N	N	N	N	N	N	N	N	N	N	N	N	N	N	N	N	N	N	N	N
TP796	A/G	0	796	+	NA	UNEAK	GBS	NoRef	Custom	QC+	N	N	N	N	N	N	N	N	N	N	N	N	N	N	N	N	N	N	N	N	N	N	N	N	N	N	N	N	N	N	N	N	N	N	N	N	N	N	N
TP797	A/G	0	797	+	NA	UNEAK	GBS	NoRef	Custom	QC+	N	N	N	N	N	N	N	N	N	N	N	N	N	N	N	N	N	N	N	N	N	N	N	N	N	N	N	N	N	N	N	N	N	N	N	N	N	N	N
TP798	A/G	0	798	+	NA	UNEAK	GBS	NoRef	Custom	QC+	N	N	N	N	N	N	N	N	N	N	N	N	N	N	N	N	N	N	N	N	N	N	N	N	N	N	N	N	N	N	N	N	N	N	N	N	N	N	N
TP799	A/C	0	799	+	NA	UNEAK	GBS	NoRef	Custom	QC+	N	N	N	N	N	N	N	N	N	N	N	N	N	N	N	N	N	N	N	N	N	N	N	N	N	N	N	N	N	N	N	N	N	N	N	N	N	N	N
TP800	A/C	0	800	+	NA	UNEAK	GBS	NoRef	Custom	QC+	N	M	A	N	C	C	M	C	C	C	N	N	N	N	N	N	N	N	N	N	N	N	N	C	N	N	N	N	A	C	C	N	N	N	N	N	M	N	N
TP801	A/C	0	801	+	NA	UNEAK	GBS	NoRef	Custom	QC+	C	M	M	C	C	C	M	C	C	M	C	C	C	C	M	C	C	M	C	C	C	N	C	C	C	C	C	C	M	C	C	C	A	M	N	M	M	M	C
TP802	A/C	0	802	+	NA	UNEAK	GBS	NoRef	Custom	QC+	N	M	N	N	C	N	M	N	C	C	C	C	N	N	N	N	N	N	N	N	N	N	N	C	N	N	C	C	A	N	C	C	A	A	N	N	M	C	N
TP803	G/T	0	803	+	NA	UNEAK	GBS	NoRef	Custom	QC+	N	N	N	N	N	N	N	N	N	N	N	N	N	N	N	N	N	N	N	N	N	N	N	N	N	N	N	N	N	N	N	N	N	N	N	N	N	N	N
TP804	G/T	0	804	+	NA	UNEAK	GBS	NoRef	Custom	QC+	N	N	N	N	N	N	N	N	N	N	N	N	N	K	N	N	N	N	N	N	N	N	N	N	N	N	N	N	N	N	N	N	N	N	N	N	N	N	N
TP805	A/G	0	805	+	NA	UNEAK	GBS	NoRef	Custom	QC+	N	N	N	N	N	N	N	N	N	N	N	N	N	N	N	N	N	N	N	N	N	N	N	N	N	N	N	N	N	N	N	N	N	N	N	N	N	N	N
TP808	A/G	0	808	+	NA	UNEAK	GBS	NoRef	Custom	QC+	G	N	N	N	N	N	N	N	N	N	N	N	N	N	N	N	N	A	N	N	N	N	N	N	N	N	G	N	N	G	N	G	N	N	N	G	N	N	N
TP809	C/T	0	809	+	NA	UNEAK	GBS	NoRef	Custom	QC+	N	N	N	N	N	N	N	N	N	N	N	N	N	N	N	N	N	N	N	N	N	N	N	N	N	N	N	N	N	N	N	N	N	N	N	N	N	N	N
TP810	C/T	0	810	+	NA	UNEAK	GBS	NoRef	Custom	QC+	N	N	N	N	N	N	N	N	N	N	N	N	N	N	N	N	N	N	N	N	N	N	N	N	N	N	N	N	N	N	N	N	N	N	N	N	N	N	N
TP811	C/G	0	811	+	NA	UNEAK	GBS	NoRef	Custom	QC+	C	N	N	N	N	N	N	C	N	N	N	C	N	N	N	N	N	N	C	N	N	N	N	N	N	N	G	C	N	C	N	N	N	N	N	N	N	N	N
TP812	A/G	0	812	+	NA	UNEAK	GBS	NoRef	Custom	QC+	N	N	N	N	N	N	N	N	N	N	N	N	N	N	N	N	N	N	N	N	N	N	N	N	N	N	N	N	N	N	N	N	N	N	N	N	N	N	N
TP813	A/G	0	813	+	NA	UNEAK	GBS	NoRef	Custom	QC+	N	N	N	N	N	N	N	N	N	N	N	N	N	N	N	N	N	N	N	N	N	N	N	N	N	N	N	N	N	N	N	N	N	N	N	N	N	N	N
TP814	A/C	0	814	+	NA	UNEAK	GBS	NoRef	Custom	QC+	N	N	N	N	N	N	N	N	N	N	N	N	N	N	N	N	N	N	N	N	N	N	N	N	N	N	N	N	N	N	N	N	N	N	N	N	N	N	N
TP815	A/G	0	815	+	NA	UNEAK	GBS	NoRef	Custom	QC+	N	N	N	N	N	N	N	N	N	N	N	N	N	N	N	N	N	N	N	N	N	N	N	N	N	N	N	N	N	N	N	N	N	N	N	N	N	N	N
TP816	C/T	0	816	+	NA	UNEAK	GBS	NoRef	Custom	QC+	N	N	N	N	N	N	N	N	N	N	N	N	N	N	N	N	N	N	N	N	N	N	N	N	N	N	N	N	N	N	N	N	N	N	N	N	N	N	N
TP817	A/T	0	817	+	NA	UNEAK	GBS	NoRef	Custom	QC+	N	N	N	N	N	N	N	N	N	N	N	N	N	N	N	N	N	N	N	N	N	N	N	N	N	N	N	N	N	N	N	N	N	N	N	N	N	N	N
TP818	C/T	0	818	+	NA	UNEAK	GBS	NoRef	Custom	QC+	N	C	N	N	N	N	N	N	N	N	N	N	Y	N	N	N	N	N	N	N	N	N	N	N	N	N	N	N	N	N	N	N	N	N	N	N	N	N	N
TP821	C/T	0	821	+	NA	UNEAK	GBS	NoRef	Custom	QC+	N	N	N	N	N	N	N	N	N	N	N	N	N	N	N	N	N	N	N	N	N	N	N	N	N	N	N	N	N	N	N	N	N	N	N	N	N	N	N
TP822	G/T	0	822	+	NA	UNEAK	GBS	NoRef	Custom	QC+	N	N	N	N	N	N	N	N	N	N	N	N	N	N	N	N	N	N	N	N	N	N	N	N	N	N	N	N	N	N	N	N	N	N	N	N	N	N	N
TP823	C/G	0	823	+	NA	UNEAK	GBS	NoRef	Custom	QC+	N	N	N	N	N	N	N	N	N	N	N	N	N	N	N	N	N	N	N	N	N	N	N	N	N	N	N	N	N	N	N	N	N	N	N	N	N	N	N
TP824	C/T	0	824	+	NA	UNEAK	GBS	NoRef	Custom	QC+	N	N	N	N	T	N	N	N	N	N	N	N	N	N	N	N	N	N	N	T	N	N	N	N	N	N	N	N	N	N	N	N	N	T	N	N	N	T	N
TP825	A/T	0	825	+	NA	UNEAK	GBS	NoRef	Custom	QC+	N	A	N	N	N	T	N	N	N	N	N	T	N	N	N	N	A	N	N	N	T	N	N	A	N	N	N	N	N	N	N	N	A	N	N	N	W	N	N
TP826	A/G	0	826	+	NA	UNEAK	GBS	NoRef	Custom	QC+	N	N	N	N	N	N	N	N	N	N	N	N	N	N	N	N	N	N	N	N	N	N	N	N	N	N	N	N	N	N	N	N	N	N	N	N	N	N	N
TP827	A/C	0	827	+	NA	UNEAK	GBS	NoRef	Custom	QC+	N	N	N	N	N	N	N	N	N	N	N	N	N	N	N	N	N	N	N	N	N	N	N	N	N	N	N	N	N	N	N	N	N	N	N	N	N	N	N
TP828	A/T	0	828	+	NA	UNEAK	GBS	NoRef	Custom	QC+	N	N	N	N	N	N	N	N	N	N	N	N	N	N	N	N	N	N	N	N	N	N	N	N	N	N	N	N	N	N	N	N	N	N	N	N	N	N	N
TP829	A/G	0	829	+	NA	UNEAK	GBS	NoRef	Custom	QC+	N	N	N	N	N	N	N	N	N	N	N	N	N	N	N	N	N	N	N	N	N	N	N	N	N	N	N	N	N	N	N	N	N	N	N	N	N	N	N
TP830	C/G	0	830	+	NA	UNEAK	GBS	NoRef	Custom	QC+	N	N	N	N	N	N	N	N	N	N	N	N	N	N	N	N	N	N	N	N	N	N	N	N	N	N	N	N	N	N	N	N	N	N	N	N	N	N	N
TP831	A/G	0	831	+	NA	UNEAK	GBS	NoRef	Custom	QC+	N	N	N	N	N	N	N	N	N	N	N	N	N	N	N	N	N	N	N	N	N	N	N	N	N	N	N	N	N	N	N	N	N	N	N	N	N	N	N
TP832	C/G	0	832	+	NA	UNEAK	GBS	NoRef	Custom	QC+	N	N	N	N	N	N	N	N	N	N	N	N	N	N	N	N	N	N	N	N	N	N	N	N	N	N	N	N	N	N	N	N	N	N	N	N	N	N	N
TP833	C/T	0	833	+	NA	UNEAK	GBS	NoRef	Custom	QC+	N	N	N	N	N	N	N	N	N	N	N	N	N	N	N	N	N	N	N	N	N	N	N	N	N	N	N	N	N	N	N	N	N	N	N	N	N	N	N
TP834	C/T	0	834	+	NA	UNEAK	GBS	NoRef	Custom	QC+	Y	Y	N	N	C	Y	N	Y	Y	C	N	N	N	Y	C	N	C	C	N	C	T	N	C	Y	N	C	N	C	N	N	T	Y	C	T	N	N	C	C	N
TP835	A/T	0	835	+	NA	UNEAK	GBS	NoRef	Custom	QC+	N	W	T	N	W	N	W	T	T	N	N	N	N	N	N	N	N	N	T	N	N	N	N	N	N	N	N	N	N	N	N	N	T	T	N	N	N	N	N
TP836	A/T	0	836	+	NA	UNEAK	GBS	NoRef	Custom	QC+	N	T	T	N	T	T	T	T	T	N	N	T	N	N	N	N	N	N	T	N	N	N	N	N	N	N	N	N	N	N	N	N	T	A	N	N	N	N	T
TP837	G/T	0	837	+	NA	UNEAK	GBS	NoRef	Custom	QC+	K	G	G	N	G	T	K	G	G	N	N	N	N	N	N	N	N	G	N	N	G	N	N	G	N	N	T	G	N	N	N	N	G	N	N	N	G	N	N
TP838	G/T	0	838	+	NA	UNEAK	GBS	NoRef	Custom	QC+	N	N	N	N	N	N	N	N	N	N	N	N	N	N	N	N	N	N	N	N	N	N	N	N	N	N	N	N	N	N	N	N	N	N	N	N	N	N	N
TP839	A/G	0	839	+	NA	UNEAK	GBS	NoRef	Custom	QC+	A	A	N	N	N	A	N	R	A	N	A	N	N	N	N	N	N	N	N	N	N	N	N	N	A	N	N	N	N	N	N	N	N	N	N	N	N	A	N
TP840	A/T	0	840	+	NA	UNEAK	GBS	NoRef	Custom	QC+	N	N	N	N	N	N	N	N	N	N	N	N	N	N	N	N	N	N	N	N	N	N	N	N	N	N	N	N	N	N	N	N	N	N	N	N	N	N	N
TP842	C/T	0	842	+	NA	UNEAK	GBS	NoRef	Custom	QC+	N	C	N	N	T	N	N	T	C	N	N	N	N	N	N	N	N	N	N	N	N	N	N	N	C	N	N	N	C	N	N	T	N	N	N	T	N	N	N
TP843	C/T	0	843	+	NA	UNEAK	GBS	NoRef	Custom	QC+	N	C	N	N	C	T	N	T	C	N	N	N	N	N	N	N	N	N	N	N	N	N	N	N	N	N	T	N	C	N	N	N	N	N	N	N	T	N	N
TP844	A/C	0	844	+	NA	UNEAK	GBS	NoRef	Custom	QC+	N	A	N	N	A	N	A	C	A	N	N	N	N	N	N	N	A	N	N	N	C	N	N	N	N	N	N	A	N	N	N	A	N	N	N	N	A	N	N
TP845	A/G	0	845	+	NA	UNEAK	GBS	NoRef	Custom	QC+	N	N	N	N	N	N	N	N	N	N	N	N	N	N	N	N	N	N	N	N	N	N	N	N	N	N	N	N	N	N	N	N	N	N	N	N	N	N	N
TP846	A/G	0	846	+	NA	UNEAK	GBS	NoRef	Custom	QC+	N	N	N	N	N	N	N	N	N	N	N	N	N	N	N	N	N	N	N	N	N	N	N	N	N	N	N	N	N	N	N	N	N	N	N	N	N	N	N
TP849	A/G	0	849	+	NA	UNEAK	GBS	NoRef	Custom	QC+	N	N	N	N	N	N	N	N	A	N	N	N	N	N	N	N	N	N	N	N	N	N	N	N	N	N	N	N	N	N	N	N	N	N	N	N	N	N	N
TP850	A/G	0	850	+	NA	UNEAK	GBS	NoRef	Custom	QC+	N	N	N	N	A	N	N	N	G	N	N	N	N	N	N	N	N	N	N	N	N	N	N	N	N	N	N	N	G	N	N	R	N	G	N	N	N	N	N
TP851	G/T	0	851	+	NA	UNEAK	GBS	NoRef	Custom	QC+	N	T	G	N	T	T	N	N	N	N	N	N	T	N	N	N	N	N	N	N	T	N	N	N	N	N	N	T	N	N	N	N	N	T	N	N	T	N	N
TP852	C/T	0	852	+	NA	UNEAK	GBS	NoRef	Custom	QC+	T	C	T	N	N	N	N	C	N	C	C	C	C	N	N	N	N	N	Y	Y	N	N	C	N	N	N	C	N	N	N	N	N	N	C	N	N	N	N	N
TP855	A/T	0	855	+	NA	UNEAK	GBS	NoRef	Custom	QC+	N	T	N	N	N	N	N	A	T	N	N	N	N	N	N	N	N	N	N	N	N	N	N	N	N	N	N	N	N	N	T	N	T	N	N	N	N	N	N
TP856	A/G	0	856	+	NA	UNEAK	GBS	NoRef	Custom	QC+	N	G	N	N	N	N	N	N	G	A	N	N	A	N	N	N	N	N	N	N	N	N	N	N	N	N	N	N	N	N	N	N	N	N	N	N	A	N	N
TP858	C/T	0	858	+	NA	UNEAK	GBS	NoRef	Custom	QC+	N	N	N	N	N	N	N	N	N	N	N	N	N	N	N	N	N	N	N	N	N	N	N	N	N	N	N	N	N	N	N	N	N	N	N	N	N	N	N
TP859	A/T	0	859	+	NA	UNEAK	GBS	NoRef	Custom	QC+	N	N	N	N	N	N	N	N	N	N	N	N	N	N	N	N	N	N	N	N	N	N	N	N	N	N	N	N	N	N	N	N	N	N	N	N	N	N	N
TP860	A/G	0	860	+	NA	UNEAK	GBS	NoRef	Custom	QC+	N	N	N	N	N	N	N	N	N	N	N	N	R	G	N	N	N	N	G	N	N	N	N	G	G	N	G	N	N	N	N	N	N	N	N	N	N	N	N
TP863	A/G	0	863	+	NA	UNEAK	GBS	NoRef	Custom	QC+	G	N	N	N	N	N	N	N	N	N	N	A	N	N	N	N	N	N	N	A	N	N	N	N	N	N	A	N	N	N	N	N	N	N	N	N	N	N	N
TP865	A/G	0	865	+	NA	UNEAK	GBS	NoRef	Custom	QC+	N	R	N	N	N	G	G	G	R	N	G	G	N	N	N	N	N	N	N	N	N	N	N	N	N	N	N	G	N	G	A	N	N	G	N	N	G	G	G
TP866	A/G	0	866	+	NA	UNEAK	GBS	NoRef	Custom	QC+	N	R	G	N	G	G	G	R	R	R	R	R	G	A	N	G	G	A	G	G	R	N	G	R	G	R	A	R	R	G	A	G	G	G	G	R	R	R	G
TP867	A/G	0	867	+	NA	UNEAK	GBS	NoRef	Custom	QC+	N	R	G	N	N	N	G	G	R	A	G	G	N	N	N	N	N	N	N	N	N	N	G	R	N	N	N	G	A	G	A	G	G	G	N	G	G	N	G
TP870	C/T	0	870	+	NA	UNEAK	GBS	NoRef	Custom	QC+	N	N	N	N	T	N	C	N	N	N	N	N	Y	N	N	N	N	N	T	C	N	N	N	T	N	N	N	N	N	T	N	N	C	N	N	N	T	N	N
TP873	C/T	0	873	+	NA	UNEAK	GBS	NoRef	Custom	QC+	N	C	N	N	N	N	N	N	N	N	N	N	N	N	N	N	N	N	N	N	N	N	N	N	N	N	N	N	N	N	N	N	T	T	N	N	N	N	N
TP874	A/T	0	874	+	NA	UNEAK	GBS	NoRef	Custom	QC+	N	A	W	N	A	A	N	A	N	N	A	W	N	N	N	N	A	N	N	N	N	N	N	T	N	A	N	A	A	N	A	N	N	N	N	N	W	N	A
TP875	T/C	0	875	+	NA	UNEAK	GBS	NoRef	Custom	QC+	N	C	N	N	C	T	N	N	N	N	N	N	N	N	N	N	N	N	N	N	N	N	N	N	N	N	N	N	N	N	N	N	N	N	N	N	T	N	N
TP878	C/T	0	878	+	NA	UNEAK	GBS	NoRef	Custom	QC+	N	C	N	N	N	N	N	N	N	C	C	N	Y	C	N	N	N	N	C	N	N	N	N	C	C	N	C	N	N	N	N	N	N	N	N	N	N	N	N
TP879	C/T	0	879	+	NA	UNEAK	GBS	NoRef	Custom	QC+	N	N	T	N	N	N	N	T	T	N	N	N	N	T	N	N	N	T	N	N	T	N	N	T	N	N	N	N	T	N	T	N	N	N	N	N	N	N	N
TP880	A/G	0	880	+	NA	UNEAK	GBS	NoRef	Custom	QC+	N	N	N	N	N	N	N	N	N	N	N	N	N	N	N	N	N	N	N	N	N	N	N	N	N	N	N	N	N	N	N	N	N	N	N	N	N	N	N
TP881	A/C	0	881	+	NA	UNEAK	GBS	NoRef	Custom	QC+	C	M	C	N	M	N	C	M	C	N	M	C	C	N	N	N	N	N	N	C	N	N	N	N	N	N	N	C	M	N	M	C	C	C	N	N	M	N	N
TP882	G/T	0	882	+	NA	UNEAK	GBS	NoRef	Custom	QC+	G	T	N	N	N	N	T	G	N	N	T	N	N	N	N	N	N	N	N	N	N	N	N	G	N	N	N	N	T	N	N	N	N	G	N	N	G	N	N
TP883	A/T	0	883	+	NA	UNEAK	GBS	NoRef	Custom	QC+	A	T	N	N	T	N	A	A	N	W	A	W	A	A	N	N	W	A	W	W	T	N	A	A	W	T	W	T	A	A	A	T	T	A	N	T	T	A	A
TP884	A/T	0	884	+	NA	UNEAK	GBS	NoRef	Custom	QC+	N	A	N	N	N	N	N	A	N	N	N	N	W	W	N	N	N	A	W	A	A	N	A	N	A	A	N	N	N	N	A	N	T	N	N	N	N	N	A
TP885	A/T	0	885	+	NA	UNEAK	GBS	NoRef	Custom	QC+	N	N	N	N	N	N	N	T	N	N	N	N	T	T	N	N	N	N	A	N	N	N	A	N	N	N	A	N	N	N	N	N	T	N	N	N	T	N	N
TP888	A/G	0	888	+	NA	UNEAK	GBS	NoRef	Custom	QC+	N	N	A	N	G	N	N	N	N	N	N	G	N	N	N	N	N	N	N	N	G	N	N	N	N	N	N	N	N	N	N	N	N	A	N	N	N	N	N
TP889	A/C	0	889	+	NA	UNEAK	GBS	NoRef	Custom	QC+	N	N	C	N	N	N	M	C	C	N	N	C	N	C	N	N	C	N	N	N	N	N	N	N	A	N	N	M	C	N	N	C	N	N	N	N	N	C	N
TP890	C/G	0	890	+	NA	UNEAK	GBS	NoRef	Custom	QC+	C	C	N	N	N	N	N	N	G	C	N	N	N	N	N	N	N	N	N	N	N	N	C	G	N	N	N	N	N	N	N	N	N	N	N	N	N	N	N
TP891	C/G	0	891	+	NA	UNEAK	GBS	NoRef	Custom	QC+	N	S	N	N	N	C	C	N	G	C	N	N	N	N	N	N	N	C	N	N	N	N	N	N	G	N	N	N	N	G	C	N	S	G	N	N	G	N	N
TP892	C/G	0	892	+	NA	UNEAK	GBS	NoRef	Custom	QC+	C	S	C	C	C	C	S	C	S	C	C	C	C	N	N	C	C	C	S	C	C	N	C	G	G	S	C	C	C	S	C	G	S	S	N	C	S	C	C
TP893	C/G	0	893	+	NA	UNEAK	GBS	NoRef	Custom	QC+	N	S	N	N	N	N	N	C	N	N	N	N	N	N	N	N	N	N	G	N	N	N	C	N	N	N	C	N	N	N	C	N	N	N	N	N	N	N	N
TP894	C/G	0	894	+	NA	UNEAK	GBS	NoRef	Custom	QC+	N	G	N	N	N	N	G	N	G	N	C	N	N	N	N	N	N	N	N	N	N	N	N	N	N	N	N	N	N	N	N	N	N	N	N	N	G	N	N
TP895	C/T	0	895	+	NA	UNEAK	GBS	NoRef	Custom	QC+	N	N	N	N	N	N	N	N	N	N	N	N	N	N	N	N	N	N	N	N	N	N	T	C	N	N	N	N	N	N	N	N	N	N	N	N	N	N	N
TP896	A/G	0	896	+	NA	UNEAK	GBS	NoRef	Custom	QC+	N	N	A	N	N	N	N	A	N	N	N	N	G	N	N	N	N	N	N	N	N	N	N	N	N	N	G	N	N	N	N	N	N	A	N	N	N	N	N
TP897	C/T	0	897	+	NA	UNEAK	GBS	NoRef	Custom	QC+	N	C	N	N	N	N	N	C	N	N	N	N	N	N	N	N	N	N	N	N	N	N	N	N	N	N	N	Y	C	N	C	N	N	N	N	C	N	N	N
TP899	C/T	0	899	+	NA	UNEAK	GBS	NoRef	Custom	QC+	N	N	T	N	N	N	N	N	N	C	N	N	N	N	N	N	N	N	N	C	N	N	N	N	N	N	N	N	N	N	N	N	N	N	N	N	N	N	N
TP900	G/T	0	900	+	NA	UNEAK	GBS	NoRef	Custom	QC+	N	N	N	N	G	N	G	N	N	N	N	N	N	G	N	N	N	N	N	N	N	N	N	N	N	N	N	N	N	N	N	N	N	N	N	N	N	N	G
TP901	G/T	0	901	+	NA	UNEAK	GBS	NoRef	Custom	QC+	N	N	N	N	T	N	N	N	N	N	G	N	N	G	N	N	N	N	N	N	N	N	N	N	N	N	N	N	N	N	N	N	N	N	N	G	T	N	N
TP902	C/T	0	902	+	NA	UNEAK	GBS	NoRef	Custom	QC+	C	T	N	N	T	N	N	N	T	N	N	N	N	N	N	N	N	N	N	N	N	N	N	C	N	N	N	N	C	N	N	T	C	T	N	C	N	N	N
TP903	A/G	0	903	+	NA	UNEAK	GBS	NoRef	Custom	QC+	A	N	N	N	N	N	G	G	N	N	N	G	N	N	N	N	N	N	N	G	N	N	N	A	N	N	N	N	A	N	A	N	N	A	N	N	N	N	N
TP904	C/T	0	904	+	NA	UNEAK	GBS	NoRef	Custom	QC+	C	T	C	N	T	T	T	C	T	T	T	T	N	N	N	N	N	N	N	T	T	N	N	Y	N	N	N	T	N	N	Y	Y	Y	T	N	N	T	N	N
TP905	A/G	0	905	+	NA	UNEAK	GBS	NoRef	Custom	QC+	N	A	A	N	N	N	N	G	N	A	N	N	G	N	N	N	N	N	N	N	N	N	N	A	N	N	N	N	G	N	N	N	A	N	N	N	A	N	A
TP906	A/G	0	906	+	NA	UNEAK	GBS	NoRef	Custom	QC+	A	R	R	N	R	A	R	G	A	A	G	G	N	N	N	N	N	N	N	G	R	N	N	A	N	N	N	R	N	A	G	G	R	R	N	N	R	G	G
TP907	C/T	0	907	+	NA	UNEAK	GBS	NoRef	Custom	QC+	C	T	C	N	N	N	T	C	T	T	T	T	N	N	N	N	N	N	N	N	C	N	N	T	N	N	N	N	N	T	N	Y	N	N	N	N	T	N	N
TP908	A/C	0	908	+	NA	UNEAK	GBS	NoRef	Custom	QC+	N	C	N	N	N	C	N	M	N	A	C	C	N	N	N	N	C	N	N	N	N	N	N	N	N	N	N	C	N	N	C	N	C	N	N	N	N	N	N
TP909	A/T	0	909	+	NA	UNEAK	GBS	NoRef	Custom	QC+	A	A	A	N	A	A	N	N	N	A	N	A	N	N	N	N	N	N	N	N	N	N	N	N	A	N	A	N	A	N	N	N	A	A	N	A	N	N	A
TP910	A/T	0	910	+	NA	UNEAK	GBS	NoRef	Custom	QC+	A	A	A	N	A	A	N	N	N	A	N	A	N	N	N	N	A	N	N	N	N	N	N	N	A	N	A	N	A	N	N	N	A	A	N	N	N	N	A
TP911	A/C	0	911	+	NA	UNEAK	GBS	NoRef	Custom	QC+	C	C	C	C	M	C	N	M	C	M	M	C	C	C	N	C	C	C	M	C	C	N	C	C	C	C	C	C	C	M	M	C	C	C	N	M	C	A	C
TP912	A/T	0	912	+	NA	UNEAK	GBS	NoRef	Custom	QC+	A	W	N	A	T	A	N	A	T	N	A	N	A	N	N	N	N	N	A	N	W	N	N	A	N	N	N	A	A	N	A	N	A	A	N	A	A	N	N
TP913	C/T	0	913	+	NA	UNEAK	GBS	NoRef	Custom	QC+	C	T	N	N	T	T	T	Y	N	N	N	N	N	N	N	N	N	T	N	N	N	N	N	N	N	T	N	N	N	N	N	T	C	T	N	N	N	N	C
TP914	A/G	0	914	+	NA	UNEAK	GBS	NoRef	Custom	QC+	G	G	N	N	N	N	N	N	G	N	G	N	N	N	N	N	N	N	N	N	N	N	N	A	N	N	G	N	G	N	N	N	A	N	N	N	N	N	N
TP915	A/G	0	915	+	NA	UNEAK	GBS	NoRef	Custom	QC+	N	N	N	N	N	N	N	N	N	N	N	N	N	N	N	N	N	N	N	N	N	N	N	N	N	N	N	N	N	N	N	N	N	N	N	N	N	N	N
TP916	A/G	0	916	+	NA	UNEAK	GBS	NoRef	Custom	QC+	N	N	N	N	N	N	G	N	N	N	N	N	N	N	N	N	N	N	N	N	N	N	N	G	N	N	N	G	N	N	N	N	N	N	N	A	N	N	N
TP918	A/G	0	918	+	NA	UNEAK	GBS	NoRef	Custom	QC+	N	N	N	N	N	N	N	N	N	N	N	N	N	N	N	N	N	N	N	N	N	N	N	N	N	N	N	N	N	N	N	N	N	N	N	N	N	N	N
TP919	A/G	0	919	+	NA	UNEAK	GBS	NoRef	Custom	QC+	A	G	N	N	N	N	G	N	N	N	G	N	N	N	N	N	A	A	G	N	N	N	N	N	N	N	N	N	N	N	N	N	N	N	N	N	N	N	N
TP920	A/T	0	920	+	NA	UNEAK	GBS	NoRef	Custom	QC+	N	N	T	N	T	N	T	T	T	T	T	N	N	A	N	N	N	T	T	A	N	N	N	T	N	N	T	T	N	N	N	T	A	T	N	N	N	N	N
TP921	C/T	0	921	+	NA	UNEAK	GBS	NoRef	Custom	QC+	N	T	T	N	N	N	N	C	N	N	N	N	C	N	N	N	C	N	N	N	N	N	C	N	N	N	T	N	N	N	T	N	N	N	N	N	N	N	N
TP922	A/G	0	922	+	NA	UNEAK	GBS	NoRef	Custom	QC+	N	N	N	N	N	N	A	G	N	N	N	N	N	N	N	N	N	G	N	N	N	N	N	N	N	N	N	A	N	N	A	N	N	N	N	N	N	N	N
TP923	C/T	0	923	+	NA	UNEAK	GBS	NoRef	Custom	QC+	N	N	N	N	N	N	N	N	N	N	N	N	N	N	N	N	N	N	N	N	N	N	N	N	N	N	N	N	N	N	N	N	N	N	N	N	N	N	N
TP924	C/T	0	924	+	NA	UNEAK	GBS	NoRef	Custom	QC+	N	N	N	N	N	N	N	N	N	N	N	N	N	N	N	N	N	N	N	N	N	N	N	N	N	N	N	N	N	N	N	N	N	N	N	N	N	N	N
TP925	A/G	0	925	+	NA	UNEAK	GBS	NoRef	Custom	QC+	N	G	A	N	G	G	A	N	N	R	G	N	N	N	N	N	N	N	G	A	A	N	A	G	N	N	N	N	N	N	A	N	N	G	N	N	N	N	N
TP926	C/T	0	926	+	NA	UNEAK	GBS	NoRef	Custom	QC+	N	N	N	N	N	N	N	N	N	N	N	N	N	N	N	N	N	N	N	T	N	N	N	N	N	N	T	N	N	C	N	N	N	N	N	N	N	N	N
TP927	A/T	0	927	+	NA	UNEAK	GBS	NoRef	Custom	QC+	T	T	N	N	T	T	A	T	N	N	T	T	T	N	N	N	N	T	W	A	N	N	N	T	T	W	T	A	N	A	T	T	W	T	N	N	T	N	N
TP928	C/T	0	928	+	NA	UNEAK	GBS	NoRef	Custom	QC+	T	T	N	N	C	N	T	N	T	T	N	N	N	N	N	N	N	N	N	N	N	N	N	N	C	C	N	T	N	N	N	N	N	C	N	N	N	N	N
TP929	A/G	0	929	+	NA	UNEAK	GBS	NoRef	Custom	QC+	N	G	N	N	G	N	N	G	G	N	N	R	N	N	N	N	N	G	N	G	R	N	N	G	N	N	N	N	N	N	N	N	N	N	N	N	N	N	N
TP930	C/T	0	930	+	NA	UNEAK	GBS	NoRef	Custom	QC+	N	N	N	N	N	N	N	N	N	N	N	N	N	N	N	N	N	N	N	N	N	N	N	N	N	N	N	N	N	N	N	N	N	N	N	N	N	N	N
TP931	A/G	0	931	+	NA	UNEAK	GBS	NoRef	Custom	QC+	G	G	N	N	N	G	N	N	N	G	G	N	N	G	N	N	N	G	G	G	G	N	G	G	G	N	G	G	N	G	N	N	N	N	N	N	N	G	G
TP932	A/G	0	932	+	NA	UNEAK	GBS	NoRef	Custom	QC+	N	N	N	N	N	N	N	N	N	N	N	N	N	N	N	N	N	N	N	N	N	N	N	N	N	N	N	N	N	N	N	N	N	N	N	N	N	N	N
TP933	A/G	0	933	+	NA	UNEAK	GBS	NoRef	Custom	QC+	N	N	N	N	N	N	N	N	N	N	N	N	N	N	N	N	N	N	N	N	N	N	N	N	G	N	N	N	N	N	N	N	A	N	N	N	G	N	N
TP935	A/T	0	935	+	NA	UNEAK	GBS	NoRef	Custom	QC+	N	N	N	N	N	N	W	N	N	N	N	N	N	N	N	N	N	N	T	N	N	N	N	N	N	N	N	T	N	N	N	N	T	T	N	N	N	N	N
TP936	C/T	0	936	+	NA	UNEAK	GBS	NoRef	Custom	QC+	N	Y	T	N	C	T	T	T	T	N	N	N	T	N	N	N	T	N	T	T	T	N	N	T	N	T	T	N	T	N	N	T	C	T	N	N	Y	N	N
TP937	A/T	0	937	+	NA	UNEAK	GBS	NoRef	Custom	QC+	N	N	N	N	N	N	N	N	N	N	N	N	N	N	N	N	N	N	N	N	N	N	N	N	N	N	N	N	N	N	N	N	N	N	N	N	N	N	N
TP938	C/T	0	938	+	NA	UNEAK	GBS	NoRef	Custom	QC+	N	N	N	N	N	N	N	N	N	N	N	N	N	N	N	N	N	N	N	N	N	N	N	N	N	N	N	N	N	N	N	N	N	N	N	N	N	N	N
TP939	G/T	0	939	+	NA	UNEAK	GBS	NoRef	Custom	QC+	N	N	N	N	N	N	N	N	N	N	N	N	N	N	N	N	N	N	N	N	N	N	N	N	N	N	N	N	N	N	N	N	N	N	N	N	N	N	N
TP940	A/G	0	940	+	NA	UNEAK	GBS	NoRef	Custom	QC+	N	G	N	N	N	N	N	N	N	G	G	N	N	N	N	G	G	N	N	G	N	N	N	G	N	N	G	N	N	G	N	N	N	N	N	G	G	G	G
TP941	C/T	0	941	+	NA	UNEAK	GBS	NoRef	Custom	QC+	C	N	T	N	Y	N	C	Y	N	T	N	C	T	N	N	N	T	T	Y	N	N	N	C	N	N	T	N	C	T	T	N	N	N	C	N	N	C	N	C
TP942	C/T	0	942	+	NA	UNEAK	GBS	NoRef	Custom	QC+	C	N	T	N	T	N	C	T	N	T	N	N	Y	T	N	N	T	T	T	N	N	N	N	N	N	T	N	N	T	N	C	N	N	N	N	N	N	N	N
TP943	C/T	0	943	+	NA	UNEAK	GBS	NoRef	Custom	QC+	N	N	T	N	Y	N	N	C	N	T	N	N	T	N	N	N	T	T	T	N	N	N	N	N	N	T	N	N	T	N	Y	N	N	N	N	N	N	N	N
TP944	C/T	0	944	+	NA	UNEAK	GBS	NoRef	Custom	QC+	N	N	T	N	T	N	N	N	N	T	N	N	T	N	N	N	N	T	T	N	N	N	N	N	N	T	N	N	T	N	N	N	N	N	N	N	N	N	N
TP945	A/G	0	945	+	NA	UNEAK	GBS	NoRef	Custom	QC+	A	N	G	N	N	N	N	N	N	N	N	N	G	N	N	N	A	N	N	A	N	N	N	N	N	N	A	N	N	N	N	N	N	N	N	N	N	N	N
TP946	A/G	0	946	+	NA	UNEAK	GBS	NoRef	Custom	QC+	N	G	N	N	N	N	N	N	G	N	N	N	N	N	N	N	N	N	N	N	N	N	N	N	N	N	N	N	N	N	N	N	N	N	N	N	N	N	N
TP947	A/G	0	947	+	NA	UNEAK	GBS	NoRef	Custom	QC+	N	N	N	N	N	N	N	N	N	N	N	N	N	N	N	N	N	N	N	N	N	N	N	N	N	N	N	N	N	N	N	N	N	N	N	N	N	N	N
TP949	C/T	0	949	+	NA	UNEAK	GBS	NoRef	Custom	QC+	T	T	N	N	N	T	T	N	T	N	T	N	N	N	N	N	N	T	N	T	N	N	T	T	N	N	T	N	N	Y	N	N	T	T	N	N	T	N	N
TP951	C/T	0	951	+	NA	UNEAK	GBS	NoRef	Custom	QC+	N	C	T	N	N	T	T	T	N	N	N	N	N	T	N	N	N	T	N	N	N	N	Y	T	N	N	T	N	N	N	N	T	N	N	N	N	N	N	T
TP954	C/T	0	954	+	NA	UNEAK	GBS	NoRef	Custom	QC+	N	N	N	N	N	N	N	N	N	N	N	N	N	N	N	N	N	N	N	N	N	N	N	N	N	N	N	N	N	N	N	N	N	N	N	N	N	N	N
TP955	G/T	0	955	+	NA	UNEAK	GBS	NoRef	Custom	QC+	N	G	K	N	N	N	T	T	G	T	N	N	N	N	N	N	N	N	N	N	N	N	N	N	N	N	T	N	N	N	N	N	N	N	N	N	N	N	T
TP957	A/T	0	957	+	NA	UNEAK	GBS	NoRef	Custom	QC+	N	N	N	N	N	N	N	N	N	N	N	N	N	N	N	N	N	N	N	N	N	N	N	N	N	N	N	N	N	N	N	N	N	N	N	N	N	N	N
TP959	A/G	0	959	+	NA	UNEAK	GBS	NoRef	Custom	QC+	G	G	N	N	G	G	R	G	G	G	G	N	A	G	N	N	G	A	N	N	N	N	N	G	N	N	N	N	G	G	A	N	N	N	N	G	G	N	G
TP960	C/T	0	960	+	NA	UNEAK	GBS	NoRef	Custom	QC+	N	C	N	N	N	C	N	C	N	N	N	N	C	N	N	N	C	N	C	C	N	N	N	N	N	N	C	N	T	N	N	N	T	N	N	N	N	N	N
TP961	A/C	0	961	+	NA	UNEAK	GBS	NoRef	Custom	QC+	N	N	N	N	N	N	N	N	N	N	N	N	N	N	N	N	N	N	N	N	N	N	N	N	N	N	N	N	N	N	N	N	N	N	N	N	N	N	N
TP962	A/G	0	962	+	NA	UNEAK	GBS	NoRef	Custom	QC+	N	N	N	N	N	N	N	N	N	N	N	N	N	N	N	N	N	N	N	N	N	N	N	N	N	N	N	N	N	N	N	N	N	N	N	N	N	N	N
TP963	A/C	0	963	+	NA	UNEAK	GBS	NoRef	Custom	QC+	N	N	N	N	N	N	N	N	N	N	N	N	N	N	N	N	N	N	N	N	N	N	N	N	N	N	N	N	N	N	N	N	N	N	N	N	N	N	N
TP964	A/G	0	964	+	NA	UNEAK	GBS	NoRef	Custom	QC+	N	N	N	N	N	N	N	N	N	N	N	N	N	N	N	N	N	N	N	N	N	N	N	N	N	N	N	N	N	N	N	N	N	N	N	N	N	N	N
TP965	C/G	0	965	+	NA	UNEAK	GBS	NoRef	Custom	QC+	N	N	N	N	N	C	N	N	G	N	N	N	S	N	N	N	N	G	N	N	N	N	N	N	N	N	G	G	N	N	N	C	N	N	N	G	N	N	N
TP966	A/G	0	966	+	NA	UNEAK	GBS	NoRef	Custom	QC+	N	G	N	N	N	N	N	N	N	N	N	N	A	N	N	N	N	N	N	N	N	N	N	N	N	N	N	N	N	N	N	N	G	G	N	N	N	N	N
TP967	A/C	0	967	+	NA	UNEAK	GBS	NoRef	Custom	QC+	N	N	N	N	A	N	N	N	A	C	N	N	N	N	N	N	N	N	N	N	N	N	N	N	N	N	N	N	N	N	N	N	C	N	N	N	N	C	N
TP968	A/C	0	968	+	NA	UNEAK	GBS	NoRef	Custom	QC+	N	M	N	N	N	N	N	C	M	M	N	N	N	N	N	N	N	N	N	N	N	N	N	N	N	N	N	N	N	N	C	C	C	N	N	N	N	N	N
TP969	A/G	0	969	+	NA	UNEAK	GBS	NoRef	Custom	QC+	N	G	N	N	N	G	N	G	R	R	N	R	N	N	N	N	N	N	N	A	N	N	N	N	N	N	N	G	G	N	N	A	A	N	N	N	N	N	G
TP970	A/T	0	970	+	NA	UNEAK	GBS	NoRef	Custom	QC+	N	N	N	N	N	N	N	N	N	N	N	N	N	N	N	N	N	N	N	N	N	N	N	N	N	N	N	N	N	N	N	N	N	N	N	N	N	N	N
TP971	C/T	0	971	+	NA	UNEAK	GBS	NoRef	Custom	QC+	N	N	T	N	N	N	T	C	N	N	N	C	N	N	N	N	N	N	C	T	N	N	T	N	N	N	N	N	T	N	N	T	T	T	N	T	T	N	N
TP972	C/T	0	972	+	NA	UNEAK	GBS	NoRef	Custom	QC+	N	N	T	N	T	N	T	C	T	N	T	C	N	N	N	N	N	N	C	N	T	N	N	N	N	N	C	T	T	N	T	T	T	T	N	T	T	N	N
TP976	C/T	0	976	+	NA	UNEAK	GBS	NoRef	Custom	QC+	N	N	N	N	N	N	N	N	N	N	N	N	N	N	N	N	N	N	N	N	N	N	N	N	N	N	N	N	N	N	N	N	N	N	N	N	N	N	N
TP977	C/T	0	977	+	NA	UNEAK	GBS	NoRef	Custom	QC+	N	N	N	N	N	N	N	N	N	N	N	N	N	N	N	N	N	N	N	N	N	N	N	N	N	N	N	N	N	N	N	N	N	N	N	N	N	N	N
TP979	C/T	0	979	+	NA	UNEAK	GBS	NoRef	Custom	QC+	N	N	C	N	N	N	N	N	N	N	N	N	N	N	N	N	N	N	N	N	N	N	N	N	N	N	N	N	N	N	T	C	N	N	N	N	N	N	N
TP981	C/T	0	981	+	NA	UNEAK	GBS	NoRef	Custom	QC+	N	N	N	N	N	N	N	N	N	N	N	N	N	N	N	N	N	N	N	N	N	N	N	N	N	N	N	N	N	N	N	N	N	N	N	N	N	N	N
TP982	A/G	0	982	+	NA	UNEAK	GBS	NoRef	Custom	QC+	N	N	N	N	N	N	N	N	N	N	N	N	N	N	N	N	N	N	N	N	N	N	N	N	N	N	N	N	N	N	N	N	N	N	N	N	N	N	N
TP983	A/C	0	983	+	NA	UNEAK	GBS	NoRef	Custom	QC+	N	N	N	N	N	N	N	N	N	N	N	N	N	N	N	N	N	N	N	N	N	N	N	N	N	N	N	N	N	N	N	N	N	N	N	N	N	N	N
TP984	C/T	0	984	+	NA	UNEAK	GBS	NoRef	Custom	QC+	N	N	N	N	N	N	N	N	N	N	N	N	N	N	N	N	N	N	N	N	N	N	N	N	N	N	N	N	N	N	N	N	N	N	N	N	N	N	N
TP985	C/G	0	985	+	NA	UNEAK	GBS	NoRef	Custom	QC+	N	N	N	N	N	N	N	N	N	N	N	N	N	N	N	N	N	N	N	N	N	N	N	N	N	N	N	N	N	N	N	N	N	N	N	N	N	N	N
TP986	C/G	0	986	+	NA	UNEAK	GBS	NoRef	Custom	QC+	N	N	N	N	N	N	N	N	N	N	N	N	N	N	N	N	N	N	N	N	N	N	N	N	N	N	N	N	N	N	N	N	N	N	N	N	N	N	N
TP987	A/T	0	987	+	NA	UNEAK	GBS	NoRef	Custom	QC+	N	W	N	N	N	N	N	N	T	N	N	N	N	N	N	N	N	N	N	N	N	N	N	N	N	N	N	N	N	N	N	N	N	N	N	N	N	N	N
TP988	A/G	0	988	+	NA	UNEAK	GBS	NoRef	Custom	QC+	N	N	N	N	N	N	G	N	A	N	N	N	N	N	N	N	G	A	G	N	N	N	R	N	G	N	N	A	N	N	N	N	A	N	N	N	G	N	N
TP990	A/C	0	990	+	NA	UNEAK	GBS	NoRef	Custom	QC+	N	N	N	N	N	N	N	N	N	N	N	N	N	N	N	N	N	N	N	N	N	N	N	N	N	N	N	N	N	N	N	N	A	N	N	N	N	N	N
TP991	C/G	0	991	+	NA	UNEAK	GBS	NoRef	Custom	QC+	N	N	N	N	N	N	N	N	N	N	N	N	N	N	N	N	N	N	N	N	N	N	N	N	N	N	N	N	N	N	N	N	N	N	N	N	N	N	N
TP992	C/T	0	992	+	NA	UNEAK	GBS	NoRef	Custom	QC+	N	N	N	N	N	N	N	N	N	N	N	N	N	N	N	N	N	N	N	N	N	N	N	N	N	N	N	N	N	N	N	N	N	N	N	N	N	N	N
TP993	A/T	0	993	+	NA	UNEAK	GBS	NoRef	Custom	QC+	N	N	N	N	N	N	N	N	N	N	N	N	N	N	N	N	N	N	N	N	N	N	N	N	N	N	N	N	N	N	N	N	N	N	N	N	N	N	N
TP994	A/G	0	994	+	NA	UNEAK	GBS	NoRef	Custom	QC+	N	N	N	N	N	N	N	N	N	N	N	N	N	N	N	N	N	N	N	N	N	N	N	N	N	N	N	N	N	N	N	N	N	N	N	N	N	N	N
TP995	A/C	0	995	+	NA	UNEAK	GBS	NoRef	Custom	QC+	A	A	N	N	C	M	A	N	A	A	N	N	N	C	N	N	N	N	N	N	A	N	C	A	A	N	M	A	M	A	A	A	M	M	N	C	N	A	A
TP996	C/T	0	996	+	NA	UNEAK	GBS	NoRef	Custom	QC+	N	N	N	N	N	N	N	N	N	N	N	N	N	N	N	N	N	N	N	N	N	N	N	N	N	N	N	N	N	N	N	N	N	N	N	N	N	N	N
TP997	A/C	0	997	+	NA	UNEAK	GBS	NoRef	Custom	QC+	N	A	N	N	N	N	N	N	N	N	N	N	N	N	N	N	N	N	N	N	N	N	N	A	N	N	N	C	N	N	N	A	N	N	N	N	N	C	N
TP998	C/T	0	998	+	NA	UNEAK	GBS	NoRef	Custom	QC+	N	N	N	N	N	N	N	N	N	N	N	N	N	N	N	N	N	N	N	N	N	N	N	N	N	N	N	N	N	N	N	N	N	N	N	N	N	N	N
TP999	A/C	0	999	+	NA	UNEAK	GBS	NoRef	Custom	QC+	N	N	N	N	N	N	N	N	N	N	N	N	N	N	N	N	N	N	N	N	N	N	N	N	N	N	N	N	N	N	N	N	N	N	N	N	N	N	N
TP1000	A/G	0	1000	+	NA	UNEAK	GBS	NoRef	Custom	QC+	N	N	N	N	N	N	N	N	N	N	N	N	N	N	N	N	N	N	N	N	N	N	N	N	N	N	N	N	N	N	N	N	N	N	N	N	N	N	N
TP1001	C/T	0	1001	+	NA	UNEAK	GBS	NoRef	Custom	QC+	C	N	N	N	N	N	C	N	N	N	N	N	N	N	N	N	N	N	N	N	N	N	N	N	N	N	N	N	N	N	N	N	N	C	N	N	N	N	N
TP1003	A/T	0	1003	+	NA	UNEAK	GBS	NoRef	Custom	QC+	N	N	N	N	N	N	N	N	N	N	N	N	N	N	N	N	N	N	N	N	N	N	N	N	N	N	N	N	N	N	N	N	N	N	N	N	N	N	N
TP1004	G/T	0	1004	+	NA	UNEAK	GBS	NoRef	Custom	QC+	N	N	N	N	N	N	N	N	N	N	N	N	N	N	N	N	N	N	N	N	N	N	N	N	N	N	N	N	N	N	N	N	N	N	N	N	N	N	N
TP1005	A/G	0	1005	+	NA	UNEAK	GBS	NoRef	Custom	QC+	N	N	N	N	N	N	N	N	N	N	N	N	N	N	N	N	N	N	N	N	N	N	N	N	N	N	N	N	N	N	N	N	N	N	N	N	N	N	N
TP1007	G/T	0	1007	+	NA	UNEAK	GBS	NoRef	Custom	QC+	N	N	N	N	N	N	N	N	G	N	G	N	N	K	N	N	G	G	N	N	N	N	N	N	N	N	N	N	N	N	G	G	N	N	N	G	K	N	N
TP1008	A/G	0	1008	+	NA	UNEAK	GBS	NoRef	Custom	QC+	N	N	N	N	N	N	N	N	N	N	N	G	N	R	N	N	N	N	N	N	N	N	N	N	G	N	N	G	N	N	N	N	N	N	N	N	N	G	N
TP1009	C/T	0	1009	+	NA	UNEAK	GBS	NoRef	Custom	QC+	N	N	N	N	N	N	N	N	N	N	C	N	N	C	N	N	N	N	N	N	N	N	N	N	N	N	N	N	N	N	N	N	N	N	N	N	C	N	N
TP1013	T/C	0	1013	+	NA	UNEAK	GBS	NoRef	Custom	QC+	T	Y	Y	N	T	T	T	Y	Y	Y	Y	Y	T	Y	T	T	Y	Y	Y	T	T	N	T	Y	T	T	Y	Y	T	Y	T	T	Y	Y	N	T	Y	T	Y
TP1014	C/T	0	1014	+	NA	UNEAK	GBS	NoRef	Custom	QC+	C	N	C	N	N	T	N	C	N	N	C	N	C	N	N	N	N	N	N	C	N	N	N	N	N	N	C	N	N	N	N	N	N	C	N	N	C	N	N
TP1015	C/G	0	1015	+	NA	UNEAK	GBS	NoRef	Custom	QC+	C	S	G	N	N	G	G	C	G	G	C	N	S	C	N	N	C	N	N	G	N	N	C	N	N	C	G	N	C	N	C	N	N	G	N	N	G	N	N
TP1016	A/G	0	1016	+	NA	UNEAK	GBS	NoRef	Custom	QC+	N	N	N	N	N	N	N	N	N	N	N	N	N	G	N	N	N	N	A	N	A	N	N	N	N	N	N	N	N	N	N	N	N	N	N	N	N	N	N
TP1017	A/T	0	1017	+	NA	UNEAK	GBS	NoRef	Custom	QC+	N	N	N	N	N	N	N	N	N	N	N	N	N	N	N	N	N	N	N	N	N	N	N	N	N	N	N	N	N	N	N	N	N	N	N	N	N	N	N
TP1018	C/T	0	1018	+	NA	UNEAK	GBS	NoRef	Custom	QC+	C	T	N	N	C	N	T	C	C	N	C	C	T	Y	N	N	T	N	C	T	Y	N	N	N	N	N	T	N	C	N	C	T	C	N	N	N	T	T	N
TP1019	G/T	0	1019	+	NA	UNEAK	GBS	NoRef	Custom	QC+	N	N	N	N	N	T	G	T	N	T	T	N	N	T	N	N	N	N	N	N	T	N	T	G	N	N	N	T	N	N	N	G	N	N	N	N	T	N	N
TP1020	A/G	0	1020	+	NA	UNEAK	GBS	NoRef	Custom	QC+	N	N	N	N	N	N	N	N	N	N	N	N	N	N	N	N	N	N	N	N	N	N	N	N	N	N	N	N	N	N	N	N	N	N	N	N	N	N	N
TP1023	A/G	0	1023	+	NA	UNEAK	GBS	NoRef	Custom	QC+	N	N	N	N	N	N	N	N	N	N	N	N	N	N	N	N	N	N	N	N	N	N	N	N	N	N	N	N	N	N	N	N	N	N	N	N	N	N	N
TP1024	A/T	0	1024	+	NA	UNEAK	GBS	NoRef	Custom	QC+	N	A	N	N	N	N	N	N	N	N	N	N	N	N	N	N	A	A	N	N	A	N	N	N	N	N	N	N	N	N	N	N	N	A	N	A	N	N	N
TP1025	A/C	0	1025	+	NA	UNEAK	GBS	NoRef	Custom	QC+	N	N	N	N	N	N	N	N	N	N	N	N	N	N	N	N	N	N	N	N	N	N	N	N	N	N	N	N	N	N	N	N	N	N	N	N	N	N	N
TP1028	G/T	0	1028	+	NA	UNEAK	GBS	NoRef	Custom	QC+	N	N	N	N	N	N	N	N	N	N	N	K	N	N	N	N	N	N	N	N	N	N	N	N	N	N	N	N	N	N	N	N	N	N	N	N	N	N	G
TP1031	C/T	0	1031	+	NA	UNEAK	GBS	NoRef	Custom	QC+	N	N	N	N	N	N	N	N	N	N	N	N	N	N	N	N	N	N	N	N	N	N	N	N	N	N	N	N	N	N	N	N	N	N	N	N	N	N	N
TP1034	A/G	0	1034	+	NA	UNEAK	GBS	NoRef	Custom	QC+	N	N	N	N	N	N	N	N	N	N	N	N	N	R	N	N	N	N	N	N	N	N	N	N	N	N	N	N	N	N	N	N	N	N	N	N	N	N	N
TP1035	A/G	0	1035	+	NA	UNEAK	GBS	NoRef	Custom	QC+	N	N	N	N	N	N	N	N	N	N	N	N	N	N	N	N	N	N	N	N	N	N	N	N	N	N	N	N	N	N	N	N	N	N	N	N	N	N	N
TP1036	A/G	0	1036	+	NA	UNEAK	GBS	NoRef	Custom	QC+	N	A	N	N	N	N	N	G	N	N	G	G	N	N	N	N	N	N	N	N	N	N	N	G	N	N	N	N	N	N	G	N	G	G	N	N	A	N	A
TP1037	C/T	0	1037	+	NA	UNEAK	GBS	NoRef	Custom	QC+	N	N	N	N	N	N	N	N	N	N	N	N	N	N	N	N	N	N	N	N	N	N	N	N	N	N	N	N	N	N	N	N	N	N	N	N	N	N	Y
TP1038	A/T	0	1038	+	NA	UNEAK	GBS	NoRef	Custom	QC+	N	N	N	N	N	N	N	N	N	N	N	N	N	N	N	N	N	N	N	N	N	N	N	N	N	N	N	N	N	N	N	N	N	N	N	N	N	N	N
TP1040	C/T	0	1040	+	NA	UNEAK	GBS	NoRef	Custom	QC+	N	N	N	N	N	N	N	N	N	N	N	N	N	N	N	N	N	N	N	N	N	N	N	N	N	N	N	N	N	N	N	N	N	N	N	N	N	N	N
TP1042	A/G	0	1042	+	NA	UNEAK	GBS	NoRef	Custom	QC+	N	N	N	N	N	N	N	N	N	N	N	N	N	N	N	N	N	N	N	N	N	N	N	N	N	N	N	N	N	N	N	N	N	N	N	N	N	N	N
TP1044	A/G	0	1044	+	NA	UNEAK	GBS	NoRef	Custom	QC+	N	N	N	N	N	N	N	N	N	N	N	N	N	N	N	N	N	N	N	N	N	N	N	N	N	N	N	N	N	N	N	N	N	N	N	N	N	N	N
TP1045	A/G	0	1045	+	NA	UNEAK	GBS	NoRef	Custom	QC+	N	N	N	N	N	N	N	N	N	N	N	N	N	N	N	N	N	N	N	N	N	N	N	N	N	N	N	N	N	N	N	N	N	N	N	N	N	N	N
TP1047	A/G	0	1047	+	NA	UNEAK	GBS	NoRef	Custom	QC+	N	N	N	N	A	G	N	G	G	G	N	N	N	N	N	N	N	G	N	N	N	N	N	N	N	N	G	N	N	N	N	A	N	A	N	G	G	N	N
TP1048	C/G	0	1048	+	NA	UNEAK	GBS	NoRef	Custom	QC+	N	N	N	N	N	N	N	N	N	N	N	N	N	N	N	N	N	N	N	N	N	N	N	N	N	N	N	N	N	N	N	N	N	N	N	N	N	N	N
TP1049	C/T	0	1049	+	NA	UNEAK	GBS	NoRef	Custom	QC+	N	N	N	N	N	N	N	N	N	N	N	N	N	N	N	N	N	N	N	N	N	N	N	N	N	N	N	N	N	N	N	N	N	N	N	N	N	N	N
TP1051	G/T	0	1051	+	NA	UNEAK	GBS	NoRef	Custom	QC+	N	N	N	N	N	N	N	N	N	N	N	N	N	N	N	N	N	N	N	N	N	N	N	N	N	N	N	N	N	N	N	N	N	N	N	N	N	N	N
TP1052	C/T	0	1052	+	NA	UNEAK	GBS	NoRef	Custom	QC+	N	N	N	N	N	N	N	N	N	N	N	N	N	N	N	N	N	N	N	N	N	N	N	N	N	N	N	N	N	N	N	N	N	N	N	N	N	N	N
TP1053	A/T	0	1053	+	NA	UNEAK	GBS	NoRef	Custom	QC+	N	N	N	N	N	N	N	N	N	N	N	N	N	N	N	N	N	N	N	N	N	N	N	N	N	N	N	N	N	N	N	N	N	N	N	N	N	N	N
TP1057	A/G	0	1057	+	NA	UNEAK	GBS	NoRef	Custom	QC+	N	N	N	N	N	N	N	N	N	N	N	N	N	N	N	N	N	N	N	N	N	N	N	N	N	N	N	R	N	N	N	N	N	N	N	N	N	N	N
TP1059	A/G	0	1059	+	NA	UNEAK	GBS	NoRef	Custom	QC+	N	N	N	N	N	N	N	N	N	N	N	N	N	N	N	N	N	N	N	N	N	N	N	N	N	N	N	N	N	N	N	N	N	N	N	N	N	N	N
TP1060	C/G	0	1060	+	NA	UNEAK	GBS	NoRef	Custom	QC+	N	C	N	N	N	N	N	N	N	N	N	N	N	N	N	N	N	G	N	N	C	N	N	N	N	N	N	C	N	N	N	N	N	N	N	N	C	N	N
TP1062	A/G	0	1062	+	NA	UNEAK	GBS	NoRef	Custom	QC+	N	N	N	A	N	A	N	R	N	N	N	N	N	N	N	N	N	N	N	N	N	N	N	N	N	N	N	N	N	N	N	N	N	N	N	N	N	N	N
TP1063	C/T	0	1063	+	NA	UNEAK	GBS	NoRef	Custom	QC+	N	N	N	N	N	N	N	N	N	N	N	N	C	N	N	N	N	N	N	N	N	N	C	N	T	N	N	N	N	N	N	N	N	N	N	N	N	N	N
TP1064	A/C	0	1064	+	NA	UNEAK	GBS	NoRef	Custom	QC+	N	N	N	N	N	N	N	N	N	N	A	N	N	N	N	N	N	N	N	N	N	N	N	C	N	N	N	N	N	N	N	M	N	N	N	N	N	N	N
TP1065	C/G	0	1065	+	NA	UNEAK	GBS	NoRef	Custom	QC+	N	N	N	N	N	N	N	N	N	N	N	N	N	N	N	N	N	N	N	N	N	N	N	N	N	N	N	N	N	N	N	N	N	N	N	N	N	N	N
TP1066	A/G	0	1066	+	NA	UNEAK	GBS	NoRef	Custom	QC+	N	N	N	N	N	N	N	N	N	N	N	N	N	N	N	N	N	N	N	N	N	N	N	N	N	N	N	N	N	N	N	N	N	N	N	N	N	N	N
TP1067	C/T	0	1067	+	NA	UNEAK	GBS	NoRef	Custom	QC+	N	N	N	N	N	N	T	N	N	C	N	N	N	N	N	N	N	T	N	N	C	N	N	N	N	N	N	C	N	N	N	N	T	N	N	C	N	N	N
TP1068	A/G	0	1068	+	NA	UNEAK	GBS	NoRef	Custom	QC+	N	G	R	N	G	N	N	N	N	G	N	G	N	N	N	N	N	N	N	N	N	N	N	N	N	N	G	N	N	N	N	N	N	N	N	N	N	N	N
TP1069	G/T	0	1069	+	NA	UNEAK	GBS	NoRef	Custom	QC+	N	N	N	N	N	N	N	N	N	N	N	N	N	N	N	N	N	N	N	N	N	N	N	N	N	N	N	N	N	N	N	N	N	N	N	N	N	N	N
TP1070	G/T	0	1070	+	NA	UNEAK	GBS	NoRef	Custom	QC+	N	N	N	N	N	N	N	N	N	N	N	N	N	T	N	N	N	N	N	N	N	N	N	N	N	N	N	N	N	N	N	N	N	N	N	N	N	N	N
TP1071	G/A	0	1071	+	NA	UNEAK	GBS	NoRef	Custom	QC+	N	N	N	N	N	N	N	N	N	N	N	N	N	N	N	N	N	N	N	N	N	N	N	N	N	N	N	N	N	N	N	N	N	N	N	N	N	N	N
TP1072	A/C	0	1072	+	NA	UNEAK	GBS	NoRef	Custom	QC+	N	N	N	N	N	N	N	N	N	N	N	N	N	N	N	N	N	N	N	N	N	N	N	N	N	N	N	N	N	N	N	N	N	N	N	N	N	N	N
TP1073	C/T	0	1073	+	NA	UNEAK	GBS	NoRef	Custom	QC+	N	N	N	N	N	N	N	N	N	N	N	N	N	N	N	N	N	N	N	N	N	N	N	N	N	N	N	N	N	N	N	N	N	N	N	N	N	N	N
TP1074	A/G	0	1074	+	NA	UNEAK	GBS	NoRef	Custom	QC+	N	G	A	N	G	N	N	G	A	G	A	N	N	N	N	N	N	N	N	N	N	N	N	N	N	A	N	N	N	N	A	N	N	G	N	A	A	N	N
TP1075	A/G	0	1075	+	NA	UNEAK	GBS	NoRef	Custom	QC+	A	R	N	N	G	A	G	A	N	N	A	N	N	N	N	N	G	N	G	R	A	N	N	R	G	N	A	N	A	N	A	A	G	N	N	A	A	N	N
TP1076	C/T	0	1076	+	NA	UNEAK	GBS	NoRef	Custom	QC+	N	N	N	N	N	N	N	N	N	N	N	N	N	N	N	N	N	N	N	N	N	N	N	N	N	N	N	N	N	N	N	N	N	N	N	N	N	N	N
TP1077	A/C	0	1077	+	NA	UNEAK	GBS	NoRef	Custom	QC+	N	N	N	N	N	N	N	N	N	N	N	N	N	N	N	N	N	N	N	N	N	N	N	N	N	N	N	N	N	N	N	N	N	N	N	N	N	N	N
TP1078	A/T	0	1078	+	NA	UNEAK	GBS	NoRef	Custom	QC+	A	W	N	N	N	N	N	N	N	N	N	N	N	N	N	N	N	N	N	N	W	N	N	N	N	N	N	N	N	N	N	N	N	N	N	N	N	N	N
TP1079	G/T	0	1079	+	NA	UNEAK	GBS	NoRef	Custom	QC+	N	G	N	N	G	N	N	N	N	N	N	N	N	N	N	N	N	N	N	K	T	N	N	N	N	N	N	N	N	T	N	G	G	N	N	N	G	N	N
TP1082	A/G	0	1082	+	NA	UNEAK	GBS	NoRef	Custom	QC+	N	N	N	N	N	N	N	N	N	N	N	N	N	N	N	N	N	N	N	N	N	N	N	N	N	N	N	N	N	N	N	N	N	N	N	N	N	N	N
TP1083	A/G	0	1083	+	NA	UNEAK	GBS	NoRef	Custom	QC+	N	N	N	N	N	N	N	N	N	N	N	N	N	N	N	N	N	N	N	N	N	N	N	N	N	N	N	N	N	N	N	N	N	N	N	N	N	N	N
TP1084	A/G	0	1084	+	NA	UNEAK	GBS	NoRef	Custom	QC+	N	G	N	N	N	A	N	A	A	N	N	N	N	N	N	N	N	N	N	N	A	N	N	G	N	A	N	N	N	N	N	N	G	N	N	N	N	N	N
TP1085	A/T	0	1085	+	NA	UNEAK	GBS	NoRef	Custom	QC+	N	T	N	N	N	N	N	N	T	N	N	N	T	T	N	N	N	N	N	T	A	N	A	N	N	N	N	N	N	N	N	N	N	N	N	N	N	N	N
TP1087	A/G	0	1087	+	NA	UNEAK	GBS	NoRef	Custom	QC+	N	N	N	N	N	N	N	N	N	N	N	N	N	N	N	N	N	N	N	N	N	N	N	N	N	N	N	N	N	N	N	N	N	N	N	N	N	N	N
TP1088	A/G	0	1088	+	NA	UNEAK	GBS	NoRef	Custom	QC+	N	A	N	N	N	N	N	N	N	N	N	N	N	N	N	N	N	N	N	N	N	N	N	G	N	N	N	N	A	N	N	N	G	G	N	N	N	A	N
TP1089	A/G	0	1089	+	NA	UNEAK	GBS	NoRef	Custom	QC+	N	N	N	N	G	G	N	N	N	N	R	N	N	N	N	N	N	N	N	N	G	N	N	N	G	N	N	N	A	N	G	A	N	N	N	N	G	N	N
TP1090	A/T	0	1090	+	NA	UNEAK	GBS	NoRef	Custom	QC+	N	N	N	N	N	N	N	N	N	N	N	N	N	N	N	N	N	N	N	N	N	N	N	N	N	N	N	N	N	N	N	N	N	N	N	N	N	N	N
TP1091	A/C	0	1091	+	NA	UNEAK	GBS	NoRef	Custom	QC+	N	N	N	N	N	N	N	N	N	N	N	N	N	N	N	N	N	A	N	N	N	N	N	C	N	N	N	N	N	N	N	N	N	N	N	N	N	N	N
TP1092	C/T	0	1092	+	NA	UNEAK	GBS	NoRef	Custom	QC+	N	N	Y	N	N	N	N	N	N	N	N	N	N	N	N	N	N	N	N	N	N	N	N	N	N	N	N	N	N	N	N	N	N	N	N	N	N	N	N
TP1096	A/C	0	1096	+	NA	UNEAK	GBS	NoRef	Custom	QC+	N	N	N	M	N	N	N	N	N	N	N	N	N	N	N	N	N	N	N	N	N	N	N	N	N	N	N	N	N	N	N	N	N	N	N	N	N	N	N
TP1099	C/G	0	1099	+	NA	UNEAK	GBS	NoRef	Custom	QC+	C	C	N	N	C	C	N	N	N	N	C	N	C	C	N	N	N	N	N	G	C	N	N	N	N	C	N	C	G	N	S	C	N	N	N	N	C	N	N
TP1100	A/G	0	1100	+	NA	UNEAK	GBS	NoRef	Custom	QC+	N	N	N	R	N	N	N	N	N	N	N	N	N	N	N	N	N	N	N	N	N	N	N	N	N	N	N	N	N	N	N	N	N	N	N	N	N	N	N
TP1101	A/T	0	1101	+	NA	UNEAK	GBS	NoRef	Custom	QC+	N	N	N	N	N	N	N	N	N	N	N	N	N	N	N	N	N	N	N	N	N	N	N	N	N	N	N	N	N	N	N	N	N	N	N	N	N	N	N
TP1102	A/G	0	1102	+	NA	UNEAK	GBS	NoRef	Custom	QC+	N	N	N	N	N	N	N	N	N	N	N	N	N	N	N	N	N	N	N	N	N	N	N	N	N	N	N	N	N	N	N	N	N	N	N	N	N	N	N
TP1103	G/T	0	1103	+	NA	UNEAK	GBS	NoRef	Custom	QC+	T	G	N	N	N	N	N	N	N	N	N	N	N	G	N	N	N	N	N	N	N	N	N	N	N	N	N	N	N	N	N	N	N	T	N	N	N	N	N
TP1104	A/G	0	1104	+	NA	UNEAK	GBS	NoRef	Custom	QC+	N	N	N	N	A	N	A	N	N	N	N	A	A	N	N	G	N	G	N	N	A	N	N	R	N	N	N	A	N	N	N	A	G	N	N	N	A	N	N
TP1105	A/G	0	1105	+	NA	UNEAK	GBS	NoRef	Custom	QC+	N	N	N	N	N	N	N	N	N	N	N	N	N	N	N	N	N	N	N	N	N	N	N	N	N	N	N	N	N	N	N	N	N	N	N	N	N	N	N
TP1106	C/T	0	1106	+	NA	UNEAK	GBS	NoRef	Custom	QC+	N	N	N	N	N	N	N	N	N	N	N	N	N	N	N	N	N	N	N	N	N	N	N	N	N	N	N	N	N	N	N	N	N	N	N	N	N	N	N
TP1107	A/G	0	1107	+	NA	UNEAK	GBS	NoRef	Custom	QC+	N	N	N	N	N	N	N	N	N	N	N	N	N	N	N	N	N	N	N	N	N	N	N	N	N	N	N	N	N	N	N	N	N	N	N	N	N	N	N
TP1108	G/T	0	1108	+	NA	UNEAK	GBS	NoRef	Custom	QC+	N	N	N	N	N	N	N	N	N	N	N	N	N	N	N	N	N	N	N	N	N	N	N	N	N	N	N	N	N	N	N	N	N	N	N	N	N	N	N
TP1110	A/G	0	1110	+	NA	UNEAK	GBS	NoRef	Custom	QC+	N	N	N	N	N	N	N	N	N	N	N	N	N	N	N	N	N	N	N	N	N	N	N	N	N	N	N	N	N	N	N	N	N	N	N	N	N	N	N
TP1111	A/G	0	1111	+	NA	UNEAK	GBS	NoRef	Custom	QC+	N	N	N	N	N	N	N	N	N	N	N	N	N	N	N	N	N	N	N	N	N	N	N	N	N	N	N	N	N	N	N	N	N	N	N	N	N	N	N
TP1112	A/G	0	1112	+	NA	UNEAK	GBS	NoRef	Custom	QC+	N	N	N	N	N	N	N	N	N	N	N	N	N	N	N	N	N	N	N	N	N	N	N	N	N	N	N	N	N	N	N	N	N	N	N	N	N	N	N
TP1113	G/T	0	1113	+	NA	UNEAK	GBS	NoRef	Custom	QC+	N	N	N	N	N	N	N	N	N	N	N	N	N	N	N	N	N	N	N	N	N	N	N	N	N	N	N	N	N	N	N	N	N	N	N	N	N	N	N
TP1114	G/T	0	1114	+	NA	UNEAK	GBS	NoRef	Custom	QC+	N	N	N	N	N	N	N	N	N	N	N	N	N	N	N	N	N	N	N	N	N	N	N	N	N	N	N	N	N	N	N	N	N	N	N	N	N	N	N
TP1115	A/G	0	1115	+	NA	UNEAK	GBS	NoRef	Custom	QC+	N	G	N	N	N	N	N	N	N	N	G	N	N	N	N	N	N	N	N	N	N	N	N	A	N	N	G	N	N	N	N	N	G	N	N	G	N	N	N
TP1117	G/T	0	1117	+	NA	UNEAK	GBS	NoRef	Custom	QC+	N	N	N	N	N	N	N	N	N	N	T	N	N	N	N	N	N	N	N	G	N	N	N	N	N	N	T	N	N	N	T	T	N	N	N	N	N	N	N
TP1120	A/T	0	1120	+	NA	UNEAK	GBS	NoRef	Custom	QC+	N	N	N	N	N	N	N	N	N	N	N	N	N	N	N	N	N	N	N	N	N	N	N	N	T	T	N	A	T	N	T	N	N	T	N	T	T	N	N
TP1121	A/T	0	1121	+	NA	UNEAK	GBS	NoRef	Custom	QC+	N	N	N	N	N	N	N	N	N	N	N	N	N	T	N	N	N	N	N	N	N	N	N	T	T	T	N	A	T	N	T	N	N	T	N	T	T	N	N
TP1125	C/T	0	1125	+	NA	UNEAK	GBS	NoRef	Custom	QC+	N	Y	N	N	N	N	N	N	N	N	N	N	N	N	N	N	N	N	N	N	N	N	N	N	T	T	N	N	N	N	N	N	N	N	N	N	N	N	T
TP1127	G/T	0	1127	+	NA	UNEAK	GBS	NoRef	Custom	QC+	N	N	N	N	N	N	N	N	N	N	N	N	N	T	N	N	G	N	N	T	N	N	N	N	N	N	N	N	N	N	N	N	N	N	N	N	N	N	T
TP1130	C/T	0	1130	+	NA	UNEAK	GBS	NoRef	Custom	QC+	C	C	N	N	N	N	N	N	N	N	N	N	N	N	N	N	N	N	T	N	N	N	N	N	N	N	N	N	C	N	N	N	N	N	N	N	N	N	N
TP1131	C/T	0	1131	+	NA	UNEAK	GBS	NoRef	Custom	QC+	N	N	N	N	N	T	N	Y	N	N	N	N	N	N	N	N	N	N	C	N	N	N	N	N	N	N	N	N	N	N	N	N	T	N	N	N	N	N	N
TP1132	C/T	0	1132	+	NA	UNEAK	GBS	NoRef	Custom	QC+	N	N	N	N	N	N	N	N	N	N	Y	N	N	N	N	N	N	N	N	N	N	N	N	N	N	N	N	N	N	N	N	N	N	N	N	N	N	N	N
TP1134	A/T	0	1134	+	NA	UNEAK	GBS	NoRef	Custom	QC+	N	T	N	N	T	N	T	N	N	N	N	N	N	N	N	N	N	N	N	A	N	N	N	N	N	N	N	T	N	N	T	N	N	T	N	N	N	N	N
TP1135	A/T	0	1135	+	NA	UNEAK	GBS	NoRef	Custom	QC+	N	N	W	N	N	N	N	A	N	N	N	N	A	N	N	N	N	N	N	N	N	N	N	N	N	N	N	N	N	N	N	N	N	N	N	N	A	N	N
TP1138	C/T	0	1138	+	NA	UNEAK	GBS	NoRef	Custom	QC+	Y	N	C	N	Y	C	C	N	N	N	C	C	C	N	N	N	C	C	N	C	N	N	C	C	N	N	C	C	N	N	N	N	C	Y	N	C	C	N	N
TP1139	C/T	0	1139	+	NA	UNEAK	GBS	NoRef	Custom	QC+	N	N	Y	N	N	N	N	N	N	N	N	N	C	N	N	N	N	N	N	N	N	N	N	N	N	N	N	N	N	N	N	N	N	N	N	N	N	N	N
TP1141	A/T	0	1141	+	NA	UNEAK	GBS	NoRef	Custom	QC+	N	N	N	N	T	T	T	T	N	N	T	A	N	N	N	N	N	N	T	T	T	N	T	T	N	N	T	T	N	N	T	A	N	N	N	W	W	N	N
TP1142	C/T	0	1142	+	NA	UNEAK	GBS	NoRef	Custom	QC+	N	N	N	N	T	N	T	C	T	T	Y	N	N	T	N	N	T	N	N	N	N	N	N	N	N	N	N	N	N	N	N	T	N	N	N	C	N	N	T
TP1145	T/C	0	1145	+	NA	UNEAK	GBS	NoRef	Custom	QC+	N	N	N	N	N	N	N	N	N	N	N	N	N	N	N	N	C	N	N	T	T	N	N	C	C	N	N	N	N	N	N	N	T	N	N	N	N	N	N
TP1146	A/G	0	1146	+	NA	UNEAK	GBS	NoRef	Custom	QC+	G	R	N	G	N	G	A	G	N	G	G	N	R	R	G	G	N	G	G	A	G	N	R	N	N	G	N	N	N	N	N	R	G	G	N	N	N	N	N
TP1147	A/T	0	1147	+	NA	UNEAK	GBS	NoRef	Custom	QC+	N	N	N	N	N	N	A	N	N	N	N	N	N	N	N	N	N	N	A	N	T	N	N	N	N	N	N	N	N	N	N	N	N	N	N	N	N	N	N
TP1148	G/T	0	1148	+	NA	UNEAK	GBS	NoRef	Custom	QC+	G	T	N	N	N	N	G	T	N	G	G	N	N	N	G	G	N	N	G	N	G	N	G	N	G	N	N	N	N	N	N	G	N	G	N	N	N	G	N
TP1149	A/C	0	1149	+	NA	UNEAK	GBS	NoRef	Custom	QC+	N	A	A	N	N	N	N	N	N	N	N	A	N	C	N	N	M	N	A	A	N	N	N	N	N	N	A	A	N	N	N	N	N	A	N	N	N	N	A
TP1150	A/T	0	1150	+	NA	UNEAK	GBS	NoRef	Custom	QC+	N	A	N	N	N	N	T	N	N	N	N	N	N	N	N	N	N	N	N	N	N	N	N	N	N	N	N	N	N	N	N	N	N	N	N	N	N	N	N
TP1151	G/T	0	1151	+	NA	UNEAK	GBS	NoRef	Custom	QC+	N	N	N	N	N	N	N	N	N	N	G	N	N	N	N	N	T	N	N	N	N	N	N	N	N	N	N	G	N	N	N	N	N	N	N	N	N	N	T
TP1152	G/T	0	1152	+	NA	UNEAK	GBS	NoRef	Custom	QC+	N	N	N	N	N	N	G	T	N	N	K	N	N	N	N	N	N	N	T	K	T	N	K	N	N	N	K	T	N	N	T	N	N	N	N	K	K	N	N
TP1153	A/G	0	1153	+	NA	UNEAK	GBS	NoRef	Custom	QC+	N	N	R	N	N	N	N	R	N	N	N	N	A	N	N	N	N	N	N	N	N	N	N	N	N	N	N	N	A	N	N	N	N	N	N	N	R	N	A
TP1154	A/C	0	1154	+	NA	UNEAK	GBS	NoRef	Custom	QC+	C	C	N	N	N	N	N	N	N	N	N	N	C	C	N	N	A	N	N	N	C	N	N	C	N	N	N	N	N	N	N	A	N	C	N	C	C	N	C
TP1157	A/T	0	1157	+	NA	UNEAK	GBS	NoRef	Custom	QC+	N	A	A	N	N	A	A	N	A	A	A	N	N	A	N	N	A	A	A	A	N	N	N	A	N	A	A	T	T	N	A	A	N	T	N	A	A	N	N
TP1160	C/T	0	1160	+	NA	UNEAK	GBS	NoRef	Custom	QC+	N	N	N	N	N	N	N	T	N	N	N	T	N	N	N	T	N	N	N	N	N	N	N	N	C	C	N	Y	N	N	N	N	N	N	N	C	C	N	N
TP1161	A/G	0	1161	+	NA	UNEAK	GBS	NoRef	Custom	QC+	N	N	N	N	N	N	N	N	N	N	N	N	N	N	N	N	G	N	G	N	A	N	N	N	N	N	N	N	N	N	N	N	G	N	N	N	N	N	N
TP1162	A/G	0	1162	+	NA	UNEAK	GBS	NoRef	Custom	QC+	N	N	N	A	N	N	N	N	N	N	N	N	N	N	N	N	G	N	N	N	N	N	N	N	N	N	N	N	N	R	N	N	N	R	N	N	G	N	N
TP1163	A/G	0	1163	+	NA	UNEAK	GBS	NoRef	Custom	QC+	N	G	N	N	G	N	N	N	N	G	G	G	N	N	N	N	G	N	N	G	R	N	N	N	N	G	G	G	A	N	G	N	A	G	N	N	A	N	N
TP1164	C/T	0	1164	+	NA	UNEAK	GBS	NoRef	Custom	QC+	N	T	N	N	T	N	N	N	N	Y	Y	C	N	N	N	N	T	N	N	N	Y	N	N	C	N	T	T	T	N	N	T	N	C	Y	N	N	N	N	N
TP1166	G/T	0	1166	+	NA	UNEAK	GBS	NoRef	Custom	QC+	N	T	N	N	N	N	G	T	N	N	G	N	N	N	N	N	N	N	N	N	N	N	N	N	N	N	N	N	N	N	N	G	N	N	N	N	N	N	N
TP1167	C/T	0	1167	+	NA	UNEAK	GBS	NoRef	Custom	QC+	N	N	N	N	N	N	T	N	N	N	N	N	T	N	N	T	N	T	N	N	N	N	N	N	N	N	Y	N	N	N	N	N	N	T	N	N	N	N	T
TP1170	C/T	0	1170	+	NA	UNEAK	GBS	NoRef	Custom	QC+	C	C	T	N	N	T	N	C	N	N	T	N	Y	T	N	N	T	N	Y	T	T	N	C	Y	T	T	Y	N	N	T	N	N	T	Y	N	T	N	N	N
TP1172	C/T	0	1172	+	NA	UNEAK	GBS	NoRef	Custom	QC+	N	N	N	N	N	N	C	N	N	N	N	C	N	N	N	N	N	N	N	N	N	N	N	N	N	C	N	C	N	N	N	N	N	N	N	N	N	N	N
TP1174	A/C	0	1174	+	NA	UNEAK	GBS	NoRef	Custom	QC+	N	N	N	N	N	N	C	N	N	N	C	N	N	C	N	N	N	N	N	N	N	N	N	N	N	N	N	N	N	N	N	N	N	N	N	N	N	N	N
TP1175	C/T	0	1175	+	NA	UNEAK	GBS	NoRef	Custom	QC+	N	N	N	N	N	N	N	N	N	N	N	N	N	N	N	N	N	N	N	N	N	N	N	N	N	N	N	N	N	N	N	N	N	N	N	N	N	N	Y
TP1177	C/T	0	1177	+	NA	UNEAK	GBS	NoRef	Custom	QC+	N	N	N	N	N	N	N	N	N	N	N	N	N	N	N	N	N	N	N	N	N	N	N	N	N	N	N	N	N	N	N	N	N	N	N	N	N	N	N
TP1178	A/G	0	1178	+	NA	UNEAK	GBS	NoRef	Custom	QC+	N	N	N	N	N	N	N	N	N	N	N	N	N	N	N	N	N	N	N	N	N	N	N	N	N	N	N	N	N	N	N	N	N	N	N	N	N	N	N
TP1180	C/G	0	1180	+	NA	UNEAK	GBS	NoRef	Custom	QC+	N	N	G	N	N	N	N	N	N	N	N	N	N	N	N	N	N	C	N	N	N	N	N	N	N	N	G	N	N	N	N	G	G	N	N	N	N	N	N
TP1181	G/T	0	1181	+	NA	UNEAK	GBS	NoRef	Custom	QC+	N	N	N	N	N	N	N	N	N	N	N	N	N	N	N	N	N	N	N	N	N	N	N	N	N	N	N	N	N	N	N	N	N	N	N	N	N	N	K
TP1183	A/T	0	1183	+	NA	UNEAK	GBS	NoRef	Custom	QC+	N	N	N	N	N	N	N	N	N	N	N	N	N	N	N	N	N	N	N	N	N	N	N	N	N	N	N	N	N	N	N	N	N	N	N	N	N	N	N
TP1184	A/T	0	1184	+	NA	UNEAK	GBS	NoRef	Custom	QC+	N	N	N	N	N	N	N	N	N	N	N	N	N	N	N	N	N	N	N	N	N	N	N	N	N	N	N	N	N	N	N	N	N	N	N	N	N	N	N
TP1188	G/T	0	1188	+	NA	UNEAK	GBS	NoRef	Custom	QC+	N	N	N	N	N	N	N	N	N	N	N	N	N	N	N	N	N	N	N	N	N	N	N	N	N	N	N	N	N	N	N	N	N	N	N	N	N	N	N
TP1189	G/T	0	1189	+	NA	UNEAK	GBS	NoRef	Custom	QC+	N	N	N	N	N	N	N	N	N	N	N	N	N	N	N	N	N	N	N	N	N	N	N	N	N	N	N	N	N	N	N	N	N	N	N	N	N	N	N
TP1190	A/G	0	1190	+	NA	UNEAK	GBS	NoRef	Custom	QC+	N	A	N	N	N	N	N	N	N	N	N	G	N	N	N	N	A	A	N	N	N	N	N	N	N	N	N	N	N	N	N	N	N	N	N	N	N	N	N
TP1193	G/T	0	1193	+	NA	UNEAK	GBS	NoRef	Custom	QC+	N	N	G	N	N	N	G	N	N	N	N	N	N	N	N	N	N	T	N	N	N	N	N	N	N	N	N	N	N	N	N	G	N	N	N	N	N	N	N
TP1196	C/T	0	1196	+	NA	UNEAK	GBS	NoRef	Custom	QC+	N	Y	N	N	T	T	T	T	T	T	T	T	N	N	N	N	N	N	T	Y	N	N	T	T	N	N	T	T	T	N	N	N	T	Y	N	N	N	N	N
TP1200	A/G	0	1200	+	NA	UNEAK	GBS	NoRef	Custom	QC+	N	N	N	N	N	N	N	N	N	N	N	N	N	N	N	N	N	N	N	N	N	N	N	N	N	N	N	N	N	N	N	N	N	N	N	N	N	N	N
TP1201	G/T	0	1201	+	NA	UNEAK	GBS	NoRef	Custom	QC+	N	N	N	N	N	N	N	N	N	N	N	N	N	N	N	N	N	N	N	N	N	N	N	N	N	N	N	N	N	N	N	N	N	N	N	N	N	N	N
TP1202	A/C	0	1202	+	NA	UNEAK	GBS	NoRef	Custom	QC+	N	N	N	N	N	N	N	N	N	N	N	N	N	N	N	N	N	N	N	N	N	N	N	N	N	N	N	N	N	N	N	N	N	N	N	N	N	N	N
TP1203	A/G	0	1203	+	NA	UNEAK	GBS	NoRef	Custom	QC+	N	N	N	N	N	N	N	N	N	N	N	N	N	N	N	N	N	N	N	N	N	N	N	N	N	N	N	N	N	N	N	N	N	N	N	N	N	N	N
TP1204	A/T	0	1204	+	NA	UNEAK	GBS	NoRef	Custom	QC+	N	N	W	N	N	N	N	A	N	N	N	N	N	N	N	N	N	N	N	N	N	N	N	N	N	N	N	N	N	N	N	N	N	N	N	N	N	N	N
TP1205	C/T	0	1205	+	NA	UNEAK	GBS	NoRef	Custom	QC+	N	N	Y	N	N	N	N	T	N	N	N	N	T	N	N	N	N	N	N	N	N	N	N	N	N	N	N	N	T	N	N	N	N	N	N	N	Y	N	T
TP1206	G/T	0	1206	+	NA	UNEAK	GBS	NoRef	Custom	QC+	N	N	N	N	N	N	N	N	N	N	N	N	N	K	N	N	N	N	N	N	N	N	N	N	N	N	N	N	N	N	N	N	N	N	N	N	N	N	N
TP1209	A/C	0	1209	+	NA	UNEAK	GBS	NoRef	Custom	QC+	N	N	N	N	N	N	N	N	N	N	N	N	N	N	N	N	N	N	N	N	N	N	N	N	N	N	N	N	N	N	N	N	N	N	N	N	N	N	N
TP1210	G/T	0	1210	+	NA	UNEAK	GBS	NoRef	Custom	QC+	N	N	N	N	N	N	N	N	N	N	N	N	N	N	N	N	N	N	N	N	N	N	N	N	N	N	N	N	N	N	N	N	N	N	N	N	N	N	N
TP1211	C/G	0	1211	+	NA	UNEAK	GBS	NoRef	Custom	QC+	N	N	N	N	N	N	N	N	N	N	N	N	N	N	N	N	N	N	N	N	N	N	N	N	N	N	N	N	N	N	N	N	N	N	N	N	N	N	N
TP1212	A/G	0	1212	+	NA	UNEAK	GBS	NoRef	Custom	QC+	N	N	N	N	N	N	N	N	N	N	N	N	N	N	N	N	N	N	N	N	N	N	N	N	N	N	N	N	N	N	N	N	N	N	N	N	N	N	N
TP1213	A/G	0	1213	+	NA	UNEAK	GBS	NoRef	Custom	QC+	N	N	N	N	N	N	N	N	N	N	N	N	N	N	N	N	N	N	N	N	N	N	N	N	N	N	N	N	N	N	N	N	N	N	N	N	N	N	N
TP1214	A/C	0	1214	+	NA	UNEAK	GBS	NoRef	Custom	QC+	N	N	N	N	N	N	N	N	N	N	N	N	N	N	N	N	N	N	N	N	N	N	N	N	N	N	N	N	N	N	N	N	N	N	N	N	N	N	N
TP1216	A/T	0	1216	+	NA	UNEAK	GBS	NoRef	Custom	QC+	A	N	N	N	N	N	N	N	N	N	N	N	N	N	N	N	N	N	N	N	N	N	N	N	N	N	N	N	N	N	N	N	N	N	N	N	N	N	N
TP1221	A/C	0	1221	+	NA	UNEAK	GBS	NoRef	Custom	QC+	N	A	C	N	C	N	C	N	C	N	C	C	N	N	N	N	N	N	N	N	N	N	N	A	N	N	N	N	N	C	N	N	N	C	N	N	C	C	N
TP1222	C/T	0	1222	+	NA	UNEAK	GBS	NoRef	Custom	QC+	N	N	N	N	N	N	N	N	N	N	N	N	N	N	N	N	N	N	N	N	N	N	N	N	N	N	N	N	N	N	N	N	N	N	N	N	N	N	N
TP1223	A/C	0	1223	+	NA	UNEAK	GBS	NoRef	Custom	QC+	N	N	N	N	N	N	N	A	N	N	A	N	A	C	N	N	N	N	N	N	C	N	N	A	N	N	N	N	N	N	N	N	N	C	N	N	N	N	N
TP1226	A/C	0	1226	+	NA	UNEAK	GBS	NoRef	Custom	QC+	N	N	N	N	N	N	N	A	A	A	A	N	N	A	N	N	N	N	N	N	A	N	N	A	N	N	A	N	N	N	N	A	N	A	N	A	N	N	N
TP1227	C/T	0	1227	+	NA	UNEAK	GBS	NoRef	Custom	QC+	N	N	N	N	N	N	N	N	C	N	C	N	C	N	N	N	N	N	N	N	C	N	N	C	N	N	C	N	N	N	N	N	N	C	N	N	N	N	N
TP1228	A/C	0	1228	+	NA	UNEAK	GBS	NoRef	Custom	QC+	N	N	N	N	N	N	N	N	N	N	N	N	A	M	N	N	N	N	N	A	N	N	N	N	N	N	N	N	N	A	N	N	N	N	N	N	N	N	N
TP1230	A/T	0	1230	+	NA	UNEAK	GBS	NoRef	Custom	QC+	N	N	N	N	N	N	N	N	N	N	N	N	N	T	N	N	N	N	A	N	N	N	T	N	N	N	T	N	N	N	N	N	N	N	N	N	N	N	N
TP1232	A/T	0	1232	+	NA	UNEAK	GBS	NoRef	Custom	QC+	N	N	N	N	N	T	N	W	T	N	N	T	A	A	N	N	N	N	N	N	N	N	N	T	T	N	N	T	N	N	N	N	N	T	N	N	N	N	N
TP1233	G/T	0	1233	+	NA	UNEAK	GBS	NoRef	Custom	QC+	N	N	N	N	N	N	N	N	N	N	N	N	N	K	N	N	N	N	N	N	N	N	N	N	N	N	N	N	N	N	N	N	N	N	N	N	N	N	N
TP1235	G/T	0	1235	+	NA	UNEAK	GBS	NoRef	Custom	QC+	N	N	N	N	N	N	N	N	N	N	N	N	N	N	N	N	N	N	N	N	N	N	N	N	N	N	N	N	N	N	N	N	N	N	N	N	N	N	N
TP1236	A/T	0	1236	+	NA	UNEAK	GBS	NoRef	Custom	QC+	N	N	T	N	N	N	N	N	N	N	N	N	N	N	N	N	N	N	N	N	N	N	A	N	N	N	N	N	N	A	N	T	N	N	N	N	T	N	N
TP1237	C/T	0	1237	+	NA	UNEAK	GBS	NoRef	Custom	QC+	Y	C	C	N	C	C	C	Y	C	C	C	C	C	C	N	C	C	C	C	C	C	N	C	C	C	C	C	C	C	C	C	Y	C	Y	N	C	C	C	C
TP1238	A/C	0	1238	+	NA	UNEAK	GBS	NoRef	Custom	QC+	N	N	N	N	N	N	N	N	N	N	N	N	N	N	N	N	N	N	N	N	N	N	N	N	N	N	N	N	N	N	N	N	N	N	N	N	N	N	N
TP1240	C/T	0	1240	+	NA	UNEAK	GBS	NoRef	Custom	QC+	N	N	N	N	N	N	N	N	N	N	N	N	N	Y	N	N	N	N	N	N	N	N	N	N	N	N	N	N	N	N	N	N	N	N	N	N	N	N	N
TP1241	A/G	0	1241	+	NA	UNEAK	GBS	NoRef	Custom	QC+	A	A	N	N	N	A	A	N	N	N	A	N	N	N	N	N	A	N	N	N	N	N	N	N	N	N	N	N	R	N	N	N	N	N	N	N	N	N	N
TP1245	A/G	0	1245	+	NA	UNEAK	GBS	NoRef	Custom	QC+	N	N	A	N	N	N	N	A	N	N	N	N	N	N	N	N	N	N	N	A	G	N	N	N	N	N	G	A	N	N	N	A	N	G	N	N	N	N	N
TP1246	A/C	0	1246	+	NA	UNEAK	GBS	NoRef	Custom	QC+	N	N	A	N	N	N	N	C	N	N	N	N	C	C	N	N	N	N	N	A	C	N	N	C	N	N	N	A	N	N	N	C	N	A	N	A	N	N	N
TP1247	A/T	0	1247	+	NA	UNEAK	GBS	NoRef	Custom	QC+	N	A	N	N	N	N	T	N	N	T	N	N	N	N	N	N	N	N	N	N	N	N	N	N	N	N	N	N	N	N	N	N	N	N	N	N	A	N	N
TP1248	G/T	0	1248	+	NA	UNEAK	GBS	NoRef	Custom	QC+	N	K	T	N	N	T	N	G	N	N	N	N	N	N	N	N	N	N	N	N	N	N	N	N	N	N	N	N	G	N	N	N	N	N	N	N	N	N	N
TP1249	C/G	0	1249	+	NA	UNEAK	GBS	NoRef	Custom	QC+	N	N	N	N	N	N	N	N	N	N	N	N	N	N	N	N	N	N	N	N	N	N	N	N	N	N	N	N	N	N	N	N	N	N	N	N	N	N	N
TP1250	A/T	0	1250	+	NA	UNEAK	GBS	NoRef	Custom	QC+	N	T	N	N	N	N	N	N	N	N	N	N	N	N	N	N	N	N	N	N	N	N	A	T	N	N	N	N	N	N	N	N	T	N	N	N	N	N	N
TP1251	A/T	0	1251	+	NA	UNEAK	GBS	NoRef	Custom	QC+	N	N	N	N	N	N	N	N	N	N	N	N	N	N	N	N	N	N	N	N	N	N	N	N	N	N	N	N	N	N	N	N	N	N	N	N	N	N	N
TP1252	A/G	0	1252	+	NA	UNEAK	GBS	NoRef	Custom	QC+	N	N	N	N	N	N	N	N	N	N	N	N	N	N	N	N	N	N	N	N	N	N	N	N	N	N	N	N	N	N	N	N	N	N	N	N	N	N	N
TP1254	G/T	0	1254	+	NA	UNEAK	GBS	NoRef	Custom	QC+	N	N	N	N	N	N	N	N	N	N	N	N	N	N	N	N	N	N	N	N	N	N	N	N	N	N	N	N	N	N	N	N	N	N	N	N	N	N	N
TP1255	C/T	0	1255	+	NA	UNEAK	GBS	NoRef	Custom	QC+	N	N	N	N	N	N	N	N	N	N	N	N	N	N	N	N	N	N	N	N	N	N	N	N	N	N	N	N	N	N	N	N	N	N	N	N	N	N	N
TP1256	C/G	0	1256	+	NA	UNEAK	GBS	NoRef	Custom	QC+	N	N	N	N	N	N	N	N	N	N	N	N	N	N	N	N	N	N	N	N	N	N	N	N	N	N	N	N	N	N	N	N	N	N	N	N	N	N	N
TP1257	C/G	0	1257	+	NA	UNEAK	GBS	NoRef	Custom	QC+	N	N	N	N	N	N	N	N	N	N	N	N	N	N	N	N	N	N	N	N	N	N	N	N	N	N	N	N	N	N	N	N	N	N	N	N	N	N	N
TP1258	C/G	0	1258	+	NA	UNEAK	GBS	NoRef	Custom	QC+	N	N	N	N	N	N	N	N	N	N	N	N	N	N	N	N	N	N	N	N	N	N	N	N	N	N	N	N	N	N	N	N	N	N	N	N	N	N	N
TP1259	A/G	0	1259	+	NA	UNEAK	GBS	NoRef	Custom	QC+	N	R	N	N	G	N	N	N	N	N	G	N	A	N	N	N	N	N	A	N	A	N	N	G	N	N	G	N	N	N	N	A	N	A	N	N	G	N	N
TP1260	A/G	0	1260	+	NA	UNEAK	GBS	NoRef	Custom	QC+	N	N	N	N	N	N	N	N	N	N	N	N	N	N	N	N	N	N	N	N	N	N	N	N	N	N	N	N	N	N	N	N	N	N	N	N	N	N	N
TP1261	A/G	0	1261	+	NA	UNEAK	GBS	NoRef	Custom	QC+	G	G	A	N	G	A	R	G	G	G	G	G	R	G	N	G	G	R	R	G	N	N	G	R	G	G	G	G	G	G	R	R	G	R	N	N	R	N	R
TP1262	A/G	0	1262	+	NA	UNEAK	GBS	NoRef	Custom	QC+	N	N	N	N	N	N	G	N	G	N	A	N	N	N	N	N	N	N	N	N	G	N	N	N	N	N	N	N	G	N	N	N	N	N	N	N	N	N	N
TP1263	A/G	0	1263	+	NA	UNEAK	GBS	NoRef	Custom	QC+	N	N	N	N	N	N	N	N	N	N	N	N	N	N	N	N	N	N	N	N	N	N	N	N	N	N	N	N	N	N	N	N	N	N	N	N	N	N	N
TP1265	G/T	0	1265	+	NA	UNEAK	GBS	NoRef	Custom	QC+	N	N	N	N	N	N	N	N	N	N	N	N	N	N	N	N	N	N	N	N	N	N	N	N	N	N	N	N	N	N	N	N	N	N	N	N	N	N	N
TP1266	A/G	0	1266	+	NA	UNEAK	GBS	NoRef	Custom	QC+	N	N	N	N	N	N	N	N	N	N	N	N	N	N	N	N	N	N	N	N	N	N	N	N	N	N	N	N	N	N	N	N	N	N	N	N	N	N	N
TP1267	C/T	0	1267	+	NA	UNEAK	GBS	NoRef	Custom	QC+	N	N	N	N	N	N	N	N	N	N	N	N	N	N	N	N	N	N	N	N	N	N	N	N	N	N	N	N	N	N	N	N	N	N	N	N	N	N	N
TP1268	A/G	0	1268	+	NA	UNEAK	GBS	NoRef	Custom	QC+	N	N	N	N	N	N	G	G	A	G	N	N	N	N	N	N	N	N	N	N	N	N	A	N	N	N	N	N	N	N	N	N	N	N	N	N	G	A	N
TP1270	A/G	0	1270	+	NA	UNEAK	GBS	NoRef	Custom	QC+	N	N	N	N	N	N	N	N	N	N	N	N	N	N	N	N	N	N	N	N	N	N	N	N	N	N	N	N	N	N	N	N	N	N	N	N	N	N	N
TP1271	A/C	0	1271	+	NA	UNEAK	GBS	NoRef	Custom	QC+	N	A	A	N	N	N	A	N	N	N	C	C	N	C	N	N	N	A	C	A	N	N	C	N	N	N	N	N	N	N	C	C	N	N	N	N	N	N	N
TP1272	A/G	0	1272	+	NA	UNEAK	GBS	NoRef	Custom	QC+	N	N	N	N	N	N	N	N	N	N	N	N	N	N	N	N	N	N	N	N	N	N	N	N	N	N	N	N	N	N	N	N	N	N	N	N	N	N	N
TP1273	A/G	0	1273	+	NA	UNEAK	GBS	NoRef	Custom	QC+	N	N	N	N	N	N	N	N	N	N	N	N	N	N	N	N	N	N	N	N	N	N	N	N	N	N	N	N	N	N	N	N	N	N	N	N	N	N	N
TP1274	A/G	0	1274	+	NA	UNEAK	GBS	NoRef	Custom	QC+	N	N	N	N	N	N	N	N	N	N	N	N	N	N	N	N	N	N	N	N	N	N	N	N	N	N	N	N	N	N	N	N	N	N	N	N	N	N	N
TP1275	C/G	0	1275	+	NA	UNEAK	GBS	NoRef	Custom	QC+	G	G	G	N	N	N	G	G	G	G	G	G	G	N	N	N	N	G	N	G	N	N	G	G	N	N	G	G	N	N	G	N	G	G	N	N	G	N	G
TP1276	A/G	0	1276	+	NA	UNEAK	GBS	NoRef	Custom	QC+	N	G	N	N	N	N	N	G	N	N	A	N	N	N	N	N	N	N	N	N	G	N	N	A	N	N	N	N	A	N	N	N	N	N	N	N	N	N	N
TP1277	C/T	0	1277	+	NA	UNEAK	GBS	NoRef	Custom	QC+	N	N	N	N	N	N	N	N	N	N	N	N	N	N	N	N	N	N	N	N	N	N	N	N	N	N	N	N	N	N	N	N	N	N	N	N	N	N	N
TP1278	C/G	0	1278	+	NA	UNEAK	GBS	NoRef	Custom	QC+	N	N	N	N	N	N	C	N	N	N	N	G	N	N	N	N	N	N	G	N	G	N	N	G	N	N	N	N	N	G	N	N	N	N	N	N	G	N	N
TP1279	A/T	0	1279	+	NA	UNEAK	GBS	NoRef	Custom	QC+	N	N	N	N	N	N	N	A	N	N	N	N	A	A	N	N	N	N	T	N	N	N	T	N	N	N	T	N	N	N	N	N	A	N	N	N	A	N	N
TP1280	A/T	0	1280	+	NA	UNEAK	GBS	NoRef	Custom	QC+	N	T	N	N	N	N	N	T	N	N	T	N	W	W	N	N	N	T	W	T	T	N	T	N	T	T	N	N	N	N	T	N	A	N	N	N	A	N	T
TP1281	A/T	0	1281	+	NA	UNEAK	GBS	NoRef	Custom	QC+	T	W	N	N	W	N	N	N	N	W	T	T	T	T	N	N	W	T	W	W	A	N	T	T	W	A	W	A	T	T	T	A	A	T	N	A	A	T	T
TP1282	A/C	0	1282	+	NA	UNEAK	GBS	NoRef	Custom	QC+	N	A	N	N	N	N	C	N	N	N	N	N	N	N	N	N	N	N	N	N	N	N	N	M	N	N	N	N	N	N	N	N	A	N	N	N	N	A	N
TP1283	A/G	0	1283	+	NA	UNEAK	GBS	NoRef	Custom	QC+	N	N	N	N	N	N	N	N	N	N	N	N	N	N	N	N	N	N	N	N	N	N	N	N	N	N	N	N	N	N	N	N	N	N	N	N	N	N	N
TP1284	A/G	0	1284	+	NA	UNEAK	GBS	NoRef	Custom	QC+	N	N	N	N	N	N	N	N	N	N	N	N	N	N	N	N	N	R	N	N	N	N	N	N	N	N	N	N	N	N	N	N	N	N	N	N	N	N	N
TP1285	A/G	0	1285	+	NA	UNEAK	GBS	NoRef	Custom	QC+	N	N	N	N	N	N	N	N	N	N	N	N	N	N	N	N	N	N	N	N	N	N	N	N	N	N	N	N	N	N	N	N	N	N	N	N	N	N	N
TP1286	A/G	0	1286	+	NA	UNEAK	GBS	NoRef	Custom	QC+	N	N	N	N	N	N	N	N	N	N	N	N	N	N	N	N	N	N	N	N	N	N	N	N	N	N	N	N	N	N	N	N	N	N	N	N	N	N	N
TP1287	A/G	0	1287	+	NA	UNEAK	GBS	NoRef	Custom	QC+	N	N	N	N	N	N	N	N	A	N	N	N	N	A	N	N	N	N	N	N	N	N	N	N	N	N	N	N	N	N	N	N	N	N	N	N	N	N	N
TP1288	C/T	0	1288	+	NA	UNEAK	GBS	NoRef	Custom	QC+	N	N	N	N	N	N	N	N	N	N	N	N	N	N	N	N	N	N	N	N	N	N	N	N	N	N	N	N	N	N	N	N	N	N	N	N	N	N	N
TP1289	G/T	0	1289	+	NA	UNEAK	GBS	NoRef	Custom	QC+	N	N	N	N	N	N	N	N	N	N	N	N	N	N	N	N	N	N	N	N	N	N	N	N	N	N	N	N	N	N	N	N	N	N	N	N	N	N	N
TP1290	A/G	0	1290	+	NA	UNEAK	GBS	NoRef	Custom	QC+	N	N	N	N	N	N	N	N	N	N	N	N	N	N	N	N	N	N	N	N	N	N	N	N	N	N	N	N	N	N	N	N	N	N	N	N	N	N	N
TP1292	A/G	0	1292	+	NA	UNEAK	GBS	NoRef	Custom	QC+	N	N	G	N	N	N	N	G	N	N	N	N	N	N	N	N	N	G	N	N	G	N	G	G	N	N	A	N	A	N	N	N	N	N	N	N	N	G	N
TP1293	C/G	0	1293	+	NA	UNEAK	GBS	NoRef	Custom	QC+	N	N	N	N	N	N	N	N	N	N	N	N	N	N	N	N	N	N	N	N	N	N	N	N	N	N	N	N	N	N	N	N	N	N	N	N	N	N	N
TP1296	G/T	0	1296	+	NA	UNEAK	GBS	NoRef	Custom	QC+	N	N	N	N	N	N	N	N	N	N	N	N	N	N	N	N	N	N	N	N	N	N	N	N	N	N	N	N	N	N	N	N	N	N	N	N	N	N	N
TP1298	A/G	0	1298	+	NA	UNEAK	GBS	NoRef	Custom	QC+	N	N	N	N	N	N	N	N	N	N	N	N	N	N	N	N	N	N	N	N	N	N	N	N	N	N	N	N	N	N	N	N	N	N	N	N	N	N	N
TP1299	C/T	0	1299	+	NA	UNEAK	GBS	NoRef	Custom	QC+	N	N	N	N	N	C	N	N	N	N	C	N	C	N	N	N	N	N	N	N	N	N	T	N	N	N	N	C	N	N	N	N	N	N	N	N	N	C	N
TP1300	G/T	0	1300	+	NA	UNEAK	GBS	NoRef	Custom	QC+	N	N	N	N	N	N	N	N	N	N	N	N	N	N	N	N	N	N	N	N	N	N	N	N	N	N	N	N	N	N	N	N	N	N	N	N	N	N	N
TP1302	G/T	0	1302	+	NA	UNEAK	GBS	NoRef	Custom	QC+	N	N	N	N	N	N	N	N	N	N	N	N	N	N	N	N	N	N	N	N	N	N	N	N	N	N	N	N	N	N	N	N	N	N	N	N	N	N	N
TP1303	A/G	0	1303	+	NA	UNEAK	GBS	NoRef	Custom	QC+	N	N	N	N	N	N	N	N	N	N	N	N	N	N	N	N	N	N	N	N	N	N	N	N	N	N	N	N	N	N	N	N	N	N	N	N	N	N	N
TP1304	A/G	0	1304	+	NA	UNEAK	GBS	NoRef	Custom	QC+	N	N	N	N	N	N	N	N	N	N	N	N	N	N	N	N	N	N	N	N	N	N	N	N	N	N	N	N	N	N	N	N	N	N	N	N	N	N	N
TP1306	A/T	0	1306	+	NA	UNEAK	GBS	NoRef	Custom	QC+	N	N	N	N	N	N	N	N	N	N	N	N	N	N	N	N	N	N	N	N	N	N	N	N	N	N	N	N	N	N	N	N	N	N	N	N	N	N	N
TP1307	A/G	0	1307	+	NA	UNEAK	GBS	NoRef	Custom	QC+	N	N	N	N	N	N	N	N	N	N	N	N	N	N	N	N	N	N	N	N	N	N	N	N	N	N	N	N	N	N	N	N	N	N	N	N	N	N	N
TP1308	A/G	0	1308	+	NA	UNEAK	GBS	NoRef	Custom	QC+	N	G	A	N	N	N	N	G	G	N	N	N	N	G	N	N	N	G	N	G	N	N	N	G	N	N	G	N	N	N	G	G	G	N	N	N	G	N	A
TP1309	C/T	0	1309	+	NA	UNEAK	GBS	NoRef	Custom	QC+	N	N	N	N	N	N	N	N	N	N	N	N	N	N	N	N	N	N	N	N	N	N	N	N	N	N	N	N	N	N	N	N	N	N	N	N	N	N	N
TP1310	G/T	0	1310	+	NA	UNEAK	GBS	NoRef	Custom	QC+	N	N	N	N	N	N	N	N	N	N	N	N	N	N	N	N	N	N	N	N	N	N	N	N	N	N	N	N	N	N	N	N	N	N	N	N	N	N	N
TP1311	A/G	0	1311	+	NA	UNEAK	GBS	NoRef	Custom	QC+	N	N	N	N	N	N	N	N	N	N	N	N	N	N	N	N	N	N	N	N	N	N	N	N	N	N	N	N	N	N	N	N	N	N	N	N	N	N	N
TP1312	G/T	0	1312	+	NA	UNEAK	GBS	NoRef	Custom	QC+	N	N	N	N	N	N	N	N	N	N	N	N	N	N	N	N	N	N	N	N	N	N	K	K	N	N	N	T	N	N	N	N	N	N	N	N	N	N	N
TP1313	A/G	0	1313	+	NA	UNEAK	GBS	NoRef	Custom	QC+	N	N	N	N	N	N	N	N	N	N	N	N	N	N	N	N	N	N	N	N	N	N	N	N	N	N	N	N	N	N	N	N	N	N	N	N	N	N	N
TP1314	C/G	0	1314	+	NA	UNEAK	GBS	NoRef	Custom	QC+	N	N	N	N	N	N	N	N	N	N	N	N	N	N	N	N	N	N	N	N	N	N	N	N	N	N	N	N	N	N	N	N	N	N	N	N	N	N	N
TP1316	G/T	0	1316	+	NA	UNEAK	GBS	NoRef	Custom	QC+	N	N	N	N	N	N	N	N	N	N	N	N	N	K	N	N	N	N	N	N	N	N	N	N	N	N	N	N	N	N	N	N	N	N	N	N	N	N	N
TP1317	G/T	0	1317	+	NA	UNEAK	GBS	NoRef	Custom	QC+	N	N	N	N	N	N	N	N	N	N	N	N	N	N	N	N	N	N	N	N	N	N	N	N	N	N	N	N	N	N	N	N	N	N	N	N	N	N	N
TP1318	C/T	0	1318	+	NA	UNEAK	GBS	NoRef	Custom	QC+	N	N	N	N	N	N	N	N	N	N	N	N	N	N	N	N	N	N	N	N	N	N	N	N	N	N	N	N	N	N	N	N	N	N	N	N	N	N	N
TP1319	A/G	0	1319	+	NA	UNEAK	GBS	NoRef	Custom	QC+	N	N	N	N	N	N	N	N	N	N	N	N	N	N	N	N	N	N	N	N	N	N	N	N	N	N	N	N	N	N	N	N	N	N	N	N	N	N	N
TP1320	A/G	0	1320	+	NA	UNEAK	GBS	NoRef	Custom	QC+	N	N	N	N	N	N	N	N	N	N	N	N	N	N	N	N	N	N	N	N	N	N	N	N	N	N	N	N	N	N	N	N	N	N	N	N	N	N	N
TP1321	A/G	0	1321	+	NA	UNEAK	GBS	NoRef	Custom	QC+	N	N	N	N	N	N	N	N	N	N	N	N	N	N	N	N	N	N	N	N	N	N	N	N	N	N	N	N	N	N	N	N	N	N	N	N	N	N	N
TP1322	A/G	0	1322	+	NA	UNEAK	GBS	NoRef	Custom	QC+	N	N	N	N	N	N	N	N	N	N	N	N	N	N	N	N	N	N	N	N	N	N	N	N	N	N	N	N	N	N	N	N	N	N	N	N	N	N	N
TP1323	G/T	0	1323	+	NA	UNEAK	GBS	NoRef	Custom	QC+	N	K	N	N	N	N	K	N	N	N	N	N	N	N	N	N	N	N	N	N	N	N	N	N	N	N	N	N	N	N	N	N	N	N	N	N	N	N	N
TP1324	C/T	0	1324	+	NA	UNEAK	GBS	NoRef	Custom	QC+	N	N	N	N	N	N	N	N	N	N	N	N	N	N	N	N	N	N	N	N	N	N	N	N	N	N	N	N	N	N	N	N	N	N	N	N	N	N	N
TP1325	A/G	0	1325	+	NA	UNEAK	GBS	NoRef	Custom	QC+	N	N	N	N	N	N	N	N	N	N	N	N	N	N	N	N	N	N	N	N	N	N	N	N	N	N	N	N	N	N	N	N	N	N	N	N	N	N	N
TP1326	A/G	0	1326	+	NA	UNEAK	GBS	NoRef	Custom	QC+	N	N	G	N	N	N	N	N	N	N	N	N	N	N	N	N	N	N	N	N	N	N	N	N	N	N	N	N	N	N	N	N	N	N	N	N	N	N	N
TP1327	C/G	0	1327	+	NA	UNEAK	GBS	NoRef	Custom	QC+	N	N	N	N	N	N	N	N	N	N	N	N	N	N	N	N	N	N	N	N	N	N	N	N	N	N	N	N	N	N	N	N	N	N	N	N	N	N	N
TP1328	C/T	0	1328	+	NA	UNEAK	GBS	NoRef	Custom	QC+	N	N	N	N	N	N	N	N	N	N	N	N	N	N	N	N	N	N	N	N	N	N	N	N	N	N	N	N	N	N	N	N	N	N	N	N	N	N	N
TP1329	G/T	0	1329	+	NA	UNEAK	GBS	NoRef	Custom	QC+	N	N	N	N	N	N	N	N	N	N	N	N	N	N	N	N	N	N	K	N	N	N	N	N	N	N	N	N	N	N	N	N	N	N	N	N	N	N	N
TP1330	C/T	0	1330	+	NA	UNEAK	GBS	NoRef	Custom	QC+	N	N	N	N	N	N	N	N	N	N	N	N	N	N	N	N	N	N	N	N	N	N	N	N	N	N	N	N	N	N	N	N	N	N	N	N	N	N	N
TP1331	C/T	0	1331	+	NA	UNEAK	GBS	NoRef	Custom	QC+	N	N	N	N	N	N	N	N	N	N	N	N	N	N	N	N	N	N	N	N	N	N	N	N	N	N	N	N	N	N	N	N	N	N	N	N	N	N	N
TP1332	A/C	0	1332	+	NA	UNEAK	GBS	NoRef	Custom	QC+	N	N	N	N	N	N	N	N	N	N	N	N	N	N	N	N	N	N	N	N	N	N	N	N	N	N	N	N	N	N	N	N	N	N	N	N	N	N	N
TP1333	A/G	0	1333	+	NA	UNEAK	GBS	NoRef	Custom	QC+	N	N	N	N	N	N	N	N	N	N	N	N	N	N	N	N	N	N	N	N	N	N	N	N	N	N	N	N	N	N	N	N	N	N	N	N	N	N	N
TP1334	A/C	0	1334	+	NA	UNEAK	GBS	NoRef	Custom	QC+	N	N	N	N	N	N	N	N	N	N	N	N	N	N	N	N	N	N	N	N	N	N	N	N	N	N	N	N	N	N	N	N	N	N	N	N	N	N	N
TP1335	C/T	0	1335	+	NA	UNEAK	GBS	NoRef	Custom	QC+	N	N	N	N	N	N	N	N	N	N	N	N	N	N	N	N	N	N	N	N	N	N	N	N	N	N	N	N	N	N	N	N	N	N	N	N	N	N	N
TP1336	A/G	0	1336	+	NA	UNEAK	GBS	NoRef	Custom	QC+	N	N	A	N	N	A	N	N	A	N	N	G	N	N	N	N	N	N	N	N	N	N	N	N	N	N	R	N	N	N	A	N	N	N	N	N	N	N	A
TP1337	G/T	0	1337	+	NA	UNEAK	GBS	NoRef	Custom	QC+	N	N	N	N	N	N	N	N	N	N	N	N	N	T	N	N	N	N	N	N	N	N	N	N	N	N	N	N	N	N	N	N	N	N	N	N	N	G	N
TP1338	C/T	0	1338	+	NA	UNEAK	GBS	NoRef	Custom	QC+	N	T	N	N	T	N	T	N	C	T	T	N	N	C	N	N	T	N	T	C	C	N	N	T	N	N	T	N	N	N	N	N	T	T	N	N	T	N	N
TP1341	A/C	0	1341	+	NA	UNEAK	GBS	NoRef	Custom	QC+	N	N	N	N	N	N	N	N	N	N	N	N	N	N	N	N	N	N	N	N	N	N	N	N	N	N	N	N	N	N	N	N	N	N	N	N	N	N	N
TP1342	A/C	0	1342	+	NA	UNEAK	GBS	NoRef	Custom	QC+	N	N	N	N	N	N	N	N	N	N	N	N	N	N	N	N	N	N	N	N	N	N	N	N	N	N	N	N	N	N	N	N	N	N	N	N	N	N	N
TP1343	A/C	0	1343	+	NA	UNEAK	GBS	NoRef	Custom	QC+	N	N	N	N	N	N	N	N	N	N	N	N	N	N	N	N	N	N	N	N	N	N	N	N	N	N	N	N	N	N	N	N	N	N	N	N	N	N	N
TP1344	C/G	0	1344	+	NA	UNEAK	GBS	NoRef	Custom	QC+	N	N	N	N	N	N	N	N	N	N	N	N	N	G	N	N	N	N	N	N	N	N	N	N	N	N	N	N	N	N	N	N	N	N	N	N	N	N	N
TP1345	C/G	0	1345	+	NA	UNEAK	GBS	NoRef	Custom	QC+	N	N	N	N	N	N	N	N	N	N	N	N	N	N	N	N	N	N	N	N	N	N	N	N	N	N	N	N	N	N	N	N	N	N	N	N	N	N	N
TP1347	A/G	0	1347	+	NA	UNEAK	GBS	NoRef	Custom	QC+	N	N	N	N	N	N	A	N	N	N	N	N	N	N	N	N	N	N	R	N	A	N	N	N	N	N	N	N	N	N	N	N	N	N	N	N	N	N	N
TP1348	G/T	0	1348	+	NA	UNEAK	GBS	NoRef	Custom	QC+	N	N	N	N	N	G	N	T	N	G	N	N	N	N	N	N	N	N	G	N	N	N	N	N	N	N	N	N	N	N	G	N	N	N	N	N	N	N	N
TP1349	A/T	0	1349	+	NA	UNEAK	GBS	NoRef	Custom	QC+	N	A	N	N	N	N	N	A	N	N	N	N	N	N	N	N	N	N	N	A	A	N	N	N	N	N	N	N	N	N	A	N	T	N	N	N	N	A	N
TP1352	A/C	0	1352	+	NA	UNEAK	GBS	NoRef	Custom	QC+	N	N	N	N	N	N	N	N	N	N	N	N	N	N	N	N	N	N	N	N	N	N	N	N	N	N	N	N	N	N	N	N	N	N	N	N	N	N	N
TP1353	C/T	0	1353	+	NA	UNEAK	GBS	NoRef	Custom	QC+	N	N	N	N	N	N	N	N	N	N	N	N	N	N	N	N	N	N	N	N	N	N	N	N	N	N	N	N	N	N	N	N	N	N	N	N	N	N	N
TP1354	C/T	0	1354	+	NA	UNEAK	GBS	NoRef	Custom	QC+	N	N	N	N	N	N	N	N	N	N	N	N	N	N	N	N	N	N	N	N	N	N	N	N	N	N	N	N	N	N	N	N	N	N	N	N	N	N	N
TP1355	A/T	0	1355	+	NA	UNEAK	GBS	NoRef	Custom	QC+	N	N	N	N	N	N	N	N	T	N	N	N	A	N	N	N	T	N	A	N	W	N	N	N	N	N	N	T	N	N	N	N	N	N	N	N	N	N	N
TP1356	A/T	0	1356	+	NA	UNEAK	GBS	NoRef	Custom	QC+	W	N	N	N	N	N	N	N	N	N	W	N	N	N	N	N	N	N	N	N	N	N	N	N	N	N	N	N	N	N	N	N	N	N	N	N	N	N	N
TP1357	A/T	0	1357	+	NA	UNEAK	GBS	NoRef	Custom	QC+	N	N	N	N	N	W	N	N	N	T	N	T	N	N	N	N	N	N	N	N	N	N	N	N	N	N	N	N	N	N	N	N	N	N	N	N	A	N	N
TP1360	A/G	0	1360	+	NA	UNEAK	GBS	NoRef	Custom	QC+	N	N	N	N	N	N	N	N	N	N	N	N	N	N	N	N	N	N	N	N	N	N	N	N	N	N	N	N	N	N	N	N	N	N	N	N	N	N	N
TP1361	G/T	0	1361	+	NA	UNEAK	GBS	NoRef	Custom	QC+	N	N	N	N	N	N	N	N	N	N	N	N	N	N	N	N	N	N	N	N	N	N	N	N	N	N	N	N	N	N	N	N	N	N	N	N	N	N	N
TP1362	A/G	0	1362	+	NA	UNEAK	GBS	NoRef	Custom	QC+	N	N	N	N	N	N	N	N	N	N	N	N	N	N	N	N	N	N	N	N	N	N	N	N	N	N	N	N	N	N	N	N	N	N	N	N	N	N	N
TP1363	C/T	0	1363	+	NA	UNEAK	GBS	NoRef	Custom	QC+	N	N	N	N	N	N	N	N	N	N	N	N	N	N	N	N	N	N	N	N	N	N	N	N	N	N	N	N	N	N	N	N	N	N	N	N	N	N	N
TP1365	A/C	0	1365	+	NA	UNEAK	GBS	NoRef	Custom	QC+	N	N	N	M	N	N	N	N	N	N	N	N	N	N	N	N	N	N	N	N	N	N	N	N	N	N	N	N	N	N	N	N	N	N	N	N	N	N	N
TP1366	G/T	0	1366	+	NA	UNEAK	GBS	NoRef	Custom	QC+	N	N	N	N	N	N	N	N	N	N	N	N	N	N	N	N	N	N	N	N	N	N	N	N	N	N	N	N	N	N	N	N	N	N	N	N	N	N	N
TP1367	C/G	0	1367	+	NA	UNEAK	GBS	NoRef	Custom	QC+	N	N	N	N	N	N	N	N	N	N	N	N	N	N	N	N	N	N	N	N	N	N	N	N	N	N	N	N	N	N	N	N	N	N	N	N	N	N	N
TP1368	C/T	0	1368	+	NA	UNEAK	GBS	NoRef	Custom	QC+	N	N	N	N	N	N	N	N	N	N	N	N	N	N	N	N	N	N	N	N	N	N	N	N	N	N	N	N	N	N	N	N	N	N	N	N	N	N	N
TP1369	A/G	0	1369	+	NA	UNEAK	GBS	NoRef	Custom	QC+	N	N	N	N	N	N	N	N	N	N	N	N	N	N	N	N	N	N	N	N	N	N	N	N	N	N	N	N	N	N	N	N	N	N	N	N	N	N	N
TP1370	A/G	0	1370	+	NA	UNEAK	GBS	NoRef	Custom	QC+	N	N	N	N	N	N	N	N	N	N	N	N	N	N	N	N	N	N	N	N	N	N	N	N	N	N	N	N	N	N	N	N	N	N	N	N	N	N	N
TP1371	A/G	0	1371	+	NA	UNEAK	GBS	NoRef	Custom	QC+	N	N	N	N	N	N	N	N	N	N	N	N	N	N	N	N	N	N	N	N	N	N	N	N	N	N	N	N	N	N	N	N	N	N	N	N	N	N	N
TP1372	A/G	0	1372	+	NA	UNEAK	GBS	NoRef	Custom	QC+	N	N	N	N	N	N	N	N	N	N	N	N	N	N	N	N	N	N	N	N	N	N	N	N	N	N	N	N	N	N	N	N	N	N	N	N	N	N	N
TP1373	G/T	0	1373	+	NA	UNEAK	GBS	NoRef	Custom	QC+	N	N	N	N	N	N	N	N	N	N	N	N	N	N	N	N	N	N	N	N	N	N	N	N	N	N	N	N	N	N	N	N	N	N	N	N	N	N	N
TP1374	C/T	0	1374	+	NA	UNEAK	GBS	NoRef	Custom	QC+	N	N	N	N	N	N	N	N	N	N	N	N	N	N	N	N	N	N	N	N	N	N	N	N	N	N	N	N	N	N	N	N	N	N	N	N	N	N	N
TP1375	C/T	0	1375	+	NA	UNEAK	GBS	NoRef	Custom	QC+	N	N	N	N	N	N	N	N	N	N	N	N	N	N	N	N	N	N	N	N	N	N	N	N	N	N	N	N	N	N	N	N	N	N	N	N	N	N	N
TP1376	A/G	0	1376	+	NA	UNEAK	GBS	NoRef	Custom	QC+	N	N	N	N	N	N	N	N	N	N	N	N	N	N	N	N	N	N	N	N	N	N	N	N	N	N	N	N	N	N	N	N	N	N	N	N	N	N	N
TP1377	C/G	0	1377	+	NA	UNEAK	GBS	NoRef	Custom	QC+	N	N	N	N	N	N	N	N	N	N	N	N	N	N	N	N	N	N	N	N	N	N	N	N	N	N	N	N	N	N	N	N	N	N	N	N	N	N	N
TP1378	C/T	0	1378	+	NA	UNEAK	GBS	NoRef	Custom	QC+	N	N	N	N	N	N	N	N	N	N	N	T	N	N	N	N	N	N	T	N	N	N	N	N	N	N	T	N	N	N	N	N	N	N	N	N	N	N	N
TP1379	A/G	0	1379	+	NA	UNEAK	GBS	NoRef	Custom	QC+	N	N	N	N	N	N	N	N	N	N	N	N	N	N	N	N	N	N	N	N	N	N	N	N	N	N	N	N	N	N	N	N	N	N	N	N	N	N	N
TP1381	A/C	0	1381	+	NA	UNEAK	GBS	NoRef	Custom	QC+	N	N	N	N	N	N	N	N	N	N	N	N	N	N	N	N	N	N	N	N	N	N	N	N	N	N	N	N	N	N	N	N	N	N	N	N	N	N	N
TP1382	C/G	0	1382	+	NA	UNEAK	GBS	NoRef	Custom	QC+	N	N	N	N	N	N	N	N	N	N	N	N	N	N	N	N	N	N	N	N	N	N	N	N	N	N	N	N	N	N	N	N	N	N	N	C	N	N	G
TP1383	C/T	0	1383	+	NA	UNEAK	GBS	NoRef	Custom	QC+	N	N	N	N	C	N	T	N	N	N	N	N	N	N	N	N	N	N	N	N	N	N	N	C	N	N	N	C	C	N	N	C	N	T	N	N	C	N	N
TP1384	G/T	0	1384	+	NA	UNEAK	GBS	NoRef	Custom	QC+	N	N	N	N	N	N	N	N	N	N	N	N	N	N	N	N	N	N	N	N	N	N	N	N	N	N	N	N	N	N	N	N	N	N	N	N	N	N	N
TP1385	C/T	0	1385	+	NA	UNEAK	GBS	NoRef	Custom	QC+	T	N	N	N	T	N	T	N	N	C	N	N	N	N	N	N	T	C	N	N	N	N	N	T	N	N	T	T	T	N	T	N	N	T	N	T	T	N	N
TP1387	C/G	0	1387	+	NA	UNEAK	GBS	NoRef	Custom	QC+	G	C	N	N	N	N	G	S	C	C	S	G	G	S	N	N	S	C	G	G	N	N	N	G	G	N	G	G	S	G	C	C	G	N	N	S	G	N	G
TP1388	C/G	0	1388	+	NA	UNEAK	GBS	NoRef	Custom	QC+	G	N	G	N	G	G	N	S	C	N	G	G	G	S	N	N	S	C	G	G	G	N	G	G	N	N	G	N	G	N	S	S	N	G	N	C	G	N	N
TP1389	G/T	0	1389	+	NA	UNEAK	GBS	NoRef	Custom	QC+	N	N	N	N	N	N	N	N	N	N	N	N	N	N	N	N	N	N	N	N	N	N	N	N	N	N	N	N	N	N	N	N	N	N	N	N	N	N	K
TP1390	A/C	0	1390	+	NA	UNEAK	GBS	NoRef	Custom	QC+	N	N	N	N	N	N	N	N	N	N	N	N	N	N	N	N	N	N	N	N	N	N	N	N	N	N	N	N	N	N	N	N	N	N	N	N	N	N	N
TP1391	C/T	0	1391	+	NA	UNEAK	GBS	NoRef	Custom	QC+	N	N	N	N	N	N	N	N	N	N	N	N	N	N	N	Y	N	N	N	N	N	N	N	N	N	N	N	N	N	N	N	N	N	N	N	N	N	N	N
TP1393	C/T	0	1393	+	NA	UNEAK	GBS	NoRef	Custom	QC+	N	N	N	N	N	N	N	N	N	N	N	N	N	N	N	N	N	N	N	N	N	N	N	N	N	N	N	N	N	N	N	N	N	N	N	N	N	N	N
TP1394	A/G	0	1394	+	NA	UNEAK	GBS	NoRef	Custom	QC+	N	N	N	N	N	N	N	N	N	N	N	N	N	N	N	N	N	N	N	N	N	N	N	N	N	N	N	N	N	N	N	N	N	N	N	N	N	N	N
TP1395	A/G	0	1395	+	NA	UNEAK	GBS	NoRef	Custom	QC+	N	N	N	N	N	N	N	N	N	N	N	N	N	N	N	N	N	N	N	N	N	N	N	N	N	N	N	N	N	N	N	N	N	N	N	N	N	N	N
TP1397	G/T	0	1397	+	NA	UNEAK	GBS	NoRef	Custom	QC+	N	N	N	N	N	N	N	N	N	N	N	N	N	N	N	N	N	N	N	N	N	N	N	N	N	N	N	N	N	N	N	N	N	N	N	N	N	N	N
TP1398	C/T	0	1398	+	NA	UNEAK	GBS	NoRef	Custom	QC+	N	N	N	N	N	N	N	N	N	N	N	N	N	N	N	N	N	N	N	N	N	N	N	N	N	N	N	N	N	N	N	N	N	N	N	N	N	N	N
TP1399	A/C	0	1399	+	NA	UNEAK	GBS	NoRef	Custom	QC+	N	N	N	N	N	N	N	N	N	N	N	N	N	N	N	N	N	N	N	N	N	N	N	N	N	N	N	N	N	N	N	N	N	N	N	N	N	N	N
TP1401	A/T	0	1401	+	NA	UNEAK	GBS	NoRef	Custom	QC+	N	N	N	N	N	N	N	N	N	N	N	N	N	N	N	N	N	N	N	N	N	N	N	N	N	N	N	N	N	N	N	N	N	N	N	A	N	N	T
TP1402	A/C	0	1402	+	NA	UNEAK	GBS	NoRef	Custom	QC+	N	N	N	N	N	N	N	N	N	N	N	N	N	N	N	N	N	N	N	N	N	N	N	N	N	N	N	N	N	N	N	N	N	N	N	N	N	N	N
TP1405	C/T	0	1405	+	NA	UNEAK	GBS	NoRef	Custom	QC+	N	N	N	N	N	N	N	N	N	N	N	N	N	N	N	N	N	N	N	N	N	N	N	N	N	N	N	N	N	N	N	N	N	N	N	Y	N	N	N
TP1406	A/T	0	1406	+	NA	UNEAK	GBS	NoRef	Custom	QC+	N	N	N	N	N	N	N	N	N	N	N	N	N	N	N	N	N	N	N	N	N	N	N	N	N	N	N	N	N	N	N	N	N	N	N	N	N	N	N
TP1407	A/G	0	1407	+	NA	UNEAK	GBS	NoRef	Custom	QC+	N	N	N	N	N	N	N	N	N	N	N	N	N	N	N	N	N	N	N	N	N	N	N	N	N	N	N	N	N	N	N	N	N	N	N	N	N	N	N
TP1408	C/G	0	1408	+	NA	UNEAK	GBS	NoRef	Custom	QC+	N	N	N	N	N	N	G	N	N	N	N	N	N	N	N	N	N	N	N	N	N	N	N	N	N	N	N	N	N	N	G	G	N	C	N	G	N	N	N
TP1409	G/T	0	1409	+	NA	UNEAK	GBS	NoRef	Custom	QC+	N	N	N	N	N	N	N	N	N	N	N	N	N	N	N	N	N	N	N	N	N	N	N	N	N	N	N	N	N	N	N	N	N	N	N	N	N	N	N
TP1410	A/G	0	1410	+	NA	UNEAK	GBS	NoRef	Custom	QC+	N	N	N	N	N	N	N	N	N	N	N	N	N	N	N	N	N	N	N	N	N	N	N	N	N	N	N	N	N	N	N	N	N	N	N	N	N	N	N
TP1412	A/T	0	1412	+	NA	UNEAK	GBS	NoRef	Custom	QC+	N	N	N	N	N	N	N	N	N	N	N	N	N	N	N	N	N	N	N	N	N	N	N	N	N	N	N	N	N	N	N	N	N	N	N	N	N	N	N
TP1413	A/G	0	1413	+	NA	UNEAK	GBS	NoRef	Custom	QC+	N	R	G	N	N	N	N	A	N	G	A	N	R	N	N	N	N	N	N	N	N	N	N	G	N	N	N	R	A	N	N	R	N	N	N	N	N	N	N
TP1415	C/T	0	1415	+	NA	UNEAK	GBS	NoRef	Custom	QC+	N	Y	N	N	N	N	N	N	N	N	N	N	N	N	N	N	N	N	N	N	C	N	N	N	N	N	N	N	N	N	N	N	N	N	N	N	T	N	N
TP1416	A/G	0	1416	+	NA	UNEAK	GBS	NoRef	Custom	QC+	A	R	A	N	R	A	A	A	A	R	A	A	N	R	N	A	R	N	N	R	N	N	N	R	N	A	A	A	R	A	R	N	A	A	N	A	R	A	G
TP1417	C/T	0	1417	+	NA	UNEAK	GBS	NoRef	Custom	QC+	C	C	C	N	Y	N	C	C	N	C	C	C	N	C	N	N	C	N	N	N	C	N	N	N	N	N	N	C	N	N	N	C	N	Y	N	N	C	N	N
TP1418	C/T	0	1418	+	NA	UNEAK	GBS	NoRef	Custom	QC+	N	C	N	N	N	C	N	N	N	N	N	N	N	N	N	N	N	N	N	N	N	N	N	N	N	N	N	C	T	N	N	Y	N	N	N	N	C	N	N
TP1419	A/T	0	1419	+	NA	UNEAK	GBS	NoRef	Custom	QC+	N	N	N	N	N	N	N	N	N	N	N	N	N	N	N	N	N	N	N	N	N	N	N	N	N	N	N	N	N	N	N	N	N	N	N	N	N	N	N
TP1421	A/G	0	1421	+	NA	UNEAK	GBS	NoRef	Custom	QC+	N	A	N	N	N	N	N	A	N	N	A	N	G	N	N	N	N	N	N	N	G	N	N	A	N	N	N	N	N	N	N	N	N	N	N	N	N	N	N
TP1422	C/T	0	1422	+	NA	UNEAK	GBS	NoRef	Custom	QC+	N	N	N	N	N	N	N	N	N	N	N	N	N	N	N	N	N	N	N	N	N	N	N	N	N	N	N	N	N	N	N	N	N	N	N	N	N	N	N
TP1423	C/T	0	1423	+	NA	UNEAK	GBS	NoRef	Custom	QC+	N	N	N	N	N	N	N	N	N	N	N	N	N	T	N	N	N	N	N	N	N	N	N	N	N	N	N	N	N	N	N	N	N	N	N	N	N	N	N
TP1424	A/G	0	1424	+	NA	UNEAK	GBS	NoRef	Custom	QC+	N	N	G	N	G	G	G	G	N	G	N	G	N	N	N	N	N	G	N	N	G	N	N	N	N	N	N	G	N	N	N	G	G	A	N	N	A	N	G
TP1425	A/C	0	1425	+	NA	UNEAK	GBS	NoRef	Custom	QC+	N	A	N	N	N	N	N	N	N	N	A	N	N	N	N	N	N	N	N	N	N	N	N	N	N	N	N	N	N	N	N	A	N	C	N	A	C	N	A
TP1426	A/C	0	1426	+	NA	UNEAK	GBS	NoRef	Custom	QC+	N	N	N	N	N	N	N	N	A	N	A	A	N	N	N	N	N	N	N	N	A	N	N	N	N	N	N	N	A	N	N	N	N	C	N	N	C	N	N
TP1427	A/T	0	1427	+	NA	UNEAK	GBS	NoRef	Custom	QC+	N	A	N	N	N	N	N	T	N	N	N	A	N	N	N	N	N	N	N	A	T	N	N	N	N	T	N	N	N	N	N	N	T	N	N	N	T	N	N
TP1428	G/T	0	1428	+	NA	UNEAK	GBS	NoRef	Custom	QC+	N	N	N	N	N	N	N	N	N	N	N	N	K	N	N	N	N	N	N	N	N	N	N	N	N	N	N	N	N	N	N	N	N	N	N	N	N	N	N
TP1429	G/T	0	1429	+	NA	UNEAK	GBS	NoRef	Custom	QC+	N	N	N	N	N	N	N	N	N	N	N	N	N	N	N	N	N	N	N	N	N	N	N	K	T	T	T	G	N	N	N	N	N	N	N	N	N	N	N
TP1430	C/T	0	1430	+	NA	UNEAK	GBS	NoRef	Custom	QC+	N	N	N	N	N	N	N	N	N	T	N	N	N	N	N	N	N	N	N	N	N	N	N	T	N	N	N	C	N	N	N	N	T	N	N	N	N	N	T
TP1431	G/T	0	1431	+	NA	UNEAK	GBS	NoRef	Custom	QC+	N	N	N	N	N	N	N	N	N	N	T	N	T	N	N	N	N	N	N	N	N	N	N	N	N	N	N	N	N	N	N	N	N	N	N	N	T	N	T
TP1432	G/T	0	1432	+	NA	UNEAK	GBS	NoRef	Custom	QC+	N	N	N	N	N	N	N	N	N	N	N	N	N	N	N	N	N	N	N	N	N	N	K	K	N	T	K	N	T	N	N	N	N	N	N	N	N	N	N
TP1433	G/T	0	1433	+	NA	UNEAK	GBS	NoRef	Custom	QC+	N	N	N	N	N	N	N	N	N	N	N	N	N	K	N	N	N	N	K	N	N	N	N	N	N	N	N	N	N	N	N	N	N	N	N	N	N	N	N
TP1434	A/G	0	1434	+	NA	UNEAK	GBS	NoRef	Custom	QC+	N	N	N	N	N	N	N	N	N	N	N	N	N	N	N	N	N	N	N	N	N	N	N	N	N	N	N	N	N	N	N	N	N	N	N	N	N	N	N
TP1436	A/G	0	1436	+	NA	UNEAK	GBS	NoRef	Custom	QC+	N	N	N	N	N	N	N	A	N	N	G	G	G	N	N	N	N	N	N	N	N	N	N	N	N	N	N	N	N	N	N	N	N	N	N	G	N	N	N
TP1437	A/C	0	1437	+	NA	UNEAK	GBS	NoRef	Custom	QC+	A	C	N	N	C	N	C	C	A	C	N	N	M	M	N	N	M	N	M	N	C	N	M	C	M	C	N	N	N	C	N	C	N	C	N	C	C	N	C
TP1438	C/T	0	1438	+	NA	UNEAK	GBS	NoRef	Custom	QC+	N	N	C	N	N	N	N	N	N	N	N	C	N	N	N	N	N	N	N	C	N	N	N	N	N	N	N	C	N	N	N	C	N	N	N	N	N	N	N
TP1442	A/C	0	1442	+	NA	UNEAK	GBS	NoRef	Custom	QC+	N	N	N	N	N	N	N	N	N	N	N	N	M	M	N	N	N	N	N	N	N	N	N	N	N	N	N	N	N	N	N	A	N	N	N	N	N	N	N
TP1443	A/C	0	1443	+	NA	UNEAK	GBS	NoRef	Custom	QC+	N	N	N	C	N	N	N	N	N	N	N	N	M	M	N	N	N	N	N	N	N	N	N	N	N	N	N	N	N	N	N	N	N	N	N	N	N	N	N
TP1444	A/C	0	1444	+	NA	UNEAK	GBS	NoRef	Custom	QC+	N	N	N	N	N	N	N	N	N	N	N	N	M	M	N	N	N	N	N	N	N	N	N	N	N	N	N	N	N	N	N	C	N	C	N	N	N	N	C
TP1446	C/T	0	1446	+	NA	UNEAK	GBS	NoRef	Custom	QC+	C	T	C	C	N	C	C	Y	C	N	C	N	C	C	N	C	C	C	C	C	N	N	N	C	N	N	C	C	C	C	C	C	C	N	N	N	C	C	C
TP1447	C/T	0	1447	+	NA	UNEAK	GBS	NoRef	Custom	QC+	N	N	N	N	N	N	N	N	N	N	N	N	N	N	N	N	N	N	N	N	N	N	N	N	N	N	N	N	N	N	N	N	N	N	N	N	N	N	N
TP1448	G/T	0	1448	+	NA	UNEAK	GBS	NoRef	Custom	QC+	N	N	N	N	N	N	N	N	N	N	N	N	N	N	N	N	N	N	N	N	N	N	N	N	N	N	N	N	N	N	N	N	N	N	N	N	N	N	N
TP1449	A/C	0	1449	+	NA	UNEAK	GBS	NoRef	Custom	QC+	N	N	N	N	N	N	N	N	N	N	N	N	N	N	N	N	N	N	N	N	N	N	N	N	N	N	N	N	N	N	N	N	N	N	N	N	N	N	N
TP1450	A/G	0	1450	+	NA	UNEAK	GBS	NoRef	Custom	QC+	N	G	N	N	N	N	N	N	N	N	N	N	N	N	N	N	N	N	A	N	R	N	N	N	N	N	N	N	N	N	N	N	N	N	N	N	N	N	N
TP1451	C/T	0	1451	+	NA	UNEAK	GBS	NoRef	Custom	QC+	N	C	T	N	C	T	N	Y	C	N	N	N	N	N	N	N	N	N	N	N	N	N	N	N	N	N	N	C	C	N	N	T	T	N	N	C	C	N	N
TP1454	T/A	0	1454	+	NA	UNEAK	GBS	NoRef	Custom	QC+	T	A	T	N	N	N	N	A	N	N	N	N	N	N	N	N	N	N	N	N	N	N	N	N	N	W	N	N	N	N	N	N	N	N	N	N	A	N	N
TP1455	G/T	0	1455	+	NA	UNEAK	GBS	NoRef	Custom	QC+	N	N	N	N	N	N	N	N	N	N	N	N	N	N	N	N	N	N	N	N	N	N	N	N	N	N	N	N	N	N	N	N	N	N	N	N	N	N	N
TP1456	A/G	0	1456	+	NA	UNEAK	GBS	NoRef	Custom	QC+	N	N	N	N	N	N	N	N	N	N	N	N	N	N	N	N	N	N	N	N	N	N	N	N	N	N	N	N	N	N	N	N	N	N	N	N	N	N	N
TP1457	A/G	0	1457	+	NA	UNEAK	GBS	NoRef	Custom	QC+	N	N	N	N	N	N	N	N	N	N	N	N	N	N	N	N	N	N	N	N	N	N	N	N	N	N	N	N	N	N	N	N	N	N	N	N	N	N	N
TP1458	G/T	0	1458	+	NA	UNEAK	GBS	NoRef	Custom	QC+	N	N	N	N	N	N	N	N	N	N	N	T	K	N	N	N	N	N	N	N	N	N	N	N	N	N	N	N	N	N	N	N	N	N	N	N	K	N	N
TP1459	C/T	0	1459	+	NA	UNEAK	GBS	NoRef	Custom	QC+	N	T	N	N	C	N	N	N	N	T	N	N	N	N	N	N	N	N	N	N	C	N	N	N	N	N	N	N	N	N	N	C	N	N	N	N	N	N	N
TP1460	C/G	0	1460	+	NA	UNEAK	GBS	NoRef	Custom	QC+	N	N	N	N	N	N	N	N	C	G	N	N	N	N	N	N	N	N	N	N	N	N	N	N	N	N	N	C	N	N	N	N	N	N	N	N	N	N	N
TP1461	A/T	0	1461	+	NA	UNEAK	GBS	NoRef	Custom	QC+	N	N	N	N	N	N	N	N	T	N	N	T	N	N	N	N	N	N	N	N	N	N	N	N	N	N	T	N	N	N	N	N	N	N	N	N	N	N	A
TP1462	A/G	0	1462	+	NA	UNEAK	GBS	NoRef	Custom	QC+	N	N	N	N	N	N	N	N	N	N	N	N	N	N	N	N	N	N	N	N	N	N	N	N	N	N	N	N	N	N	N	N	N	N	N	N	N	N	N
TP1463	G/T	0	1463	+	NA	UNEAK	GBS	NoRef	Custom	QC+	N	N	N	N	N	N	N	N	N	N	N	N	N	N	N	N	N	N	N	N	N	N	N	N	N	N	N	N	N	N	N	N	N	N	N	N	N	N	N
TP1464	G/T	0	1464	+	NA	UNEAK	GBS	NoRef	Custom	QC+	N	N	N	N	N	N	N	N	N	N	N	N	N	N	N	N	N	N	N	N	N	N	N	N	N	N	N	N	N	N	N	N	N	N	N	N	N	N	N
TP1465	A/T	0	1465	+	NA	UNEAK	GBS	NoRef	Custom	QC+	N	N	N	N	N	N	N	N	N	N	N	N	N	N	N	N	N	N	N	N	N	N	N	N	N	N	N	N	N	N	N	N	N	N	N	N	N	N	N
TP1466	A/G	0	1466	+	NA	UNEAK	GBS	NoRef	Custom	QC+	N	N	N	N	N	N	N	N	N	N	N	N	N	N	N	N	N	N	N	N	N	N	N	N	N	N	N	N	N	N	N	N	N	N	N	N	N	N	N
TP1467	A/C	0	1467	+	NA	UNEAK	GBS	NoRef	Custom	QC+	N	N	N	N	N	N	N	N	N	N	N	N	N	N	N	N	N	N	N	N	N	N	N	N	N	N	N	N	N	N	N	N	N	N	N	N	N	N	N
TP1468	A/C	0	1468	+	NA	UNEAK	GBS	NoRef	Custom	QC+	N	N	N	N	N	N	N	N	N	N	N	N	N	N	N	N	N	N	N	N	N	N	N	N	N	N	N	N	N	N	N	N	N	N	N	N	N	N	N
TP1469	A/T	0	1469	+	NA	UNEAK	GBS	NoRef	Custom	QC+	N	N	N	N	N	N	N	N	N	N	N	N	N	N	N	N	N	N	N	N	N	N	N	N	N	N	N	N	N	N	N	N	N	N	N	N	N	N	N
TP1470	A/T	0	1470	+	NA	UNEAK	GBS	NoRef	Custom	QC+	N	A	A	N	A	A	T	W	N	T	A	A	N	N	N	N	N	N	T	N	N	N	N	A	N	A	T	A	N	N	T	N	N	T	N	A	A	N	N
TP1471	A/G	0	1471	+	NA	UNEAK	GBS	NoRef	Custom	QC+	N	N	N	N	N	N	N	N	N	N	N	N	N	N	N	N	N	N	N	N	N	N	N	N	N	N	N	N	N	N	N	N	N	N	N	N	N	N	N
TP1472	C/T	0	1472	+	NA	UNEAK	GBS	NoRef	Custom	QC+	N	N	N	N	N	N	N	N	N	N	N	N	N	N	N	N	N	N	N	N	N	N	N	N	N	N	N	N	N	N	N	N	N	N	N	N	N	N	N
TP1473	A/G	0	1473	+	NA	UNEAK	GBS	NoRef	Custom	QC+	N	N	N	N	N	A	N	N	N	N	N	N	A	N	N	N	N	N	N	N	G	N	N	N	N	N	N	A	N	N	N	N	N	N	N	N	N	N	N
TP1476	G/T	0	1476	+	NA	UNEAK	GBS	NoRef	Custom	QC+	N	N	N	N	N	N	N	N	N	N	N	N	N	N	N	N	N	N	N	N	N	N	N	N	N	N	N	N	N	N	N	N	N	N	N	N	N	N	N
TP1477	G/T	0	1477	+	NA	UNEAK	GBS	NoRef	Custom	QC+	N	N	N	N	N	N	N	N	N	N	N	N	N	N	N	N	N	N	N	N	N	N	N	N	N	N	N	N	N	N	N	N	N	N	N	N	N	N	N
TP1478	A/T	0	1478	+	NA	UNEAK	GBS	NoRef	Custom	QC+	N	N	N	N	N	N	N	N	N	N	N	N	N	N	N	N	N	N	N	N	W	N	N	N	N	N	N	N	N	N	N	N	N	N	N	T	N	N	N
TP1479	G/T	0	1479	+	NA	UNEAK	GBS	NoRef	Custom	QC+	N	N	N	N	N	N	N	N	N	N	N	N	N	N	N	N	N	N	N	N	N	N	N	N	N	N	N	N	N	N	N	N	N	N	N	N	N	N	N
TP1480	G/T	0	1480	+	NA	UNEAK	GBS	NoRef	Custom	QC+	N	N	N	N	N	N	N	N	N	N	N	N	N	N	N	N	N	N	N	N	N	N	N	N	N	N	N	N	N	N	N	N	N	N	N	N	N	N	N
TP1481	C/T	0	1481	+	NA	UNEAK	GBS	NoRef	Custom	QC+	N	N	N	N	N	N	N	N	N	N	N	N	N	N	N	N	N	N	N	N	N	N	N	N	N	N	N	N	N	N	N	N	N	N	N	N	N	N	N
TP1482	C/T	0	1482	+	NA	UNEAK	GBS	NoRef	Custom	QC+	N	C	N	N	C	N	N	T	N	C	T	N	N	N	N	N	C	N	N	N	T	N	N	N	N	N	N	N	N	N	N	N	T	C	N	N	N	N	N
TP1483	C/T	0	1483	+	NA	UNEAK	GBS	NoRef	Custom	QC+	T	T	N	N	T	N	T	N	T	N	T	T	T	N	N	N	N	N	T	N	N	N	C	C	N	N	N	T	N	T	N	T	T	N	N	N	T	N	N
TP1484	C/T	0	1484	+	NA	UNEAK	GBS	NoRef	Custom	QC+	N	T	N	N	N	N	T	N	N	N	N	N	N	N	N	N	N	N	N	N	N	N	N	Y	C	N	T	T	N	N	N	N	N	N	N	N	T	N	N
TP1485	A/G	0	1485	+	NA	UNEAK	GBS	NoRef	Custom	QC+	N	N	N	N	G	N	N	N	N	N	N	A	N	N	N	N	N	N	N	N	A	N	N	N	N	N	N	N	N	N	N	N	A	N	N	A	N	N	N
TP1486	C/T	0	1486	+	NA	UNEAK	GBS	NoRef	Custom	QC+	N	N	N	N	N	N	N	N	N	N	N	N	N	N	N	N	N	N	N	N	N	N	N	N	N	N	N	N	N	N	N	N	N	N	N	N	N	N	N
TP1487	A/C	0	1487	+	NA	UNEAK	GBS	NoRef	Custom	QC+	N	N	N	N	N	N	N	N	N	N	N	N	N	N	N	N	N	N	N	N	N	N	N	N	N	N	N	N	N	N	N	N	N	N	N	N	N	N	N
TP1488	A/G	0	1488	+	NA	UNEAK	GBS	NoRef	Custom	QC+	N	N	N	N	N	N	N	N	N	N	N	N	N	N	N	N	N	N	N	N	N	N	N	N	N	N	N	N	N	N	N	N	N	N	N	N	N	N	N
TP1489	A/G	0	1489	+	NA	UNEAK	GBS	NoRef	Custom	QC+	N	N	N	R	N	N	N	N	N	N	N	N	N	N	N	N	N	N	N	N	N	N	N	N	N	N	N	N	N	N	N	N	N	N	N	N	N	N	N
TP1490	A/T	0	1490	+	NA	UNEAK	GBS	NoRef	Custom	QC+	N	N	N	N	N	N	N	N	N	N	N	N	N	N	N	N	N	N	N	N	N	N	N	N	N	N	N	N	N	N	N	N	N	N	N	N	N	N	N
TP1491	A/G	0	1491	+	NA	UNEAK	GBS	NoRef	Custom	QC+	N	N	N	N	N	N	N	N	N	N	N	N	N	N	N	N	N	N	N	N	N	N	N	N	N	N	N	N	N	N	N	N	N	N	N	N	N	N	N
TP1492	A/G	0	1492	+	NA	UNEAK	GBS	NoRef	Custom	QC+	N	N	N	N	N	N	N	N	N	N	N	N	N	N	N	N	N	N	N	N	N	N	N	N	N	N	N	N	N	N	N	N	N	N	N	N	N	N	N
TP1493	A/G	0	1493	+	NA	UNEAK	GBS	NoRef	Custom	QC+	N	N	N	N	N	N	N	N	N	N	N	N	N	N	N	N	N	N	N	N	N	N	N	N	N	N	N	N	N	N	N	N	N	N	N	N	N	N	N
TP1494	G/T	0	1494	+	NA	UNEAK	GBS	NoRef	Custom	QC+	N	N	N	N	N	N	N	N	N	N	N	N	N	N	N	N	N	N	N	N	N	N	N	N	N	N	N	N	N	N	N	N	N	N	N	N	N	N	N
TP1495	C/T	0	1495	+	NA	UNEAK	GBS	NoRef	Custom	QC+	N	N	N	N	N	N	N	C	C	N	N	N	N	C	N	N	N	N	N	N	N	N	N	N	N	N	N	N	N	T	N	N	N	N	N	N	T	N	N
TP1497	A/C	0	1497	+	NA	UNEAK	GBS	NoRef	Custom	QC+	N	C	N	N	M	C	C	C	C	M	C	C	N	N	N	N	N	N	N	N	C	N	N	N	N	N	N	C	C	N	C	C	C	C	N	N	M	N	N
TP1500	A/G	0	1500	+	NA	UNEAK	GBS	NoRef	Custom	QC+	N	A	N	N	A	N	N	N	N	N	N	N	A	N	A	N	N	N	N	N	N	N	N	N	A	N	N	A	N	N	N	N	N	N	N	N	N	N	N
TP1502	C/T	0	1502	+	NA	UNEAK	GBS	NoRef	Custom	QC+	N	N	N	N	N	N	N	N	N	N	N	N	N	N	N	N	N	N	N	N	N	N	N	N	N	N	N	N	N	N	N	N	N	N	N	N	N	N	N
TP1503	A/G	0	1503	+	NA	UNEAK	GBS	NoRef	Custom	QC+	N	N	N	N	N	N	N	N	N	N	A	N	N	N	N	N	N	N	N	R	N	N	N	N	G	N	N	N	N	N	N	A	A	N	N	N	G	N	N
TP1505	C/T	0	1505	+	NA	UNEAK	GBS	NoRef	Custom	QC+	N	N	N	N	N	N	N	N	N	N	N	N	N	N	N	N	N	N	N	N	N	N	N	N	N	N	N	N	N	N	N	N	N	N	N	N	N	N	N
TP1506	A/T	0	1506	+	NA	UNEAK	GBS	NoRef	Custom	QC+	N	N	N	N	N	N	N	N	N	N	N	N	N	N	N	N	N	N	N	N	N	N	N	N	N	N	N	N	N	N	N	N	N	N	N	N	N	N	N
TP1507	A/G	0	1507	+	NA	UNEAK	GBS	NoRef	Custom	QC+	N	N	N	N	N	N	N	N	N	N	N	N	N	N	N	N	N	N	N	N	N	N	N	N	N	N	N	N	N	N	N	N	N	N	N	N	N	N	N
TP1509	A/T	0	1509	+	NA	UNEAK	GBS	NoRef	Custom	QC+	N	N	N	N	N	N	N	N	N	N	N	N	N	N	N	N	N	N	N	N	N	N	N	N	N	N	N	N	N	N	N	N	N	N	N	N	N	N	N
TP1510	A/G	0	1510	+	NA	UNEAK	GBS	NoRef	Custom	QC+	N	N	N	N	N	N	N	N	N	N	N	N	N	N	N	N	N	N	N	N	N	N	N	N	N	N	N	N	N	N	N	N	N	N	N	N	N	N	N
TP1511	A/G	0	1511	+	NA	UNEAK	GBS	NoRef	Custom	QC+	N	N	N	N	N	N	N	N	N	N	N	N	N	N	N	N	N	N	N	N	N	N	N	N	N	N	N	N	N	N	N	N	N	N	N	N	N	N	N
TP1512	A/C	0	1512	+	NA	UNEAK	GBS	NoRef	Custom	QC+	N	N	N	N	N	N	N	N	N	N	N	N	N	N	N	N	N	N	N	N	N	N	N	N	N	N	N	N	N	N	N	N	N	N	N	N	N	N	N
TP1513	C/T	0	1513	+	NA	UNEAK	GBS	NoRef	Custom	QC+	N	T	N	N	N	N	C	N	N	N	T	N	N	N	N	N	N	N	N	T	N	N	N	N	N	N	T	N	N	C	T	N	N	C	N	N	T	N	N
TP1514	A/G	0	1514	+	NA	UNEAK	GBS	NoRef	Custom	QC+	N	G	N	N	N	N	G	G	N	N	A	N	N	N	N	N	N	N	N	N	N	N	N	A	N	N	N	G	N	N	N	G	N	G	N	N	N	N	N
TP1515	A/G	0	1515	+	NA	UNEAK	GBS	NoRef	Custom	QC+	N	A	N	N	N	N	N	N	A	N	N	N	N	N	N	N	N	N	N	N	N	N	N	N	N	N	N	G	N	N	A	A	N	N	N	N	N	N	N
TP1516	A/G	0	1516	+	NA	UNEAK	GBS	NoRef	Custom	QC+	N	R	N	N	N	N	N	N	A	N	N	G	N	N	N	N	N	N	G	N	R	N	N	N	N	N	N	N	A	G	R	N	N	N	N	N	R	N	A
TP1517	A/G	0	1517	+	NA	UNEAK	GBS	NoRef	Custom	QC+	G	G	N	N	N	N	G	G	R	N	G	G	N	N	N	N	N	N	G	G	R	N	G	G	G	N	N	G	A	G	G	G	G	G	N	G	G	N	G
TP1518	A/G	0	1518	+	NA	UNEAK	GBS	NoRef	Custom	QC+	N	N	N	N	N	N	N	N	A	N	N	N	N	N	N	N	N	N	N	N	G	N	N	N	N	N	N	N	N	N	N	N	N	N	N	N	N	N	N
TP1519	A/G	0	1519	+	NA	UNEAK	GBS	NoRef	Custom	QC+	N	N	N	N	N	N	N	N	N	N	N	N	N	N	N	N	N	N	N	N	N	N	N	N	N	N	N	N	N	N	N	N	N	N	N	N	N	N	N
TP1520	C/T	0	1520	+	NA	UNEAK	GBS	NoRef	Custom	QC+	N	N	N	N	N	N	N	N	N	N	N	N	N	N	N	N	N	N	N	N	N	N	N	N	N	N	N	N	N	N	N	N	N	N	N	N	N	N	N
TP1521	G/T	0	1521	+	NA	UNEAK	GBS	NoRef	Custom	QC+	N	N	N	N	N	N	N	N	N	N	N	N	N	N	N	N	N	N	N	N	N	N	N	K	K	N	N	N	N	N	N	N	N	N	N	N	N	N	N
TP1523	G/T	0	1523	+	NA	UNEAK	GBS	NoRef	Custom	QC+	N	N	N	N	N	N	N	N	N	N	N	N	N	K	N	N	N	K	N	K	N	N	N	N	N	N	N	N	N	N	N	N	N	N	N	N	N	N	N
TP1524	C/T	0	1524	+	NA	UNEAK	GBS	NoRef	Custom	QC+	N	N	N	N	N	N	N	N	N	C	N	N	N	N	N	N	N	N	N	N	N	N	N	N	N	N	T	N	N	N	C	N	N	N	N	N	T	N	N
TP1525	A/G	0	1525	+	NA	UNEAK	GBS	NoRef	Custom	QC+	N	N	N	N	N	N	N	N	N	N	N	G	N	N	N	N	N	N	N	N	N	N	N	N	N	N	N	A	N	N	N	N	N	N	N	N	N	N	G
TP1526	A/G	0	1526	+	NA	UNEAK	GBS	NoRef	Custom	QC+	N	N	N	N	N	N	N	N	N	N	N	N	N	N	N	N	N	N	N	N	N	N	N	N	N	N	N	N	N	N	N	N	N	N	N	N	A	N	N
TP1527	G/T	0	1527	+	NA	UNEAK	GBS	NoRef	Custom	QC+	N	N	N	N	N	N	N	N	N	N	N	N	N	N	N	N	N	N	N	N	N	N	N	N	N	N	N	N	N	N	N	N	N	N	N	N	N	N	N
TP1529	A/G	0	1529	+	NA	UNEAK	GBS	NoRef	Custom	QC+	N	N	N	N	N	N	N	N	N	N	N	N	N	N	N	N	N	N	N	N	N	N	N	N	N	N	N	N	N	N	N	N	N	N	N	N	N	N	N
TP1531	G/T	0	1531	+	NA	UNEAK	GBS	NoRef	Custom	QC+	N	N	N	N	N	N	N	N	N	N	N	N	N	N	N	N	N	N	N	N	N	N	N	N	N	N	N	N	N	N	N	N	N	N	N	N	N	N	N
TP1532	A/G	0	1532	+	NA	UNEAK	GBS	NoRef	Custom	QC+	N	N	N	N	N	N	N	N	N	N	N	N	N	N	N	N	N	N	N	N	N	N	R	N	N	N	N	N	N	N	N	N	N	N	N	N	N	N	N
TP1533	A/G	0	1533	+	NA	UNEAK	GBS	NoRef	Custom	QC+	N	N	N	N	N	N	N	N	N	N	N	N	R	N	N	N	N	N	N	N	N	N	N	N	N	N	N	N	N	N	N	N	N	N	N	N	N	N	N
TP1534	A/G	0	1534	+	NA	UNEAK	GBS	NoRef	Custom	QC+	N	G	N	N	G	N	N	N	N	G	N	N	N	N	N	N	N	N	N	N	N	N	N	N	N	N	G	N	N	N	A	N	N	N	N	N	N	N	N
TP1535	C/T	0	1535	+	NA	UNEAK	GBS	NoRef	Custom	QC+	N	N	N	N	N	N	N	N	N	N	N	N	N	T	N	N	T	C	N	T	T	N	N	N	N	N	N	N	N	N	N	N	N	N	N	N	N	N	N
TP1536	G/T	0	1536	+	NA	UNEAK	GBS	NoRef	Custom	QC+	N	N	N	N	N	N	N	N	N	N	N	N	K	N	N	N	N	N	N	N	N	N	N	N	N	N	N	N	N	N	N	N	N	N	N	N	N	N	N
TP1537	A/G	0	1537	+	NA	UNEAK	GBS	NoRef	Custom	QC+	N	N	N	N	N	N	N	N	N	N	N	N	N	N	N	N	N	N	N	N	N	N	N	N	N	N	N	N	N	N	N	N	N	N	N	N	N	N	N
TP1538	G/T	0	1538	+	NA	UNEAK	GBS	NoRef	Custom	QC+	N	N	N	N	N	N	N	N	N	N	N	N	N	K	N	N	K	N	N	K	T	N	N	N	N	N	N	N	N	N	N	N	N	N	N	N	N	N	N
TP1539	A/G	0	1539	+	NA	UNEAK	GBS	NoRef	Custom	QC+	N	N	N	N	N	N	N	N	N	N	N	N	N	N	N	N	N	N	N	N	N	N	N	N	N	N	N	N	N	N	N	N	N	N	N	N	N	N	N
TP1541	G/T	0	1541	+	NA	UNEAK	GBS	NoRef	Custom	QC+	N	N	N	N	N	N	N	N	N	N	N	N	N	N	N	N	N	N	N	N	N	N	N	N	N	K	K	N	N	N	N	N	N	N	N	N	N	N	N
TP1542	A/G	0	1542	+	NA	UNEAK	GBS	NoRef	Custom	QC+	N	N	N	N	N	N	N	N	N	N	N	N	N	N	N	N	N	N	N	N	N	N	N	N	N	N	N	N	N	N	N	N	N	N	N	N	N	N	N
TP1543	A/G	0	1543	+	NA	UNEAK	GBS	NoRef	Custom	QC+	N	N	N	N	N	N	N	N	N	N	N	N	N	N	N	N	N	N	N	N	N	N	N	N	N	N	N	N	N	N	N	N	N	N	N	N	N	N	N
TP1544	C/T	0	1544	+	NA	UNEAK	GBS	NoRef	Custom	QC+	N	N	N	N	N	N	T	N	N	N	N	N	N	N	C	T	N	N	N	N	C	N	N	T	N	N	N	N	N	N	N	N	N	N	N	N	N	N	N
TP1545	C/T	0	1545	+	NA	UNEAK	GBS	NoRef	Custom	QC+	N	N	N	N	N	N	N	N	N	N	N	N	N	N	N	N	N	N	N	N	N	N	N	N	N	N	N	N	N	N	N	N	N	N	N	N	N	N	N
TP1546	A/C	0	1546	+	NA	UNEAK	GBS	NoRef	Custom	QC+	N	N	N	N	N	N	N	N	N	N	N	N	N	N	N	N	N	N	N	N	N	N	N	N	N	N	N	N	N	N	N	N	N	N	N	N	N	N	N
TP1547	A/G	0	1547	+	NA	UNEAK	GBS	NoRef	Custom	QC+	N	N	N	N	N	N	N	N	N	N	N	N	N	N	N	N	N	N	N	N	N	N	N	N	N	N	N	N	N	N	N	N	N	N	N	N	N	N	N
TP1548	A/G	0	1548	+	NA	UNEAK	GBS	NoRef	Custom	QC+	N	N	N	N	N	N	N	N	N	N	N	N	N	N	N	N	N	N	N	N	N	N	N	N	N	N	N	N	N	N	N	N	N	N	N	N	N	N	N
TP1549	A/C	0	1549	+	NA	UNEAK	GBS	NoRef	Custom	QC+	N	N	N	N	N	N	N	N	N	N	N	N	N	N	N	N	N	N	N	N	N	N	N	N	N	N	N	N	N	N	N	N	N	N	N	N	N	N	N
TP1550	A/G	0	1550	+	NA	UNEAK	GBS	NoRef	Custom	QC+	N	N	N	N	N	N	N	N	N	N	N	N	N	N	N	N	N	N	N	N	N	N	N	R	N	N	N	N	N	N	N	N	N	N	N	N	N	N	N
TP1552	C/T	0	1552	+	NA	UNEAK	GBS	NoRef	Custom	QC+	C	C	N	C	N	N	T	C	C	N	N	N	N	N	N	N	N	N	N	N	N	N	N	C	N	C	C	N	C	N	C	N	C	T	N	N	C	C	N
TP1553	A/G	0	1553	+	NA	UNEAK	GBS	NoRef	Custom	QC+	N	N	N	N	N	N	N	N	N	N	N	N	N	N	N	N	N	N	N	N	N	N	N	N	N	N	N	N	N	N	N	N	N	N	N	N	N	N	N
TP1554	C/T	0	1554	+	NA	UNEAK	GBS	NoRef	Custom	QC+	N	N	N	N	N	N	N	N	N	N	N	N	N	Y	N	N	N	N	N	N	N	N	N	N	N	N	N	N	N	N	N	N	N	N	N	N	N	N	N
TP1555	C/G	0	1555	+	NA	UNEAK	GBS	NoRef	Custom	QC+	N	N	N	N	N	N	N	N	N	N	N	N	N	N	N	N	N	N	N	N	N	N	N	N	N	N	N	N	N	N	N	N	N	N	N	N	N	N	N
TP1557	A/C	0	1557	+	NA	UNEAK	GBS	NoRef	Custom	QC+	N	N	N	N	N	N	N	N	N	N	N	N	N	N	N	N	N	N	N	N	N	N	N	N	N	N	N	N	N	N	N	N	N	N	N	N	N	N	N
TP1558	A/G	0	1558	+	NA	UNEAK	GBS	NoRef	Custom	QC+	N	N	N	N	N	N	N	N	N	N	N	N	N	N	N	N	N	N	N	N	N	N	N	N	N	N	N	N	N	N	N	N	N	N	N	N	N	N	N
TP1559	A/C	0	1559	+	NA	UNEAK	GBS	NoRef	Custom	QC+	N	N	N	N	N	N	N	N	N	N	N	N	N	N	N	N	N	N	N	N	N	N	C	N	N	N	N	N	N	N	N	N	N	N	N	N	N	N	N
TP1560	A/T	0	1560	+	NA	UNEAK	GBS	NoRef	Custom	QC+	N	N	N	N	N	N	N	N	N	N	N	N	N	N	N	N	N	N	N	N	N	N	N	N	N	N	N	N	N	N	N	N	N	N	N	N	N	N	N
TP1562	G/T	0	1562	+	NA	UNEAK	GBS	NoRef	Custom	QC+	N	N	N	N	N	N	N	N	N	N	N	N	N	N	N	N	N	N	N	N	N	N	N	N	N	N	N	N	N	N	N	N	N	N	N	N	N	N	N
TP1563	A/C	0	1563	+	NA	UNEAK	GBS	NoRef	Custom	QC+	N	N	N	N	N	N	N	N	N	N	N	N	N	N	N	N	N	N	N	N	N	N	N	N	N	N	N	N	N	N	N	N	N	N	N	N	N	N	N
TP1565	C/G	0	1565	+	NA	UNEAK	GBS	NoRef	Custom	QC+	N	N	N	N	N	N	N	N	N	N	N	N	N	N	N	N	N	N	N	N	N	N	N	N	N	N	N	N	N	N	N	N	N	N	N	N	N	N	N
TP1566	C/T	0	1566	+	NA	UNEAK	GBS	NoRef	Custom	QC+	N	N	N	N	N	N	N	N	N	N	N	N	N	N	N	N	N	N	N	N	N	N	N	N	N	N	C	N	N	N	N	N	N	N	N	N	N	N	N
TP1567	C/T	0	1567	+	NA	UNEAK	GBS	NoRef	Custom	QC+	N	N	N	N	N	N	N	N	N	N	N	N	N	N	N	N	N	N	N	N	N	N	N	N	N	N	N	N	N	N	N	N	N	N	N	N	N	N	Y
TP1568	A/G	0	1568	+	NA	UNEAK	GBS	NoRef	Custom	QC+	N	N	N	N	N	N	N	N	N	N	N	N	N	N	N	N	N	N	N	N	N	N	N	N	N	N	N	N	N	N	N	N	N	N	N	N	N	N	N
TP1569	G/T	0	1569	+	NA	UNEAK	GBS	NoRef	Custom	QC+	N	N	N	N	N	N	N	N	N	N	N	N	N	N	N	N	N	N	N	N	N	N	N	N	N	N	N	N	N	N	N	N	N	N	N	N	N	N	N
TP1570	C/T	0	1570	+	NA	UNEAK	GBS	NoRef	Custom	QC+	N	N	N	N	N	N	N	N	N	N	N	N	N	N	N	N	N	N	N	N	N	N	N	N	N	N	N	N	N	N	N	N	N	N	N	N	N	N	N
TP1571	C/G	0	1571	+	NA	UNEAK	GBS	NoRef	Custom	QC+	N	N	N	S	N	N	N	N	N	N	N	N	N	N	N	N	N	N	N	N	N	N	N	N	N	N	N	N	N	N	N	N	N	N	N	N	N	N	N
TP1572	G/T	0	1572	+	NA	UNEAK	GBS	NoRef	Custom	QC+	N	N	N	N	N	N	N	N	N	N	N	N	N	N	N	N	N	N	N	N	N	N	N	N	N	N	N	N	N	N	N	N	N	N	N	N	N	N	N
TP1573	C/T	0	1573	+	NA	UNEAK	GBS	NoRef	Custom	QC+	N	N	N	N	N	N	N	N	N	N	N	N	N	N	N	N	N	N	N	N	N	N	N	N	N	N	N	N	N	N	N	N	N	N	N	N	N	N	N
TP1574	A/G	0	1574	+	NA	UNEAK	GBS	NoRef	Custom	QC+	N	N	N	N	N	N	N	N	N	N	N	N	N	N	N	N	N	N	N	N	N	N	N	N	N	N	N	N	N	N	N	N	N	N	N	N	N	N	N
TP1575	A/G	0	1575	+	NA	UNEAK	GBS	NoRef	Custom	QC+	N	N	N	N	N	N	N	N	N	N	N	N	N	N	N	N	N	N	N	N	N	N	N	N	N	N	N	N	N	N	N	N	N	N	N	N	N	N	N
TP1576	A/G	0	1576	+	NA	UNEAK	GBS	NoRef	Custom	QC+	N	N	N	N	N	N	N	N	N	N	N	N	N	N	N	N	N	N	N	N	N	N	N	N	N	N	N	N	N	N	N	N	N	N	N	N	N	N	N
TP1577	C/T	0	1577	+	NA	UNEAK	GBS	NoRef	Custom	QC+	N	N	N	N	N	N	N	N	N	N	N	N	N	N	N	N	N	N	N	N	N	N	N	N	N	N	N	N	N	N	N	N	N	N	N	N	N	N	N
TP1578	A/G	0	1578	+	NA	UNEAK	GBS	NoRef	Custom	QC+	N	N	N	N	N	N	N	N	N	N	N	N	N	N	N	N	N	N	N	N	N	N	N	N	N	N	N	N	N	N	N	N	N	N	N	N	N	N	N
TP1579	A/G	0	1579	+	NA	UNEAK	GBS	NoRef	Custom	QC+	N	N	N	N	N	N	N	N	N	N	N	N	N	N	N	N	N	N	N	N	N	N	N	N	N	N	N	N	N	N	N	N	N	N	N	N	N	N	N
TP1580	G/T	0	1580	+	NA	UNEAK	GBS	NoRef	Custom	QC+	N	N	N	N	N	N	N	N	N	N	N	N	N	N	N	N	N	N	N	N	N	N	K	N	N	N	N	N	N	N	N	N	N	N	N	N	N	N	N
TP1581	A/G	0	1581	+	NA	UNEAK	GBS	NoRef	Custom	QC+	N	N	N	N	N	N	N	N	N	N	N	N	N	N	N	N	N	N	N	N	N	N	N	N	N	N	N	N	N	N	N	N	N	N	N	N	N	N	N
TP1582	G/T	0	1582	+	NA	UNEAK	GBS	NoRef	Custom	QC+	N	N	N	N	N	N	N	N	N	N	N	N	N	K	N	N	N	N	N	N	N	N	N	N	N	N	N	N	N	N	N	N	N	N	N	N	N	N	N
TP1584	A/G	0	1584	+	NA	UNEAK	GBS	NoRef	Custom	QC+	N	N	N	N	N	N	N	N	N	N	N	N	N	N	N	N	N	N	N	N	N	N	N	N	N	N	N	N	N	N	N	N	N	N	N	N	N	N	N
TP1585	A/G	0	1585	+	NA	UNEAK	GBS	NoRef	Custom	QC+	N	N	N	N	N	N	N	N	N	N	N	N	N	N	N	N	N	N	N	N	N	N	N	N	N	N	N	N	N	N	N	N	N	N	N	N	N	N	N
TP1586	G/T	0	1586	+	NA	UNEAK	GBS	NoRef	Custom	QC+	N	N	N	N	N	N	N	N	N	N	N	N	N	N	N	N	N	N	N	N	N	N	N	N	N	N	N	N	N	N	N	N	N	N	N	N	N	N	N
TP1587	A/G	0	1587	+	NA	UNEAK	GBS	NoRef	Custom	QC+	N	N	N	N	N	N	N	N	N	N	N	N	N	N	N	N	N	N	N	N	N	N	N	N	N	N	N	N	N	N	N	N	N	N	N	N	N	N	N
TP1588	C/T	0	1588	+	NA	UNEAK	GBS	NoRef	Custom	QC+	N	N	N	N	N	N	N	N	N	N	N	N	N	N	N	N	N	N	N	N	N	N	N	N	N	N	N	N	N	N	N	N	N	N	N	N	N	N	N
TP1589	A/G	0	1589	+	NA	UNEAK	GBS	NoRef	Custom	QC+	N	N	N	N	N	N	N	N	N	N	N	N	N	N	N	N	N	N	N	N	N	N	N	N	N	N	N	N	N	N	N	N	N	N	N	N	N	N	N
TP1591	C/T	0	1591	+	NA	UNEAK	GBS	NoRef	Custom	QC+	N	N	N	N	N	N	N	N	N	N	N	N	N	N	N	N	N	N	N	N	N	N	N	N	N	N	N	N	N	N	N	N	N	N	N	N	N	N	N
TP1592	A/T	0	1592	+	NA	UNEAK	GBS	NoRef	Custom	QC+	N	N	A	N	N	N	N	N	N	N	N	W	N	N	N	N	N	N	N	N	N	N	N	N	N	N	N	N	N	N	N	N	N	N	N	N	N	N	N
TP1593	A/T	0	1593	+	NA	UNEAK	GBS	NoRef	Custom	QC+	N	N	N	N	N	N	N	N	N	N	N	N	N	N	N	N	N	N	N	N	N	N	N	N	N	N	N	N	N	N	N	N	N	N	N	N	N	N	N
TP1594	G/T	0	1594	+	NA	UNEAK	GBS	NoRef	Custom	QC+	N	N	N	N	N	N	N	N	N	N	N	N	N	N	N	N	N	N	N	N	N	N	K	N	N	N	N	N	N	N	N	N	N	N	N	N	N	N	N
TP1595	A/C	0	1595	+	NA	UNEAK	GBS	NoRef	Custom	QC+	N	N	N	N	N	N	N	N	N	N	N	N	N	N	N	N	N	N	N	N	N	N	N	N	N	N	N	N	N	N	N	N	N	N	N	N	N	N	N
TP1597	A/G	0	1597	+	NA	UNEAK	GBS	NoRef	Custom	QC+	N	N	N	N	N	A	A	N	N	N	A	N	N	N	N	A	A	A	R	A	N	N	A	R	N	A	N	N	N	A	R	N	N	A	N	N	N	A	R
TP1598	G/T	0	1598	+	NA	UNEAK	GBS	NoRef	Custom	QC+	N	N	N	N	N	N	N	N	N	N	N	N	N	N	N	N	N	N	N	N	N	N	N	N	N	N	N	N	N	N	N	N	N	N	N	N	N	N	N
TP1599	A/G	0	1599	+	NA	UNEAK	GBS	NoRef	Custom	QC+	N	N	N	N	N	N	N	N	N	N	N	N	N	N	N	N	N	N	N	N	N	N	N	N	N	N	N	N	N	N	N	N	N	N	N	N	N	N	N
TP1600	A/T	0	1600	+	NA	UNEAK	GBS	NoRef	Custom	QC+	N	A	W	N	A	A	A	A	A	N	N	A	A	A	N	N	A	N	N	A	N	N	N	N	N	N	A	A	N	N	A	N	A	A	N	N	N	N	N
TP1602	G/T	0	1602	+	NA	UNEAK	GBS	NoRef	Custom	QC+	G	N	N	N	N	N	N	N	N	N	N	N	G	N	N	N	N	N	N	N	N	N	K	N	G	N	N	N	N	N	N	G	N	N	N	N	G	N	N
TP1603	A/G	0	1603	+	NA	UNEAK	GBS	NoRef	Custom	QC+	N	N	N	N	N	N	N	N	N	N	N	N	N	N	N	N	N	N	N	N	N	N	N	N	N	N	N	N	N	N	N	N	N	N	N	N	N	N	N
TP1604	C/G	0	1604	+	NA	UNEAK	GBS	NoRef	Custom	QC+	N	G	G	N	N	N	N	N	N	N	N	N	N	N	N	N	N	N	N	G	S	N	N	N	N	N	N	N	C	N	N	G	N	N	N	G	G	N	N
TP1605	G/T	0	1605	+	NA	UNEAK	GBS	NoRef	Custom	QC+	N	G	T	N	N	G	N	G	G	N	N	N	T	N	N	N	G	N	N	N	N	N	N	N	N	N	T	N	N	N	N	G	N	G	N	T	G	N	N
TP1606	A/G	0	1606	+	NA	UNEAK	GBS	NoRef	Custom	QC+	N	N	N	N	N	N	N	N	N	N	N	N	N	N	N	N	N	N	N	N	N	N	N	N	N	N	N	N	N	N	N	N	N	N	N	N	N	N	N
TP1607	A/G	0	1607	+	NA	UNEAK	GBS	NoRef	Custom	QC+	N	N	N	N	N	N	N	N	N	N	N	N	N	N	N	N	N	N	N	N	N	N	N	N	N	N	N	N	N	N	N	N	N	N	N	N	N	N	N
TP1609	A/T	0	1609	+	NA	UNEAK	GBS	NoRef	Custom	QC+	N	N	N	N	N	N	N	N	N	N	N	N	N	N	N	N	N	N	N	N	N	N	N	N	N	N	N	N	N	N	N	N	N	N	N	N	N	N	N
TP1610	A/C	0	1610	+	NA	UNEAK	GBS	NoRef	Custom	QC+	N	N	N	N	N	N	N	N	N	N	N	N	N	N	N	N	N	N	N	N	N	N	N	N	N	N	N	N	N	N	N	N	N	N	N	N	N	N	N
TP1611	C/T	0	1611	+	NA	UNEAK	GBS	NoRef	Custom	QC+	N	N	N	N	N	N	N	N	N	N	N	N	N	N	N	N	N	N	N	N	N	N	N	N	N	N	N	N	N	N	N	N	N	N	N	N	N	N	N
TP1613	A/T	0	1613	+	NA	UNEAK	GBS	NoRef	Custom	QC+	N	N	N	N	W	W	N	N	N	N	W	N	N	N	N	N	N	N	N	N	N	N	N	N	N	N	N	N	N	A	A	A	A	A	N	A	N	N	N
TP1614	C/T	0	1614	+	NA	UNEAK	GBS	NoRef	Custom	QC+	N	N	N	N	N	N	N	N	N	N	N	N	N	N	N	N	N	N	N	N	N	N	N	N	N	N	N	N	N	N	N	N	N	N	N	N	N	N	N
TP1615	A/G	0	1615	+	NA	UNEAK	GBS	NoRef	Custom	QC+	N	N	N	N	N	N	N	N	N	N	N	N	N	N	N	N	N	N	N	N	N	N	N	N	N	N	N	N	N	N	N	N	N	N	N	N	N	N	N
TP1616	C/G	0	1616	+	NA	UNEAK	GBS	NoRef	Custom	QC+	N	N	N	N	N	N	N	N	N	N	N	N	N	N	N	N	N	N	N	N	N	N	N	N	N	N	N	N	N	N	N	S	N	N	N	N	N	N	N
TP1617	G/T	0	1617	+	NA	UNEAK	GBS	NoRef	Custom	QC+	N	G	N	N	N	N	N	N	N	N	N	N	N	N	N	N	N	N	N	N	N	N	N	N	N	T	N	T	N	N	N	N	N	N	N	N	N	N	N
TP1618	A/C	0	1618	+	NA	UNEAK	GBS	NoRef	Custom	QC+	N	N	N	N	N	N	N	N	N	N	N	N	N	N	N	N	N	N	N	N	N	N	N	N	N	N	N	N	N	N	N	N	N	N	N	N	N	N	N
TP1619	C/T	0	1619	+	NA	UNEAK	GBS	NoRef	Custom	QC+	N	C	N	N	N	C	N	T	C	T	C	N	N	N	N	N	N	N	N	N	N	N	N	N	N	N	N	N	T	N	C	T	C	N	N	N	C	N	N
TP1620	A/T	0	1620	+	NA	UNEAK	GBS	NoRef	Custom	QC+	N	T	A	N	N	N	W	N	N	N	A	N	N	N	N	N	W	N	N	N	T	N	N	A	N	N	T	A	N	N	N	A	N	N	N	N	N	N	A
TP1621	A/T	0	1621	+	NA	UNEAK	GBS	NoRef	Custom	QC+	N	T	N	N	T	N	T	A	N	T	N	N	N	N	N	N	A	N	N	N	N	N	N	A	N	N	T	N	N	N	N	N	N	N	N	N	N	N	N
TP1622	A/T	0	1622	+	NA	UNEAK	GBS	NoRef	Custom	QC+	N	T	A	N	N	A	A	A	N	N	N	N	N	N	N	N	N	N	N	N	W	N	N	N	N	N	N	N	N	N	N	N	N	N	N	N	A	N	N
TP1623	A/C	0	1623	+	NA	UNEAK	GBS	NoRef	Custom	QC+	N	N	N	N	N	N	C	C	C	C	M	N	N	N	N	N	C	C	N	N	C	N	N	N	N	N	N	C	N	N	N	C	C	N	N	N	M	N	C
TP1624	A/T	0	1624	+	NA	UNEAK	GBS	NoRef	Custom	QC+	A	T	N	N	T	T	T	A	T	T	N	N	T	T	N	N	N	N	T	N	W	N	T	T	N	N	T	T	T	T	T	N	T	A	N	N	T	N	T
TP1626	C/T	0	1626	+	NA	UNEAK	GBS	NoRef	Custom	QC+	N	N	N	N	N	N	N	N	N	N	N	N	N	N	N	N	N	N	N	N	T	N	N	C	N	N	N	N	C	N	T	N	N	N	N	N	N	N	N
TP1627	A/G	0	1627	+	NA	UNEAK	GBS	NoRef	Custom	QC+	N	N	N	N	N	N	N	N	N	N	N	N	N	N	N	N	N	N	N	N	N	N	N	N	N	N	N	N	N	N	N	N	N	N	N	N	N	N	N
TP1628	A/G	0	1628	+	NA	UNEAK	GBS	NoRef	Custom	QC+	G	R	N	N	N	N	N	N	N	A	N	N	N	N	N	N	A	N	N	N	N	N	N	N	N	N	G	N	N	N	G	N	G	N	N	N	N	N	N
TP1629	A/G	0	1629	+	NA	UNEAK	GBS	NoRef	Custom	QC+	N	N	N	N	N	N	N	N	N	N	N	N	N	N	N	N	N	N	N	G	N	N	N	N	N	N	N	N	N	N	N	N	N	N	N	N	N	N	N
TP1630	G/A	0	1630	+	NA	UNEAK	GBS	NoRef	Custom	QC+	N	N	N	N	N	N	R	N	N	N	N	N	N	N	N	N	N	G	N	N	N	N	N	N	G	N	N	A	G	N	N	N	N	G	N	N	N	N	N
TP1631	A/T	0	1631	+	NA	UNEAK	GBS	NoRef	Custom	QC+	N	N	N	N	N	N	T	N	T	N	N	N	N	N	N	N	T	N	T	N	A	N	N	N	T	N	N	N	N	N	N	N	N	N	N	N	N	N	N
TP1632	A/G	0	1632	+	NA	UNEAK	GBS	NoRef	Custom	QC+	N	N	N	N	N	N	N	N	N	N	N	N	N	R	N	N	N	N	N	N	N	N	N	N	N	N	N	N	N	N	N	N	N	N	N	N	N	N	N
TP1633	G/T	0	1633	+	NA	UNEAK	GBS	NoRef	Custom	QC+	N	N	N	N	N	N	N	N	N	N	N	N	N	N	N	N	N	N	N	N	N	N	N	N	N	N	N	N	N	N	N	N	N	N	N	N	N	N	N
TP1634	C/T	0	1634	+	NA	UNEAK	GBS	NoRef	Custom	QC+	N	N	N	N	N	N	N	N	N	N	N	N	N	N	N	N	N	N	N	N	N	N	N	N	N	N	N	N	N	N	N	N	N	N	N	N	N	N	N
TP1636	C/T	0	1636	+	NA	UNEAK	GBS	NoRef	Custom	QC+	T	Y	T	N	Y	C	T	Y	N	T	C	T	Y	Y	T	N	Y	T	Y	C	T	N	T	T	T	T	N	T	T	Y	T	Y	Y	T	N	T	N	T	C
TP1637	A/G	0	1637	+	NA	UNEAK	GBS	NoRef	Custom	QC+	N	N	N	N	N	N	N	N	N	N	N	N	N	N	N	N	N	N	N	N	N	N	N	N	N	N	N	N	N	N	N	N	N	N	N	N	N	N	N
TP1638	G/T	0	1638	+	NA	UNEAK	GBS	NoRef	Custom	QC+	N	N	N	N	N	N	N	N	N	N	N	N	N	N	N	N	N	N	N	N	N	N	N	N	N	N	N	N	G	N	G	N	N	N	N	N	N	N	N
TP1639	G/T	0	1639	+	NA	UNEAK	GBS	NoRef	Custom	QC+	N	N	N	N	N	N	N	N	N	N	N	N	N	N	N	N	N	N	N	N	N	N	N	N	N	N	N	N	N	N	N	N	N	N	N	N	N	N	N
TP1640	C/T	0	1640	+	NA	UNEAK	GBS	NoRef	Custom	QC+	N	N	N	N	N	N	N	N	N	N	N	N	N	N	N	N	N	N	N	N	N	N	N	N	N	N	N	N	N	N	N	N	N	N	N	N	N	N	N
TP1641	C/T	0	1641	+	NA	UNEAK	GBS	NoRef	Custom	QC+	N	N	N	N	N	N	N	N	N	N	N	N	N	N	N	N	N	N	N	N	N	N	N	N	N	N	N	N	N	N	N	N	N	N	N	N	N	N	N
TP1642	G/T	0	1642	+	NA	UNEAK	GBS	NoRef	Custom	QC+	N	N	N	N	N	N	N	N	N	N	N	N	N	N	N	N	N	N	N	N	N	N	N	N	N	N	N	N	N	N	N	N	N	N	N	N	N	N	N
TP1643	A/G	0	1643	+	NA	UNEAK	GBS	NoRef	Custom	QC+	N	N	N	N	N	N	N	N	N	N	N	N	N	N	N	N	N	N	N	N	N	N	N	N	N	N	N	N	N	N	N	N	N	N	N	N	N	N	N
TP1644	A/G	0	1644	+	NA	UNEAK	GBS	NoRef	Custom	QC+	N	N	N	N	N	N	N	N	N	N	N	N	N	N	N	N	N	N	N	N	N	N	N	N	N	N	N	N	N	N	N	N	N	N	N	N	N	N	N
TP1645	A/G	0	1645	+	NA	UNEAK	GBS	NoRef	Custom	QC+	N	N	N	N	N	N	N	N	N	N	N	N	N	N	N	N	N	N	N	N	N	N	N	N	N	N	N	N	N	N	N	N	N	N	N	N	N	N	N
TP1647	A/G	0	1647	+	NA	UNEAK	GBS	NoRef	Custom	QC+	N	N	N	N	N	N	N	N	N	N	N	N	N	N	N	N	N	N	N	N	N	N	N	N	N	N	N	N	N	N	N	N	N	N	N	N	N	A	R
TP1648	G/T	0	1648	+	NA	UNEAK	GBS	NoRef	Custom	QC+	N	N	N	N	N	N	N	N	N	N	N	N	N	N	N	N	N	N	N	N	N	N	N	N	N	N	N	N	N	N	N	N	N	N	N	N	N	N	N
TP1649	A/T	0	1649	+	NA	UNEAK	GBS	NoRef	Custom	QC+	N	N	N	N	N	N	N	N	N	N	N	N	N	N	N	N	N	N	N	N	N	N	N	N	N	N	N	N	N	N	N	N	N	N	N	N	N	N	N
TP1650	C/T	0	1650	+	NA	UNEAK	GBS	NoRef	Custom	QC+	N	N	N	N	N	N	N	N	N	N	N	N	N	N	N	N	N	N	N	N	N	N	N	Y	N	N	N	N	N	N	N	N	N	N	N	N	N	N	N
TP1651	A/G	0	1651	+	NA	UNEAK	GBS	NoRef	Custom	QC+	N	N	N	N	N	N	N	N	N	N	N	N	N	N	N	N	N	N	N	N	N	N	N	N	N	N	N	N	A	N	N	N	N	N	N	N	N	N	N
TP1652	A/G	0	1652	+	NA	UNEAK	GBS	NoRef	Custom	QC+	N	N	N	N	N	N	N	N	N	N	N	N	N	N	N	N	N	N	R	N	N	N	N	N	N	N	N	N	N	N	N	N	N	N	N	N	N	N	N
TP1653	G/T	0	1653	+	NA	UNEAK	GBS	NoRef	Custom	QC+	N	N	N	N	N	N	N	N	N	N	N	N	N	N	N	N	N	N	N	N	N	N	N	N	N	N	N	N	N	N	N	N	N	N	N	N	N	N	N
TP1654	G/T	0	1654	+	NA	UNEAK	GBS	NoRef	Custom	QC+	N	N	N	N	N	N	N	N	N	N	N	N	N	N	N	N	N	N	N	N	N	N	N	N	N	N	N	N	N	N	N	N	N	N	N	N	N	N	N
TP1655	G/T	0	1655	+	NA	UNEAK	GBS	NoRef	Custom	QC+	N	N	N	N	N	N	N	N	N	N	N	N	N	N	N	N	N	N	N	N	N	N	N	N	N	N	N	N	N	N	N	N	N	N	N	N	N	N	N
TP1656	G/T	0	1656	+	NA	UNEAK	GBS	NoRef	Custom	QC+	N	N	N	N	N	N	N	N	N	N	N	N	N	K	N	N	N	N	N	N	N	N	N	N	N	N	N	N	N	N	N	N	N	N	N	N	N	N	N
TP1657	A/T	0	1657	+	NA	UNEAK	GBS	NoRef	Custom	QC+	N	N	N	N	N	N	N	N	N	N	N	N	N	N	N	N	N	N	N	N	N	N	N	N	N	N	N	N	N	N	N	N	N	N	N	N	N	N	N
TP1658	A/T	0	1658	+	NA	UNEAK	GBS	NoRef	Custom	QC+	N	A	N	N	N	A	A	N	A	A	N	A	N	N	N	N	A	N	A	W	A	N	N	N	N	N	N	A	A	N	A	A	N	N	N	N	N	N	A
TP1659	C/T	0	1659	+	NA	UNEAK	GBS	NoRef	Custom	QC+	N	N	N	N	N	N	N	N	N	N	N	N	N	N	N	N	N	N	N	N	N	N	N	N	N	N	N	N	N	N	N	N	N	N	N	N	N	N	N
TP1660	G/T	0	1660	+	NA	UNEAK	GBS	NoRef	Custom	QC+	N	N	N	N	N	N	N	N	N	N	N	N	N	N	N	N	N	N	N	N	N	N	N	N	N	N	N	N	N	N	N	N	N	N	N	N	N	N	N
TP1661	C/T	0	1661	+	NA	UNEAK	GBS	NoRef	Custom	QC+	N	N	N	N	N	N	N	N	N	N	N	N	N	N	N	N	N	N	N	N	N	N	N	N	N	N	N	N	N	N	N	N	N	N	N	N	N	N	N
TP1663	G/T	0	1663	+	NA	UNEAK	GBS	NoRef	Custom	QC+	N	N	N	N	N	N	N	N	N	N	N	N	N	N	N	N	N	N	N	N	N	N	N	N	N	N	N	N	N	N	N	N	N	N	N	N	N	N	N
TP1664	A/G	0	1664	+	NA	UNEAK	GBS	NoRef	Custom	QC+	N	G	N	N	N	N	N	N	N	N	G	A	N	A	N	N	N	N	N	N	G	N	N	G	N	N	N	A	A	N	N	N	G	N	N	N	A	N	N
TP1665	C/T	0	1665	+	NA	UNEAK	GBS	NoRef	Custom	QC+	N	N	N	N	N	N	N	N	N	N	N	N	N	N	N	N	N	N	N	N	N	N	N	N	N	N	N	N	N	N	N	N	N	N	N	N	N	N	N
TP1666	C/T	0	1666	+	NA	UNEAK	GBS	NoRef	Custom	QC+	N	N	N	N	N	N	N	N	N	N	N	N	N	N	N	N	N	N	N	N	N	N	N	N	N	N	N	N	N	N	N	N	N	N	N	N	N	N	N
TP1667	A/G	0	1667	+	NA	UNEAK	GBS	NoRef	Custom	QC+	N	N	N	N	N	N	N	N	N	N	A	N	N	N	N	N	N	N	N	N	N	N	N	N	N	N	N	N	N	N	N	N	N	N	N	N	N	N	N
TP1668	A/G	0	1668	+	NA	UNEAK	GBS	NoRef	Custom	QC+	N	N	N	N	N	N	N	N	N	N	N	N	N	N	N	N	N	N	N	N	N	N	N	N	N	N	N	N	N	N	N	N	N	N	N	N	N	N	N
TP1669	C/T	0	1669	+	NA	UNEAK	GBS	NoRef	Custom	QC+	N	N	N	N	N	N	N	N	N	N	N	N	N	N	N	N	N	N	N	N	N	N	N	N	N	N	N	N	N	N	N	N	N	N	N	N	N	N	N
TP1670	A/T	0	1670	+	NA	UNEAK	GBS	NoRef	Custom	QC+	N	N	N	N	N	N	N	T	N	T	T	T	N	N	N	N	N	N	N	N	N	N	N	N	N	N	N	T	T	N	T	A	T	N	N	T	T	N	N
TP1671	G/T	0	1671	+	NA	UNEAK	GBS	NoRef	Custom	QC+	N	N	N	N	N	N	N	N	N	N	N	N	N	N	N	N	N	N	N	N	N	N	N	N	N	N	N	N	N	N	N	N	N	N	N	N	N	N	N
TP1672	C/T	0	1672	+	NA	UNEAK	GBS	NoRef	Custom	QC+	N	N	N	N	N	N	N	N	N	N	N	N	N	N	N	N	N	N	N	N	N	N	N	N	N	N	N	N	N	N	N	N	N	N	N	N	N	N	N
TP1673	A/G	0	1673	+	NA	UNEAK	GBS	NoRef	Custom	QC+	N	N	A	N	N	N	A	N	G	N	G	N	N	N	N	N	N	G	N	N	N	N	N	A	N	G	A	A	N	N	A	G	N	N	N	N	G	N	G
TP1674	G/T	0	1674	+	NA	UNEAK	GBS	NoRef	Custom	QC+	N	N	N	N	N	N	N	N	N	N	N	N	N	K	N	N	N	N	N	N	N	N	N	N	N	N	N	N	N	N	N	N	N	N	N	N	N	N	N
TP1676	G/T	0	1676	+	NA	UNEAK	GBS	NoRef	Custom	QC+	N	N	N	N	N	N	N	N	N	N	N	N	N	N	N	N	N	N	N	N	N	N	N	N	N	N	N	N	N	N	N	N	N	N	N	N	N	N	N
TP1677	C/T	0	1677	+	NA	UNEAK	GBS	NoRef	Custom	QC+	N	N	N	N	N	N	N	N	N	N	N	N	N	N	N	N	N	N	N	N	N	N	N	N	N	N	N	N	N	N	N	N	N	N	N	N	N	N	N
TP1678	A/G	0	1678	+	NA	UNEAK	GBS	NoRef	Custom	QC+	N	N	N	N	N	N	N	N	N	N	N	N	N	N	N	N	N	N	N	N	N	N	N	N	N	N	N	N	N	N	N	N	N	N	N	N	N	N	N
TP1679	A/G	0	1679	+	NA	UNEAK	GBS	NoRef	Custom	QC+	N	N	N	N	N	N	N	N	N	N	N	N	N	N	N	N	N	N	N	N	N	N	N	N	N	N	N	N	N	N	N	N	N	N	N	N	N	N	N
TP1680	A/G	0	1680	+	NA	UNEAK	GBS	NoRef	Custom	QC+	N	N	N	N	N	N	N	N	N	N	N	N	N	N	N	N	N	N	N	N	N	N	N	N	N	N	N	N	N	N	N	N	N	N	N	N	N	N	N
TP1681	A/G	0	1681	+	NA	UNEAK	GBS	NoRef	Custom	QC+	N	N	N	N	N	N	N	N	N	N	N	N	N	N	N	N	N	N	N	N	N	N	N	N	N	N	N	N	N	N	N	N	N	N	N	N	N	N	N
TP1682	A/G	0	1682	+	NA	UNEAK	GBS	NoRef	Custom	QC+	N	N	N	N	N	N	N	N	N	N	N	N	N	N	N	N	N	N	A	N	A	N	N	N	N	N	N	N	N	N	N	N	N	N	N	N	N	N	N
TP1683	C/G	0	1683	+	NA	UNEAK	GBS	NoRef	Custom	QC+	N	N	N	N	N	N	N	N	N	N	N	N	N	N	N	N	N	N	N	N	N	N	N	N	N	N	N	N	N	N	N	N	N	N	N	N	N	N	N
TP1685	A/G	0	1685	+	NA	UNEAK	GBS	NoRef	Custom	QC+	N	N	N	N	N	N	N	N	N	N	N	N	N	N	N	N	N	N	N	N	N	N	N	N	N	N	N	N	N	N	N	N	N	N	N	N	N	N	N
TP1687	G/T	0	1687	+	NA	UNEAK	GBS	NoRef	Custom	QC+	N	N	N	N	N	N	N	N	N	N	N	N	N	N	N	N	N	N	N	N	N	N	N	N	N	N	N	N	N	N	N	N	N	N	N	N	N	N	N
TP1688	C/G	0	1688	+	NA	UNEAK	GBS	NoRef	Custom	QC+	N	G	N	N	N	N	C	N	G	C	N	N	N	N	N	N	N	N	N	N	C	N	N	N	N	N	N	N	C	G	N	G	G	N	N	N	N	N	N
TP1689	A/G	0	1689	+	NA	UNEAK	GBS	NoRef	Custom	QC+	N	N	N	N	N	N	N	N	N	N	N	N	N	N	N	N	N	N	N	N	N	N	N	N	N	N	N	N	N	N	N	N	N	N	N	N	N	N	N
TP1691	A/T	0	1691	+	NA	UNEAK	GBS	NoRef	Custom	QC+	N	N	N	N	T	N	N	N	N	N	N	N	N	N	N	N	N	N	N	N	T	N	N	N	N	N	N	N	N	N	N	N	N	N	N	N	N	N	N
TP1692	A/G	0	1692	+	NA	UNEAK	GBS	NoRef	Custom	QC+	N	N	N	N	N	N	N	N	N	N	N	N	N	N	N	N	N	N	N	N	N	N	N	N	N	N	N	N	N	N	N	N	N	N	N	N	N	N	N
TP1693	A/G	0	1693	+	NA	UNEAK	GBS	NoRef	Custom	QC+	N	N	N	N	N	N	N	N	N	N	N	N	N	N	N	N	N	N	N	N	N	N	N	N	N	N	N	N	N	N	N	N	N	N	N	N	N	N	N
TP1694	A/G	0	1694	+	NA	UNEAK	GBS	NoRef	Custom	QC+	N	N	N	N	N	N	N	N	N	N	N	N	N	N	N	N	N	N	N	N	N	N	N	N	N	N	N	N	N	N	N	N	N	N	N	N	N	N	N
TP1695	A/G	0	1695	+	NA	UNEAK	GBS	NoRef	Custom	QC+	N	N	N	N	N	N	N	N	N	N	N	N	N	N	N	N	N	N	N	N	N	N	R	N	N	N	N	N	N	N	N	N	N	N	N	N	N	N	N
TP1696	A/C	0	1696	+	NA	UNEAK	GBS	NoRef	Custom	QC+	N	N	N	N	N	N	N	N	N	N	N	N	N	N	N	N	N	N	N	N	N	N	N	N	N	N	N	N	N	N	N	N	N	N	N	N	N	N	N
TP1697	A/G	0	1697	+	NA	UNEAK	GBS	NoRef	Custom	QC+	N	G	G	N	N	N	N	N	N	N	G	N	N	N	N	N	N	N	N	N	N	N	N	N	N	N	N	N	N	G	N	N	A	N	N	N	N	N	N
TP1698	C/T	0	1698	+	NA	UNEAK	GBS	NoRef	Custom	QC+	N	N	N	N	N	N	N	N	N	N	N	N	N	N	N	N	N	N	N	N	N	N	N	N	N	N	N	N	N	N	N	N	N	N	N	N	N	N	N
TP1699	G/T	0	1699	+	NA	UNEAK	GBS	NoRef	Custom	QC+	N	N	N	N	N	N	N	N	N	N	N	N	N	N	N	N	N	N	N	N	N	N	N	N	N	N	N	N	N	N	N	N	N	N	N	N	N	N	N
TP1700	G/T	0	1700	+	NA	UNEAK	GBS	NoRef	Custom	QC+	N	N	N	N	N	N	N	N	N	N	N	N	N	N	N	N	N	N	N	N	N	N	N	N	N	N	N	N	N	N	N	N	N	N	N	N	N	N	N
TP1701	A/T	0	1701	+	NA	UNEAK	GBS	NoRef	Custom	QC+	T	T	N	N	A	A	N	A	N	N	T	N	N	N	N	N	N	T	N	N	N	N	A	N	A	N	T	N	N	N	N	A	N	N	N	W	N	N	N
TP1702	G/T	0	1702	+	NA	UNEAK	GBS	NoRef	Custom	QC+	N	N	N	N	N	N	N	N	N	N	N	N	N	N	N	N	N	K	N	N	N	N	N	N	N	N	N	N	N	N	N	N	N	N	N	N	N	N	N
TP1704	G/T	0	1704	+	NA	UNEAK	GBS	NoRef	Custom	QC+	N	N	N	N	N	N	N	N	N	N	N	N	N	N	N	N	N	N	N	N	N	N	N	N	N	N	N	N	N	N	N	N	N	N	N	N	N	N	N
TP1705	G/T	0	1705	+	NA	UNEAK	GBS	NoRef	Custom	QC+	N	N	N	N	N	N	N	N	N	N	N	N	N	N	N	N	N	N	N	N	N	N	N	N	N	N	N	N	N	N	N	N	N	N	N	N	N	N	N
TP1706	C/T	0	1706	+	NA	UNEAK	GBS	NoRef	Custom	QC+	N	N	N	N	N	N	N	N	N	N	N	N	N	N	N	N	N	N	N	N	N	N	N	N	N	N	N	N	N	N	N	N	N	N	N	N	N	N	N
TP1707	C/T	0	1707	+	NA	UNEAK	GBS	NoRef	Custom	QC+	N	N	N	N	N	N	N	N	N	N	N	N	N	N	N	N	N	N	N	N	N	N	N	N	N	N	N	N	N	N	N	N	N	N	N	N	N	N	N
TP1708	C/G	0	1708	+	NA	UNEAK	GBS	NoRef	Custom	QC+	N	N	N	N	N	N	N	N	N	N	N	N	N	N	N	N	N	N	N	N	N	N	N	N	N	N	N	N	N	N	N	N	N	N	N	N	N	N	N
TP1709	G/C	0	1709	+	NA	UNEAK	GBS	NoRef	Custom	QC+	N	N	N	N	N	N	N	N	N	N	N	N	N	N	N	N	N	N	N	N	N	N	N	N	N	N	N	N	N	N	N	N	N	N	N	N	N	N	N
TP1710	A/G	0	1710	+	NA	UNEAK	GBS	NoRef	Custom	QC+	N	N	N	N	N	G	N	N	N	N	G	N	G	N	N	N	N	N	N	N	N	N	N	N	N	N	N	N	N	N	N	N	N	N	N	N	N	N	N
TP1711	A/G	0	1711	+	NA	UNEAK	GBS	NoRef	Custom	QC+	N	N	N	N	N	N	N	N	N	N	N	N	N	N	N	N	N	N	N	N	N	N	N	N	N	N	N	N	N	N	N	N	N	N	N	G	N	N	G
TP1712	A/C	0	1712	+	NA	UNEAK	GBS	NoRef	Custom	QC+	N	N	N	N	N	N	N	N	N	N	N	N	N	N	N	N	N	N	N	N	N	N	N	N	N	N	N	N	N	N	N	N	N	N	N	N	N	N	N
TP1714	G/T	0	1714	+	NA	UNEAK	GBS	NoRef	Custom	QC+	N	K	N	N	N	G	T	N	N	N	N	N	N	N	N	N	N	N	N	N	N	N	N	T	N	N	N	N	N	N	N	N	N	N	N	N	N	N	N
TP1715	A/G	0	1715	+	NA	UNEAK	GBS	NoRef	Custom	QC+	N	N	N	N	N	N	N	N	N	N	N	N	N	N	N	N	N	N	N	N	N	N	N	N	N	N	N	N	N	N	N	N	N	N	N	N	N	N	N
TP1716	A/C	0	1716	+	NA	UNEAK	GBS	NoRef	Custom	QC+	N	N	N	N	N	C	N	N	N	N	N	N	N	N	N	N	N	N	N	N	N	N	N	N	N	N	N	N	N	N	N	N	N	N	N	N	N	N	N
TP1717	A/T	0	1717	+	NA	UNEAK	GBS	NoRef	Custom	QC+	N	N	N	N	N	N	N	N	N	N	N	N	N	N	N	N	N	N	N	N	N	N	N	N	N	N	N	N	N	N	N	N	N	N	N	N	N	N	N
TP1718	G/T	0	1718	+	NA	UNEAK	GBS	NoRef	Custom	QC+	N	T	G	N	T	N	N	N	N	N	N	N	N	N	N	N	N	N	G	N	N	N	N	T	N	N	N	N	N	N	N	T	T	N	N	N	K	N	N
TP1719	G/T	0	1719	+	NA	UNEAK	GBS	NoRef	Custom	QC+	N	T	K	N	N	G	N	T	T	K	K	N	N	N	N	N	N	N	N	N	N	N	N	T	N	G	N	N	T	N	N	N	N	N	N	N	T	N	T
TP1720	G/T	0	1720	+	NA	UNEAK	GBS	NoRef	Custom	QC+	T	N	N	N	N	N	N	T	N	N	G	N	T	N	N	N	N	N	N	N	N	N	N	N	N	N	N	N	N	N	N	N	N	N	N	N	N	N	N
TP1721	G/T	0	1721	+	NA	UNEAK	GBS	NoRef	Custom	QC+	T	T	K	N	N	N	N	T	N	G	K	T	N	T	N	N	T	N	N	N	N	N	N	N	N	N	N	T	N	N	N	T	N	T	N	N	K	N	G
TP1723	C/G	0	1723	+	NA	UNEAK	GBS	NoRef	Custom	QC+	N	N	N	N	N	N	N	N	N	N	N	N	N	N	N	N	N	N	N	N	N	N	N	N	N	N	N	N	N	N	N	N	N	N	N	N	N	N	N
TP1724	A/T	0	1724	+	NA	UNEAK	GBS	NoRef	Custom	QC+	A	A	A	N	A	A	N	N	N	N	N	N	A	A	N	N	A	N	A	N	N	N	N	N	T	N	A	N	A	N	N	N	N	N	N	A	N	A	N
TP1725	A/T	0	1725	+	NA	UNEAK	GBS	NoRef	Custom	QC+	N	T	W	N	N	T	T	T	T	N	N	N	N	N	N	N	N	N	N	N	T	N	N	N	N	N	N	T	W	N	A	T	N	T	N	N	A	N	N
TP1726	G/T	0	1726	+	NA	UNEAK	GBS	NoRef	Custom	QC+	N	N	N	N	N	N	N	N	N	N	N	N	N	N	N	N	N	N	N	N	N	N	N	N	N	N	N	N	N	N	N	N	N	N	N	N	N	N	N
TP1727	G/T	0	1727	+	NA	UNEAK	GBS	NoRef	Custom	QC+	N	N	N	N	N	N	N	N	N	N	N	N	N	N	N	N	N	N	N	N	N	N	N	N	N	N	N	N	N	N	N	N	N	N	N	N	N	N	N
TP1728	C/T	0	1728	+	NA	UNEAK	GBS	NoRef	Custom	QC+	N	N	N	N	N	N	N	N	N	N	N	N	N	N	N	N	N	N	N	N	N	N	N	N	N	N	N	N	N	N	N	N	N	N	N	N	N	N	N
TP1731	A/G	0	1731	+	NA	UNEAK	GBS	NoRef	Custom	QC+	N	N	N	N	N	N	N	N	N	N	N	N	N	N	N	N	N	N	N	N	N	N	N	N	N	N	N	N	N	N	N	N	N	N	N	N	N	N	N
TP1734	C/T	0	1734	+	NA	UNEAK	GBS	NoRef	Custom	QC+	C	N	C	N	N	T	C	N	C	Y	Y	T	N	C	C	C	N	T	N	C	N	N	Y	C	N	N	C	T	N	C	T	N	C	C	N	C	C	N	C
TP1736	A/T	0	1736	+	NA	UNEAK	GBS	NoRef	Custom	QC+	N	N	N	N	N	N	T	W	N	N	N	N	N	N	N	N	N	N	N	N	N	N	N	N	A	N	N	N	N	N	N	N	N	N	N	N	T	N	N
TP1738	A/G	0	1738	+	NA	UNEAK	GBS	NoRef	Custom	QC+	N	N	N	N	N	N	N	N	N	N	N	N	N	N	N	N	N	N	N	N	N	N	N	N	N	N	N	N	N	N	N	N	N	N	N	N	N	N	N
TP1739	C/T	0	1739	+	NA	UNEAK	GBS	NoRef	Custom	QC+	N	N	N	N	N	N	N	N	N	N	N	N	N	N	N	N	N	N	N	N	N	N	N	N	N	N	N	N	N	N	N	N	N	N	N	N	N	N	N
TP1740	C/T	0	1740	+	NA	UNEAK	GBS	NoRef	Custom	QC+	N	N	N	N	N	N	N	N	N	N	N	N	N	N	N	N	N	N	N	N	N	N	N	N	N	N	N	N	N	N	N	N	N	N	N	N	N	N	N
TP1741	A/G	0	1741	+	NA	UNEAK	GBS	NoRef	Custom	QC+	N	N	N	N	N	N	N	N	N	N	N	N	N	N	N	N	N	N	N	N	N	N	N	N	N	N	N	N	N	N	N	N	N	N	N	N	N	N	N
TP1743	G/T	0	1743	+	NA	UNEAK	GBS	NoRef	Custom	QC+	N	N	N	N	N	N	N	N	N	N	N	N	N	N	N	N	N	N	N	N	N	N	N	N	N	N	N	N	N	N	N	N	N	N	N	N	N	N	N
TP1744	C/T	0	1744	+	NA	UNEAK	GBS	NoRef	Custom	QC+	N	N	N	N	N	N	N	N	N	N	N	N	N	N	N	N	N	N	N	N	N	N	N	N	N	N	N	N	N	N	N	N	N	N	N	N	N	N	N
TP1745	C/T	0	1745	+	NA	UNEAK	GBS	NoRef	Custom	QC+	N	N	N	N	N	N	N	N	N	N	N	N	N	N	N	N	N	N	N	N	N	N	N	N	N	N	N	N	N	N	N	N	N	N	N	N	N	N	N
TP1746	A/T	0	1746	+	NA	UNEAK	GBS	NoRef	Custom	QC+	N	N	N	N	N	N	N	N	N	N	N	N	N	N	N	N	N	N	N	N	N	N	N	N	N	N	N	N	N	N	N	N	N	N	N	N	N	N	N
TP1747	A/C	0	1747	+	NA	UNEAK	GBS	NoRef	Custom	QC+	N	N	N	N	N	N	N	N	N	N	N	N	N	N	N	N	N	N	N	N	N	N	N	N	N	N	N	N	N	N	N	N	N	N	N	N	N	N	N
TP1748	G/T	0	1748	+	NA	UNEAK	GBS	NoRef	Custom	QC+	N	N	N	N	N	N	N	N	N	N	N	N	N	N	N	N	N	N	N	N	N	N	N	N	N	N	N	N	N	N	N	N	N	N	N	N	N	N	N
TP1749	A/G	0	1749	+	NA	UNEAK	GBS	NoRef	Custom	QC+	N	N	N	N	N	N	N	N	N	N	N	N	N	N	N	N	N	N	N	N	N	N	N	N	N	N	N	N	N	N	N	N	N	N	N	N	N	N	N
TP1750	G/T	0	1750	+	NA	UNEAK	GBS	NoRef	Custom	QC+	N	N	N	N	N	N	N	N	N	N	N	N	N	N	N	N	N	N	N	N	N	N	N	N	N	N	N	N	N	N	N	N	N	N	N	N	N	N	N
TP1751	A/C	0	1751	+	NA	UNEAK	GBS	NoRef	Custom	QC+	N	N	N	N	N	N	N	N	N	N	C	N	N	N	N	N	N	N	N	N	N	N	N	C	N	N	N	C	C	N	N	N	N	N	N	N	N	N	N
TP1752	A/G	0	1752	+	NA	UNEAK	GBS	NoRef	Custom	QC+	N	N	N	N	N	N	N	N	N	N	N	N	N	N	N	N	N	N	N	N	N	N	N	N	N	N	N	N	N	N	N	N	N	N	N	N	N	N	N
TP1753	A/T	0	1753	+	NA	UNEAK	GBS	NoRef	Custom	QC+	N	N	N	N	N	N	N	N	N	N	N	N	N	N	N	N	N	N	N	N	N	N	N	N	N	N	N	N	N	N	N	N	N	N	N	N	N	N	N
TP1755	A/C	0	1755	+	NA	UNEAK	GBS	NoRef	Custom	QC+	N	N	N	N	N	N	N	N	N	N	N	N	N	N	N	N	N	N	N	N	N	N	N	N	N	N	N	N	N	N	N	N	N	N	N	N	N	N	N
TP1756	G/T	0	1756	+	NA	UNEAK	GBS	NoRef	Custom	QC+	N	N	N	N	N	N	N	N	N	N	N	N	N	N	N	N	N	N	N	N	N	N	N	N	N	N	N	N	N	N	N	N	N	N	N	N	N	N	N
TP1757	A/G	0	1757	+	NA	UNEAK	GBS	NoRef	Custom	QC+	N	N	N	N	N	N	N	N	N	N	N	N	N	N	N	N	N	N	N	N	N	N	N	N	N	N	N	N	N	N	N	N	N	N	N	N	N	N	N
TP1758	A/G	0	1758	+	NA	UNEAK	GBS	NoRef	Custom	QC+	N	N	N	N	N	N	N	N	N	N	N	N	N	N	N	N	N	N	N	N	N	N	N	N	N	N	N	N	N	N	N	N	N	N	N	N	N	N	N
TP1760	C/T	0	1760	+	NA	UNEAK	GBS	NoRef	Custom	QC+	N	N	N	N	N	N	N	N	N	N	N	N	N	N	N	N	N	N	N	N	N	N	N	N	N	N	N	N	N	N	N	N	N	N	N	C	N	N	N
TP1761	A/C	0	1761	+	NA	UNEAK	GBS	NoRef	Custom	QC+	N	A	N	N	N	N	C	N	N	N	A	N	N	N	N	N	N	N	N	N	N	N	N	N	N	N	N	N	N	N	N	N	N	N	N	N	N	N	N
TP1762	A/G	0	1762	+	NA	UNEAK	GBS	NoRef	Custom	QC+	N	G	N	N	N	N	N	N	N	N	N	A	N	N	N	N	N	N	N	N	N	N	N	N	N	N	N	N	N	N	N	A	G	N	N	G	N	N	N
TP1763	A/G	0	1763	+	NA	UNEAK	GBS	NoRef	Custom	QC+	N	N	N	N	N	N	A	N	N	N	N	N	A	N	N	N	N	N	N	N	N	N	N	N	N	N	G	N	N	N	G	N	N	N	N	N	N	N	N
TP1764	C/T	0	1764	+	NA	UNEAK	GBS	NoRef	Custom	QC+	N	N	N	N	N	N	N	N	N	N	N	N	N	N	N	N	N	N	N	N	N	N	N	N	N	N	N	N	N	N	N	N	N	N	N	N	N	N	N
TP1766	C/G	0	1766	+	NA	UNEAK	GBS	NoRef	Custom	QC+	N	N	N	N	N	N	N	N	N	N	N	N	N	N	N	N	N	N	N	N	N	N	N	N	N	N	N	N	N	N	N	N	N	N	N	N	N	N	N
TP1767	C/T	0	1767	+	NA	UNEAK	GBS	NoRef	Custom	QC+	N	N	N	N	N	N	N	N	N	N	N	N	N	N	N	N	N	N	N	N	N	N	N	N	N	N	N	N	N	N	N	N	N	N	N	N	N	N	N
TP1768	A/G	0	1768	+	NA	UNEAK	GBS	NoRef	Custom	QC+	N	N	N	N	N	N	N	N	N	N	N	N	N	N	N	N	N	N	N	N	N	N	N	N	N	N	N	N	N	N	N	N	N	N	N	N	N	N	N
TP1771	A/G	0	1771	+	NA	UNEAK	GBS	NoRef	Custom	QC+	N	N	N	N	N	N	N	N	N	N	N	N	N	N	N	N	N	N	N	N	N	N	N	N	N	N	N	N	N	N	N	N	N	N	N	N	N	N	N
TP1772	C/T	0	1772	+	NA	UNEAK	GBS	NoRef	Custom	QC+	N	N	N	N	N	N	N	N	N	N	N	N	N	N	N	N	N	N	N	N	N	N	N	N	N	N	N	N	N	N	N	N	N	N	N	N	N	N	N
TP1773	G/T	0	1773	+	NA	UNEAK	GBS	NoRef	Custom	QC+	N	N	N	N	N	N	N	N	N	N	N	N	N	N	N	N	N	N	N	N	N	N	N	N	N	N	N	N	N	N	N	N	N	N	N	N	N	N	N
TP1774	G/T	0	1774	+	NA	UNEAK	GBS	NoRef	Custom	QC+	N	N	N	N	N	N	N	N	N	N	N	N	N	N	N	N	N	N	N	N	N	N	N	N	N	N	N	N	N	N	N	N	N	N	N	N	N	N	N
TP1775	A/C	0	1775	+	NA	UNEAK	GBS	NoRef	Custom	QC+	N	N	N	N	N	N	N	N	N	N	N	N	N	N	N	N	N	N	N	N	N	N	N	N	N	N	N	N	N	N	N	N	N	N	N	N	N	N	N
TP1776	A/G	0	1776	+	NA	UNEAK	GBS	NoRef	Custom	QC+	N	N	N	N	N	N	N	N	N	N	N	N	N	N	N	N	N	N	N	N	N	N	N	N	N	N	N	N	N	N	N	N	N	N	N	N	N	N	N
TP1777	G/T	0	1777	+	NA	UNEAK	GBS	NoRef	Custom	QC+	N	N	N	N	N	N	N	N	N	N	N	N	N	N	N	N	N	N	N	N	N	N	N	N	N	N	N	N	N	N	N	N	N	N	N	N	N	N	N
TP1779	A/G	0	1779	+	NA	UNEAK	GBS	NoRef	Custom	QC+	N	N	N	N	N	N	N	N	N	N	N	N	N	N	N	N	N	N	N	N	N	N	N	N	N	N	N	N	N	N	N	N	N	N	N	N	N	N	N
TP1780	G/T	0	1780	+	NA	UNEAK	GBS	NoRef	Custom	QC+	N	N	N	N	N	N	N	N	N	N	N	N	N	N	N	N	N	N	N	N	N	N	N	N	N	N	N	N	N	N	N	N	N	N	N	N	N	N	N
TP1781	C/T	0	1781	+	NA	UNEAK	GBS	NoRef	Custom	QC+	N	N	N	N	N	N	N	N	N	N	N	N	N	N	N	N	N	N	N	N	N	N	N	N	N	N	N	N	N	N	N	N	N	N	N	N	N	N	N
TP1782	G/T	0	1782	+	NA	UNEAK	GBS	NoRef	Custom	QC+	N	N	N	N	N	N	N	N	N	N	N	N	N	N	N	N	N	N	N	N	N	N	N	N	N	N	N	N	N	N	N	N	N	N	N	N	N	N	N
TP1783	G/T	0	1783	+	NA	UNEAK	GBS	NoRef	Custom	QC+	N	N	N	N	N	N	N	N	N	N	N	N	N	N	N	N	N	N	N	N	N	N	N	N	N	N	N	N	N	N	N	N	N	N	N	N	N	N	N
TP1784	A/G	0	1784	+	NA	UNEAK	GBS	NoRef	Custom	QC+	N	N	N	N	N	N	N	N	N	N	N	N	N	N	N	N	N	N	N	N	N	N	N	N	N	N	N	N	N	N	N	N	N	N	N	N	N	N	N
TP1785	A/G	0	1785	+	NA	UNEAK	GBS	NoRef	Custom	QC+	N	N	N	N	N	N	N	N	N	N	N	N	N	N	N	N	N	N	N	N	N	N	N	N	N	N	N	N	N	N	N	N	N	N	N	N	N	N	N
TP1786	C/T	0	1786	+	NA	UNEAK	GBS	NoRef	Custom	QC+	N	N	N	N	N	N	N	N	N	N	N	N	N	N	N	N	N	N	N	N	N	N	N	N	N	N	N	N	N	N	N	N	N	N	N	N	N	N	N
TP1787	A/G	0	1787	+	NA	UNEAK	GBS	NoRef	Custom	QC+	N	A	N	N	N	N	N	A	N	A	G	G	G	N	N	N	N	N	N	N	N	N	N	N	N	N	N	A	A	N	N	N	N	N	N	N	A	N	N
TP1788	A/G	0	1788	+	NA	UNEAK	GBS	NoRef	Custom	QC+	N	N	N	N	N	N	G	N	N	N	N	N	N	G	N	N	N	N	A	N	N	N	N	N	N	N	N	N	G	N	N	N	N	N	N	N	N	N	N
TP1790	C/T	0	1790	+	NA	UNEAK	GBS	NoRef	Custom	QC+	N	N	N	N	N	N	N	N	N	N	N	N	N	N	N	N	N	N	N	N	N	N	N	N	N	N	N	N	N	N	N	N	N	N	N	N	N	N	N
TP1791	A/C	0	1791	+	NA	UNEAK	GBS	NoRef	Custom	QC+	N	N	N	N	N	N	N	N	N	N	N	N	N	N	N	N	N	N	N	N	N	N	N	N	N	N	N	N	N	N	N	N	N	N	N	N	N	N	N
TP1792	C/G	0	1792	+	NA	UNEAK	GBS	NoRef	Custom	QC+	N	N	N	N	N	N	N	N	N	N	N	N	N	N	N	N	N	N	N	N	N	N	N	N	N	N	N	N	N	N	N	N	N	N	N	N	N	N	N
TP1793	G/T	0	1793	+	NA	UNEAK	GBS	NoRef	Custom	QC+	N	N	N	N	N	N	N	N	N	N	N	N	N	K	N	N	N	N	N	N	N	N	N	N	N	N	N	N	N	N	N	N	N	N	N	N	N	N	N
TP1794	C/T	0	1794	+	NA	UNEAK	GBS	NoRef	Custom	QC+	N	N	N	N	N	N	N	N	N	N	N	N	N	N	N	N	N	N	N	N	N	N	N	N	N	N	N	N	N	N	N	N	N	N	N	N	N	N	N
TP1795	G/T	0	1795	+	NA	UNEAK	GBS	NoRef	Custom	QC+	N	N	N	N	N	N	N	N	N	N	N	N	N	N	N	N	N	N	N	N	N	N	N	N	N	N	N	N	N	N	N	N	N	N	N	N	N	N	N
TP1796	A/G	0	1796	+	NA	UNEAK	GBS	NoRef	Custom	QC+	N	N	N	N	N	N	N	N	N	N	N	N	N	N	N	N	N	N	N	N	N	N	N	N	N	N	N	N	N	N	N	N	N	N	N	N	N	N	N
TP1797	A/T	0	1797	+	NA	UNEAK	GBS	NoRef	Custom	QC+	N	N	N	N	N	N	N	N	N	N	N	N	N	N	N	N	N	N	N	N	N	N	N	N	N	N	N	N	N	N	N	N	N	N	N	N	N	N	N
TP1798	A/C	0	1798	+	NA	UNEAK	GBS	NoRef	Custom	QC+	N	N	N	N	N	N	N	N	N	N	N	N	N	N	N	N	N	N	N	N	N	N	N	N	N	N	N	N	N	N	N	N	N	N	N	N	N	N	N
TP1799	A/G	0	1799	+	NA	UNEAK	GBS	NoRef	Custom	QC+	N	N	N	N	N	N	N	N	N	N	N	N	N	N	N	N	N	N	N	N	N	N	N	N	N	N	N	N	N	N	N	N	N	N	N	N	N	N	N
TP1800	A/G	0	1800	+	NA	UNEAK	GBS	NoRef	Custom	QC+	N	N	N	N	N	N	N	N	N	N	N	N	N	N	N	N	N	N	N	N	N	N	N	N	N	N	N	N	N	N	N	N	N	N	N	N	N	N	N
TP1801	A/G	0	1801	+	NA	UNEAK	GBS	NoRef	Custom	QC+	N	N	N	N	N	N	N	N	N	N	N	N	N	N	N	N	N	N	N	N	N	N	N	N	N	N	N	N	N	N	N	N	N	N	N	N	N	N	N
TP1802	C/G	0	1802	+	NA	UNEAK	GBS	NoRef	Custom	QC+	N	N	N	N	N	N	N	N	N	N	N	N	N	N	N	N	N	N	N	N	N	N	N	N	N	N	N	N	N	N	N	N	N	N	N	N	N	N	N
TP1804	C/T	0	1804	+	NA	UNEAK	GBS	NoRef	Custom	QC+	N	N	N	N	N	N	C	T	N	N	N	N	N	C	N	N	N	N	N	N	N	N	N	N	N	N	N	N	N	N	N	C	C	N	N	N	T	N	N
TP1805	A/G	0	1805	+	NA	UNEAK	GBS	NoRef	Custom	QC+	N	N	N	N	N	N	N	N	N	N	N	N	N	N	N	N	N	N	N	N	N	N	N	N	N	N	N	N	N	N	N	N	N	N	N	N	N	N	N
TP1806	A/G	0	1806	+	NA	UNEAK	GBS	NoRef	Custom	QC+	N	N	N	N	N	N	N	N	N	N	N	N	N	N	N	N	N	N	N	N	N	N	N	N	N	N	N	N	N	N	N	N	N	N	N	N	N	N	N
TP1808	C/T	0	1808	+	NA	UNEAK	GBS	NoRef	Custom	QC+	N	N	N	N	N	N	N	N	N	N	N	N	N	N	N	N	N	N	N	N	N	N	N	N	N	N	N	N	N	N	N	N	N	N	N	N	N	N	N
TP1809	A/G	0	1809	+	NA	UNEAK	GBS	NoRef	Custom	QC+	N	N	N	N	N	N	N	N	N	N	N	N	N	N	N	N	N	N	N	N	N	N	N	N	N	N	N	N	N	N	N	N	N	N	N	N	N	N	N
TP1811	A/T	0	1811	+	NA	UNEAK	GBS	NoRef	Custom	QC+	N	N	N	N	N	N	N	N	N	N	N	N	N	N	N	N	N	N	N	N	N	N	N	N	N	N	N	N	N	N	N	N	N	N	N	N	N	N	N
TP1812	A/G	0	1812	+	NA	UNEAK	GBS	NoRef	Custom	QC+	N	N	N	N	N	N	N	N	N	N	N	N	N	N	N	N	N	N	N	N	N	N	N	N	N	N	N	N	N	N	N	N	N	N	N	N	N	N	N
TP1813	C/T	0	1813	+	NA	UNEAK	GBS	NoRef	Custom	QC+	N	N	N	N	N	N	N	N	N	N	N	N	N	N	N	N	N	N	N	N	N	N	N	N	N	N	N	N	N	N	N	N	N	N	N	N	N	N	N
TP1814	G/T	0	1814	+	NA	UNEAK	GBS	NoRef	Custom	QC+	N	N	N	N	N	N	N	N	N	N	N	N	N	K	N	N	N	N	N	N	N	N	N	N	N	N	N	N	N	N	N	N	N	N	N	N	N	N	N
TP1815	A/G	0	1815	+	NA	UNEAK	GBS	NoRef	Custom	QC+	N	N	N	N	N	N	N	N	N	N	N	N	N	N	N	N	N	N	N	N	N	N	N	N	N	N	N	N	N	N	N	N	N	N	N	N	N	N	N
TP1817	A/G	0	1817	+	NA	UNEAK	GBS	NoRef	Custom	QC+	N	N	N	N	N	N	N	N	N	N	N	N	N	N	N	N	N	N	N	N	N	N	N	N	N	N	N	N	N	N	N	N	N	N	N	N	N	N	R
TP1818	G/T	0	1818	+	NA	UNEAK	GBS	NoRef	Custom	QC+	N	N	N	N	N	N	N	N	N	N	N	N	N	N	N	N	N	N	N	N	N	N	N	N	N	N	N	N	N	N	N	N	N	N	N	N	N	N	N
TP1819	A/G	0	1819	+	NA	UNEAK	GBS	NoRef	Custom	QC+	A	A	N	N	N	N	N	A	N	N	N	N	R	A	N	N	N	N	N	N	N	N	N	A	N	A	N	N	N	N	N	N	N	N	N	N	N	N	N
TP1824	A/C	0	1824	+	NA	UNEAK	GBS	NoRef	Custom	QC+	N	N	N	N	N	N	N	N	N	N	N	N	N	N	N	N	N	N	N	N	N	N	N	N	N	N	N	N	N	N	N	N	N	N	N	N	N	N	N
TP1825	A/G	0	1825	+	NA	UNEAK	GBS	NoRef	Custom	QC+	N	N	N	N	N	N	N	N	N	N	G	N	N	N	N	N	N	N	N	A	N	N	N	A	A	N	N	N	G	N	N	N	N	N	N	N	N	N	N
TP1826	A/G	0	1826	+	NA	UNEAK	GBS	NoRef	Custom	QC+	N	N	N	N	N	N	N	N	N	N	N	N	N	N	N	N	N	N	N	N	N	N	N	N	N	N	N	N	N	N	N	N	N	N	N	N	N	N	N
TP1827	A/G	0	1827	+	NA	UNEAK	GBS	NoRef	Custom	QC+	N	G	N	N	N	N	N	G	N	A	N	N	N	A	N	N	N	N	N	N	N	N	N	N	N	N	N	N	N	N	N	N	N	N	N	N	N	N	G
TP1829	C/T	0	1829	+	NA	UNEAK	GBS	NoRef	Custom	QC+	C	Y	T	N	N	N	T	N	C	N	C	N	C	N	N	N	C	T	C	C	N	N	N	N	N	C	C	C	N	C	T	N	N	Y	N	C	T	T	C
TP1831	C/T	0	1831	+	NA	UNEAK	GBS	NoRef	Custom	QC+	N	N	N	N	N	N	N	N	N	N	N	N	N	N	N	N	N	N	N	N	N	N	N	N	N	N	N	N	N	N	N	N	N	N	N	N	N	N	N
TP1832	G/T	0	1832	+	NA	UNEAK	GBS	NoRef	Custom	QC+	N	N	N	N	N	N	N	N	N	T	N	N	N	N	N	N	N	N	N	N	N	N	N	N	N	N	N	N	N	N	N	N	N	N	N	T	N	N	T
TP1833	A/T	0	1833	+	NA	UNEAK	GBS	NoRef	Custom	QC+	N	N	N	N	N	N	N	N	N	N	N	N	N	N	N	N	N	N	N	N	N	N	N	N	N	N	N	N	N	N	N	N	N	N	N	N	N	N	N
TP1834	A/G	0	1834	+	NA	UNEAK	GBS	NoRef	Custom	QC+	N	N	N	N	N	N	N	N	N	N	N	N	N	N	N	N	N	N	N	N	N	N	N	N	N	N	N	N	N	N	N	N	N	N	N	N	N	N	N
TP1837	G/T	0	1837	+	NA	UNEAK	GBS	NoRef	Custom	QC+	N	N	N	N	N	N	N	N	N	N	N	N	N	N	N	N	N	N	N	N	N	N	N	N	N	N	N	N	N	N	N	N	N	N	N	N	N	N	N
TP1838	A/G	0	1838	+	NA	UNEAK	GBS	NoRef	Custom	QC+	A	A	A	N	N	N	G	A	A	A	N	N	A	A	N	N	N	N	A	N	N	N	N	N	N	N	N	R	A	G	N	N	N	G	N	A	G	N	N
TP1839	A/G	0	1839	+	NA	UNEAK	GBS	NoRef	Custom	QC+	N	A	N	N	N	N	N	N	N	N	N	N	N	N	N	N	N	N	N	N	N	N	R	N	N	N	N	N	N	N	N	N	N	N	N	N	N	N	N
TP1840	A/G	0	1840	+	NA	UNEAK	GBS	NoRef	Custom	QC+	N	N	N	N	N	N	N	N	N	N	N	N	N	N	N	N	N	N	N	N	N	N	N	N	N	N	N	N	N	N	N	N	N	N	N	N	N	N	N
TP1841	G/T	0	1841	+	NA	UNEAK	GBS	NoRef	Custom	QC+	N	T	N	N	N	K	N	N	N	T	N	N	N	N	N	N	N	N	N	N	G	N	N	N	N	N	N	N	N	N	G	T	N	N	N	N	N	N	N
TP1843	A/T	0	1843	+	NA	UNEAK	GBS	NoRef	Custom	QC+	N	N	N	N	N	N	N	N	N	N	N	N	N	T	T	T	N	T	N	T	T	N	N	N	N	N	N	N	N	N	N	N	N	N	N	N	N	N	N
TP1845	C/G	0	1845	+	NA	UNEAK	GBS	NoRef	Custom	QC+	N	N	N	N	N	N	N	N	N	N	N	N	N	N	N	N	N	N	N	N	N	N	N	N	N	N	N	N	N	N	N	N	N	N	N	N	N	N	N
TP1846	A/G	0	1846	+	NA	UNEAK	GBS	NoRef	Custom	QC+	N	N	N	N	N	N	N	N	N	N	N	N	N	N	N	N	N	N	N	N	N	N	N	N	N	N	N	N	N	N	N	N	N	N	N	N	N	N	N
TP1847	A/C	0	1847	+	NA	UNEAK	GBS	NoRef	Custom	QC+	N	N	N	N	N	N	N	N	N	N	N	N	N	N	N	N	N	N	N	N	N	N	N	N	N	N	N	N	N	N	N	N	N	N	N	N	N	N	N
TP1848	A/T	0	1848	+	NA	UNEAK	GBS	NoRef	Custom	QC+	N	N	N	N	N	N	N	N	N	N	N	N	N	N	N	N	N	N	N	N	N	N	N	N	N	N	N	N	N	N	N	N	N	N	N	N	N	N	N
TP1849	C/T	0	1849	+	NA	UNEAK	GBS	NoRef	Custom	QC+	N	N	N	N	N	N	N	N	N	N	N	N	N	N	N	N	N	N	N	N	N	N	N	N	N	N	N	N	N	N	N	N	N	N	N	N	N	N	N
TP1850	G/T	0	1850	+	NA	UNEAK	GBS	NoRef	Custom	QC+	N	N	N	N	N	N	N	N	N	N	T	N	K	N	N	N	N	N	N	N	N	N	N	N	N	N	N	N	N	N	N	N	N	N	N	N	K	N	N
TP1851	G/T	0	1851	+	NA	UNEAK	GBS	NoRef	Custom	QC+	N	N	N	N	N	N	N	N	N	N	N	N	N	N	N	N	N	N	N	N	N	N	T	K	K	N	N	T	N	N	N	N	N	N	N	N	N	N	N
TP1852	G/T	0	1852	+	NA	UNEAK	GBS	NoRef	Custom	QC+	N	N	N	N	N	N	N	N	N	N	N	N	N	N	N	N	N	N	N	N	N	N	K	K	T	N	N	K	N	T	N	T	N	N	N	N	N	N	N
TP1853	G/T	0	1853	+	NA	UNEAK	GBS	NoRef	Custom	QC+	N	N	N	N	N	N	N	N	N	N	N	N	N	N	N	N	N	N	N	N	N	N	K	K	T	N	N	N	N	N	N	N	N	N	N	N	N	N	N
TP1854	A/G	0	1854	+	NA	UNEAK	GBS	NoRef	Custom	QC+	N	N	N	N	N	N	N	A	N	N	N	N	N	N	N	N	N	N	N	A	N	N	N	R	N	N	R	G	N	N	N	N	A	G	N	N	G	N	N
TP1855	A/G	0	1855	+	NA	UNEAK	GBS	NoRef	Custom	QC+	N	N	N	N	N	N	N	A	G	N	A	N	A	N	N	N	N	N	G	A	A	N	A	A	A	N	A	N	N	N	A	N	N	N	N	N	A	N	N
TP1856	A/G	0	1856	+	NA	UNEAK	GBS	NoRef	Custom	QC+	N	N	N	N	N	N	N	N	N	N	N	N	N	N	N	N	N	N	R	N	N	N	N	N	N	N	N	N	N	N	N	N	N	N	N	N	N	N	N
TP1857	A/G	0	1857	+	NA	UNEAK	GBS	NoRef	Custom	QC+	N	N	N	N	N	N	N	N	N	N	N	N	N	N	N	N	N	N	N	N	N	N	N	N	N	N	N	N	N	N	N	N	N	N	N	N	N	N	N
TP1858	G/T	0	1858	+	NA	UNEAK	GBS	NoRef	Custom	QC+	N	N	N	N	N	N	N	N	N	N	N	N	N	K	N	N	N	N	N	N	N	N	N	N	N	N	N	N	N	N	N	N	N	N	N	N	N	N	N
TP1859	A/G	0	1859	+	NA	UNEAK	GBS	NoRef	Custom	QC+	N	N	N	N	N	N	N	N	N	N	N	N	N	N	N	N	N	N	N	N	N	N	N	N	N	N	N	N	N	N	N	N	N	N	N	N	N	N	N
TP1860	A/C	0	1860	+	NA	UNEAK	GBS	NoRef	Custom	QC+	N	N	N	N	N	N	N	N	N	N	N	N	N	N	N	N	N	N	N	N	N	N	N	N	N	N	N	N	N	N	N	N	N	N	N	N	N	N	N
TP1861	A/G	0	1861	+	NA	UNEAK	GBS	NoRef	Custom	QC+	N	N	N	N	N	N	N	N	N	N	N	N	N	N	N	N	N	A	N	N	N	N	N	N	N	N	N	N	N	N	N	N	N	N	N	N	N	N	N
TP1863	G/T	0	1863	+	NA	UNEAK	GBS	NoRef	Custom	QC+	N	N	N	N	N	N	N	N	N	N	N	N	N	N	N	N	N	N	N	N	N	N	N	N	N	N	N	N	N	N	N	N	N	N	N	N	N	N	N
TP1864	A/G	0	1864	+	NA	UNEAK	GBS	NoRef	Custom	QC+	N	N	N	N	N	N	N	N	N	N	N	N	N	N	N	N	N	N	N	N	N	N	N	N	N	N	N	N	N	N	N	N	N	N	N	N	N	N	N
TP1865	A/G	0	1865	+	NA	UNEAK	GBS	NoRef	Custom	QC+	N	N	N	N	N	N	N	N	N	N	N	N	N	N	N	N	N	N	N	N	N	N	N	N	N	N	N	N	N	N	N	N	N	N	N	N	N	N	N
TP1866	G/T	0	1866	+	NA	UNEAK	GBS	NoRef	Custom	QC+	N	N	N	N	N	N	N	N	N	N	N	N	N	N	N	N	N	N	N	N	N	N	N	N	N	N	N	N	N	N	N	N	N	N	N	N	N	N	N
TP1867	C/G	0	1867	+	NA	UNEAK	GBS	NoRef	Custom	QC+	N	N	N	N	N	N	N	N	N	N	N	N	N	N	N	N	N	N	N	N	N	N	N	N	N	N	N	N	N	N	N	N	N	N	N	N	N	N	N
TP1868	A/C	0	1868	+	NA	UNEAK	GBS	NoRef	Custom	QC+	N	N	N	N	N	N	N	N	N	N	N	N	N	N	N	N	N	N	N	N	N	N	N	N	N	N	N	N	N	N	N	N	N	N	N	N	N	N	N
TP1869	A/T	0	1869	+	NA	UNEAK	GBS	NoRef	Custom	QC+	N	N	N	N	N	N	N	N	N	N	N	N	N	N	N	N	N	N	N	N	N	N	N	N	N	N	N	N	N	N	N	N	N	N	N	N	N	N	N
TP1871	A/T	0	1871	+	NA	UNEAK	GBS	NoRef	Custom	QC+	N	A	N	N	N	N	N	N	N	N	A	N	N	A	N	N	N	N	A	N	N	N	N	N	N	N	A	N	N	N	N	N	N	N	N	N	N	T	N
TP1872	C/T	0	1872	+	NA	UNEAK	GBS	NoRef	Custom	QC+	N	N	N	N	N	N	N	T	N	N	N	N	N	N	N	N	N	T	N	N	N	N	T	N	N	N	N	N	N	N	N	Y	N	N	N	N	N	N	N
TP1873	C/T	0	1873	+	NA	UNEAK	GBS	NoRef	Custom	QC+	N	Y	N	N	N	C	T	N	T	Y	C	N	T	N	N	N	N	T	T	N	N	N	N	N	N	N	N	N	N	N	C	Y	N	N	N	N	Y	N	N
TP1874	A/G	0	1874	+	NA	UNEAK	GBS	NoRef	Custom	QC+	N	N	N	N	N	N	N	N	N	N	N	N	N	N	N	N	N	N	N	N	N	N	N	N	N	N	N	N	N	N	N	N	N	N	N	N	N	N	N
TP1875	G/T	0	1875	+	NA	UNEAK	GBS	NoRef	Custom	QC+	N	N	N	N	N	N	N	N	N	N	N	N	N	N	N	N	N	N	N	N	N	N	N	N	N	N	N	N	N	N	N	N	N	N	N	N	N	N	N
TP1876	C/T	0	1876	+	NA	UNEAK	GBS	NoRef	Custom	QC+	N	N	N	N	N	N	N	N	N	N	N	N	N	N	N	N	N	N	N	N	N	N	N	N	N	N	N	N	N	N	N	N	N	N	N	N	N	N	N
TP1877	A/G	0	1877	+	NA	UNEAK	GBS	NoRef	Custom	QC+	N	N	N	N	N	N	N	N	N	N	N	N	N	N	N	N	N	N	N	N	N	N	N	N	N	N	N	N	N	N	N	N	N	N	N	N	N	N	N
TP1878	A/G	0	1878	+	NA	UNEAK	GBS	NoRef	Custom	QC+	N	N	N	N	N	N	N	N	N	N	N	N	N	N	N	N	N	N	N	N	N	N	N	N	N	N	N	N	N	N	N	N	N	N	N	N	N	N	N
TP1879	A/G	0	1879	+	NA	UNEAK	GBS	NoRef	Custom	QC+	N	N	N	N	N	N	N	N	N	N	N	N	N	N	N	N	N	N	N	N	N	N	N	N	N	N	N	N	N	N	N	N	N	N	N	N	N	N	N
TP1880	A/G	0	1880	+	NA	UNEAK	GBS	NoRef	Custom	QC+	N	N	N	N	N	N	N	N	N	N	N	N	N	N	N	N	N	N	N	N	N	N	N	N	N	N	N	N	N	N	N	N	N	N	N	N	N	N	N
TP1881	A/T	0	1881	+	NA	UNEAK	GBS	NoRef	Custom	QC+	N	N	N	N	N	N	N	N	N	N	N	N	N	N	N	N	N	N	N	N	N	N	N	N	N	N	N	N	N	N	N	N	N	N	N	N	N	N	N
TP1882	G/T	0	1882	+	NA	UNEAK	GBS	NoRef	Custom	QC+	N	N	N	N	N	N	N	N	N	N	N	N	N	N	N	N	N	N	N	N	N	N	N	N	N	N	N	N	N	N	N	N	N	N	N	N	N	N	N
TP1883	C/T	0	1883	+	NA	UNEAK	GBS	NoRef	Custom	QC+	N	T	T	N	T	T	N	N	N	C	T	N	Y	T	N	N	N	T	T	T	T	N	T	N	N	T	T	T	T	T	T	T	T	T	N	N	T	T	T
TP1884	C/G	0	1884	+	NA	UNEAK	GBS	NoRef	Custom	QC+	N	N	N	N	N	N	N	N	N	N	N	N	N	N	N	N	N	N	N	N	N	N	N	N	N	N	N	N	N	N	N	N	N	N	N	N	N	N	N
TP1885	C/T	0	1885	+	NA	UNEAK	GBS	NoRef	Custom	QC+	N	N	N	N	N	N	N	N	N	N	N	N	N	N	N	N	N	N	N	N	N	N	N	N	N	N	N	N	N	N	N	N	N	N	N	N	N	N	N
TP1886	C/T	0	1886	+	NA	UNEAK	GBS	NoRef	Custom	QC+	N	N	N	N	N	N	N	N	N	N	N	N	N	N	N	N	N	N	N	N	N	N	N	N	N	N	N	N	N	N	N	N	N	N	N	N	N	N	C
TP1887	A/T	0	1887	+	NA	UNEAK	GBS	NoRef	Custom	QC+	T	N	N	N	N	N	A	T	N	N	N	N	N	N	N	N	N	N	N	N	A	N	N	N	N	N	N	N	N	T	N	N	N	N	N	N	N	N	N
TP1888	G/T	0	1888	+	NA	UNEAK	GBS	NoRef	Custom	QC+	N	N	N	N	N	N	N	N	N	N	N	N	N	N	N	N	N	N	N	N	N	N	N	N	N	N	N	N	N	N	N	N	N	N	N	N	N	N	N
TP1889	G/T	0	1889	+	NA	UNEAK	GBS	NoRef	Custom	QC+	N	N	N	N	N	N	N	N	N	N	N	N	N	N	N	N	N	N	N	N	N	N	N	N	N	N	N	N	N	N	N	N	N	N	N	N	N	N	N
TP1890	A/C	0	1890	+	NA	UNEAK	GBS	NoRef	Custom	QC+	N	N	N	N	N	N	N	N	N	N	N	N	N	N	N	N	N	N	N	N	N	N	N	N	N	N	N	N	N	N	N	N	N	N	N	N	N	N	N
TP1891	C/G	0	1891	+	NA	UNEAK	GBS	NoRef	Custom	QC+	N	N	N	N	N	N	N	N	N	N	N	N	N	N	N	N	N	N	S	N	N	N	N	N	N	N	N	N	N	N	N	N	N	N	N	N	N	N	N
TP1892	C/G	0	1892	+	NA	UNEAK	GBS	NoRef	Custom	QC+	N	N	N	N	N	N	N	N	N	N	N	N	N	N	N	N	N	N	N	N	N	N	N	N	N	N	N	N	N	N	N	N	N	N	N	N	N	N	N
TP1893	C/G	0	1893	+	NA	UNEAK	GBS	NoRef	Custom	QC+	N	N	N	N	N	N	N	N	N	N	N	N	N	N	N	N	N	N	N	N	N	N	N	N	N	N	N	N	N	N	N	N	N	N	N	N	N	N	N
TP1894	C/G	0	1894	+	NA	UNEAK	GBS	NoRef	Custom	QC+	N	N	N	N	N	N	N	N	N	N	N	N	N	N	N	N	N	N	N	N	N	N	N	N	N	N	N	N	N	N	N	N	N	N	N	N	N	N	N
TP1895	C/G	0	1895	+	NA	UNEAK	GBS	NoRef	Custom	QC+	N	N	N	N	N	N	N	N	N	N	N	N	N	S	N	N	N	N	N	N	N	N	N	N	N	N	N	N	N	N	N	N	N	N	N	N	N	N	N
TP1896	A/G	0	1896	+	NA	UNEAK	GBS	NoRef	Custom	QC+	N	N	N	N	N	N	N	N	N	N	N	N	R	N	N	N	N	N	N	N	N	N	N	N	N	N	N	N	N	N	N	N	N	N	N	N	N	N	N
TP1897	A/G	0	1897	+	NA	UNEAK	GBS	NoRef	Custom	QC+	N	N	N	N	N	N	N	N	N	N	N	N	N	N	N	N	N	N	N	N	N	N	N	N	N	N	N	N	N	N	N	N	N	N	N	N	N	N	N
TP1898	C/T	0	1898	+	NA	UNEAK	GBS	NoRef	Custom	QC+	N	N	N	N	N	N	N	N	N	N	N	N	N	N	N	N	N	N	N	N	N	N	N	N	N	N	N	N	N	N	N	N	N	N	N	N	N	N	N
TP1899	A/T	0	1899	+	NA	UNEAK	GBS	NoRef	Custom	QC+	N	N	N	N	N	N	N	N	N	N	N	N	N	N	N	N	N	N	N	N	N	N	N	N	N	N	N	N	N	N	N	N	N	N	N	N	T	N	N
TP1900	C/T	0	1900	+	NA	UNEAK	GBS	NoRef	Custom	QC+	N	N	N	N	N	N	N	N	N	N	N	N	N	N	N	N	N	N	N	N	N	N	N	N	N	N	N	N	N	N	N	N	N	N	N	N	N	N	N
TP1902	A/C	0	1902	+	NA	UNEAK	GBS	NoRef	Custom	QC+	N	N	N	N	N	N	N	N	N	N	N	N	N	N	N	N	N	A	N	N	A	N	C	N	N	N	A	N	N	N	N	N	N	N	N	N	N	N	N
TP1904	A/G	0	1904	+	NA	UNEAK	GBS	NoRef	Custom	QC+	A	R	A	N	A	N	N	A	R	A	A	N	N	N	N	G	A	N	N	A	A	N	N	N	A	R	A	A	N	N	A	N	A	A	N	A	R	N	A
TP1907	C/T	0	1907	+	NA	UNEAK	GBS	NoRef	Custom	QC+	N	N	N	N	N	N	N	N	N	N	N	N	N	N	N	N	N	N	N	N	N	N	N	N	N	N	N	N	N	N	N	N	N	N	N	N	N	N	N
TP1908	A/T	0	1908	+	NA	UNEAK	GBS	NoRef	Custom	QC+	N	N	N	N	N	N	N	N	N	N	N	N	N	N	N	N	N	N	N	N	N	N	N	N	N	N	N	N	N	N	N	N	N	N	N	N	N	N	N
TP1909	C/G	0	1909	+	NA	UNEAK	GBS	NoRef	Custom	QC+	N	N	N	N	N	N	N	N	N	N	N	N	N	N	N	N	N	N	N	N	N	N	N	N	N	N	N	N	N	N	N	N	N	N	N	N	N	N	N
TP1910	C/G	0	1910	+	NA	UNEAK	GBS	NoRef	Custom	QC+	N	N	N	N	N	N	N	N	N	N	N	N	N	N	N	N	N	N	N	N	N	N	N	N	N	N	N	N	N	N	N	N	N	N	N	N	N	N	N
TP1911	A/G	0	1911	+	NA	UNEAK	GBS	NoRef	Custom	QC+	N	N	N	N	N	N	N	N	N	N	N	N	N	N	N	N	N	N	N	N	N	N	N	N	N	N	N	N	N	N	N	N	N	N	N	N	N	N	N
TP1912	A/T	0	1912	+	NA	UNEAK	GBS	NoRef	Custom	QC+	N	N	N	N	N	N	N	N	N	A	N	T	N	N	N	N	N	N	N	N	N	N	N	N	N	N	N	N	N	N	N	N	T	N	N	N	N	N	A
TP1913	C/T	0	1913	+	NA	UNEAK	GBS	NoRef	Custom	QC+	N	N	N	N	N	N	N	N	N	N	N	N	N	N	N	N	N	N	N	N	N	N	N	N	N	N	N	N	N	N	N	N	N	N	N	N	N	N	N
TP1914	C/T	0	1914	+	NA	UNEAK	GBS	NoRef	Custom	QC+	N	N	N	N	N	N	N	N	N	N	N	N	N	N	N	N	N	N	N	N	N	N	N	T	N	N	N	N	N	N	N	N	N	N	N	N	C	N	N
TP1916	C/G	0	1916	+	NA	UNEAK	GBS	NoRef	Custom	QC+	N	N	N	N	N	S	N	N	N	C	N	N	N	N	N	N	N	G	N	C	N	N	N	C	N	N	N	C	N	N	N	N	N	N	N	N	N	N	N
TP1917	C/T	0	1917	+	NA	UNEAK	GBS	NoRef	Custom	QC+	N	N	N	N	N	N	N	N	N	N	N	N	N	N	N	N	N	N	N	N	N	N	N	N	N	N	N	N	N	N	N	N	N	N	N	N	N	N	N
TP1918	A/G	0	1918	+	NA	UNEAK	GBS	NoRef	Custom	QC+	N	G	N	N	N	A	N	N	N	R	G	N	N	N	N	N	N	N	N	N	N	N	N	N	N	N	N	N	N	N	N	N	N	N	N	N	A	N	N
TP1919	A/T	0	1919	+	NA	UNEAK	GBS	NoRef	Custom	QC+	A	N	A	N	A	N	N	N	A	A	N	A	N	N	N	N	N	N	N	N	N	N	N	N	N	N	N	A	A	N	T	A	A	N	N	A	N	N	A
TP1920	A/C	0	1920	+	NA	UNEAK	GBS	NoRef	Custom	QC+	N	N	N	N	N	A	C	N	A	A	N	N	C	N	N	N	N	N	C	N	N	N	N	N	N	N	M	N	N	N	N	C	N	N	N	N	N	N	N
TP1921	C/T	0	1921	+	NA	UNEAK	GBS	NoRef	Custom	QC+	C	C	C	N	C	C	C	C	C	C	C	C	C	T	N	N	C	N	N	C	C	N	C	C	N	N	C	C	C	C	C	C	N	C	N	C	C	N	C
TP1922	C/T	0	1922	+	NA	UNEAK	GBS	NoRef	Custom	QC+	N	N	T	N	N	N	N	N	C	N	N	N	N	N	N	N	N	N	N	N	T	N	N	T	N	N	N	C	N	N	N	N	N	C	N	N	N	N	N
TP1925	A/G	0	1925	+	NA	UNEAK	GBS	NoRef	Custom	QC+	G	G	G	N	N	N	N	G	N	A	N	N	N	N	N	N	N	N	N	G	A	N	N	N	N	N	N	N	N	N	N	N	N	N	N	N	A	N	N
TP1926	A/G	0	1926	+	NA	UNEAK	GBS	NoRef	Custom	QC+	G	G	A	N	G	A	G	N	A	A	N	N	G	N	N	N	N	N	N	G	R	N	N	R	N	N	N	A	N	N	G	G	A	R	N	N	A	N	N
TP1928	C/T	0	1928	+	NA	UNEAK	GBS	NoRef	Custom	QC+	N	C	N	N	T	C	N	N	N	N	T	N	N	N	N	N	N	N	N	N	N	N	T	N	N	N	N	N	N	N	N	N	N	N	N	N	N	N	N
TP1929	G/T	0	1929	+	NA	UNEAK	GBS	NoRef	Custom	QC+	N	N	N	N	N	N	N	N	N	N	N	N	N	N	N	N	N	N	N	N	N	N	N	N	N	N	N	N	N	N	N	N	N	N	N	N	N	N	N
TP1930	C/T	0	1930	+	NA	UNEAK	GBS	NoRef	Custom	QC+	N	N	N	N	N	N	N	N	N	N	N	N	N	N	N	N	N	N	N	N	N	N	N	N	N	N	N	N	N	N	N	N	N	N	N	N	N	N	N
TP1931	C/T	0	1931	+	NA	UNEAK	GBS	NoRef	Custom	QC+	N	N	N	N	N	N	N	N	N	N	N	N	N	N	N	N	N	N	N	N	N	N	N	N	N	N	N	N	N	N	N	N	N	N	N	N	N	N	N
TP1932	A/T	0	1932	+	NA	UNEAK	GBS	NoRef	Custom	QC+	N	N	N	N	N	N	N	N	N	N	N	N	N	N	N	N	N	N	N	N	N	N	N	N	N	N	N	N	N	N	N	N	N	N	N	N	N	N	N
TP1934	T/A	0	1934	+	NA	UNEAK	GBS	NoRef	Custom	QC+	N	A	N	T	A	A	N	N	N	N	N	N	N	N	N	N	N	N	T	N	A	N	N	N	N	N	N	N	N	N	N	A	N	N	N	N	N	N	N
TP1935	A/T	0	1935	+	NA	UNEAK	GBS	NoRef	Custom	QC+	N	N	N	N	N	N	N	A	N	N	N	N	T	N	N	N	N	N	A	N	N	N	N	N	N	N	N	N	N	N	N	N	N	N	N	N	N	T	N
TP1936	A/G	0	1936	+	NA	UNEAK	GBS	NoRef	Custom	QC+	N	G	N	N	G	G	A	G	G	G	G	N	N	G	N	N	N	N	N	N	G	N	N	G	N	N	G	N	N	N	G	G	N	A	N	N	N	N	N
TP1937	A/G	0	1937	+	NA	UNEAK	GBS	NoRef	Custom	QC+	A	N	G	N	N	N	G	G	N	N	N	N	G	G	N	N	N	N	N	G	N	N	G	A	N	G	N	N	N	N	N	G	N	A	N	N	N	N	N
TP1938	A/G	0	1938	+	NA	UNEAK	GBS	NoRef	Custom	QC+	N	N	N	N	N	N	N	N	N	N	N	N	N	N	N	N	N	N	N	N	N	N	N	N	N	N	N	N	N	N	N	N	N	N	N	N	N	N	N
TP1939	A/G	0	1939	+	NA	UNEAK	GBS	NoRef	Custom	QC+	N	N	N	N	N	N	N	N	N	N	N	N	N	N	N	N	N	N	A	G	N	N	G	G	N	N	N	N	R	N	N	N	N	N	N	N	A	N	N
TP1940	G/T	0	1940	+	NA	UNEAK	GBS	NoRef	Custom	QC+	N	N	N	N	N	N	N	N	N	N	N	N	N	N	N	N	N	N	N	N	N	N	T	K	G	N	K	N	N	N	N	N	N	N	N	N	N	N	N
TP1941	A/G	0	1941	+	NA	UNEAK	GBS	NoRef	Custom	QC+	N	N	G	N	N	N	N	A	N	N	N	N	A	G	N	N	G	N	N	N	N	N	N	N	N	N	N	N	N	N	N	N	N	N	N	N	N	N	N
TP1943	A/G	0	1943	+	NA	UNEAK	GBS	NoRef	Custom	QC+	A	N	A	N	N	N	A	N	G	N	N	A	N	N	N	N	N	N	N	N	G	N	N	R	N	G	G	G	N	N	G	G	N	G	N	N	N	N	N
TP1944	A/G	0	1944	+	NA	UNEAK	GBS	NoRef	Custom	QC+	N	G	N	N	N	N	N	N	R	N	N	N	N	G	N	N	N	N	A	N	N	N	N	N	N	N	N	N	G	N	G	N	N	N	N	A	N	N	N
TP1947	A/T	0	1947	+	NA	UNEAK	GBS	NoRef	Custom	QC+	A	A	N	N	T	N	A	A	N	N	A	N	N	N	N	N	N	N	N	N	T	N	N	N	N	N	N	N	N	N	N	N	T	A	N	N	A	N	A
TP1948	G/T	0	1948	+	NA	UNEAK	GBS	NoRef	Custom	QC+	N	N	N	N	N	N	N	N	N	N	N	N	N	N	N	N	N	N	N	N	N	N	N	N	N	N	N	N	N	N	N	N	N	N	N	N	N	N	N
TP1949	A/C	0	1949	+	NA	UNEAK	GBS	NoRef	Custom	QC+	C	C	C	N	C	N	C	C	N	M	C	C	N	C	N	N	N	N	M	C	N	N	N	M	C	N	C	C	C	N	C	C	C	C	N	C	N	N	N
TP1950	A/T	0	1950	+	NA	UNEAK	GBS	NoRef	Custom	QC+	N	N	N	N	N	N	N	N	N	N	N	N	N	N	N	N	N	N	N	N	N	N	N	N	N	N	N	N	N	N	N	N	N	N	N	N	N	N	N
TP1951	A/G	0	1951	+	NA	UNEAK	GBS	NoRef	Custom	QC+	G	A	A	N	N	N	N	A	A	N	N	N	N	N	N	N	N	N	N	A	N	N	A	N	N	N	N	N	G	N	G	N	R	N	N	N	N	N	N
TP1952	G/T	0	1952	+	NA	UNEAK	GBS	NoRef	Custom	QC+	N	N	N	N	N	N	N	N	N	N	N	N	N	N	N	N	N	N	N	N	N	N	N	N	N	N	N	N	N	N	N	N	N	N	N	N	N	N	N
TP1953	A/G	0	1953	+	NA	UNEAK	GBS	NoRef	Custom	QC+	N	N	N	N	N	N	N	N	N	N	N	N	N	N	N	N	N	N	N	N	N	N	N	N	N	N	N	N	N	N	R	N	N	N	N	N	N	N	N
TP1954	A/G	0	1954	+	NA	UNEAK	GBS	NoRef	Custom	QC+	N	N	A	N	A	G	A	N	N	A	N	N	N	N	N	N	N	N	N	N	N	N	N	N	N	N	N	N	N	A	N	A	N	A	N	A	A	N	N
TP1955	A/G	0	1955	+	NA	UNEAK	GBS	NoRef	Custom	QC+	N	N	A	N	G	N	G	G	A	N	N	N	N	N	N	N	N	G	N	G	N	N	N	N	N	N	N	N	G	N	N	N	N	N	N	N	N	N	G
TP1956	C/T	0	1956	+	NA	UNEAK	GBS	NoRef	Custom	QC+	C	N	T	N	N	N	T	T	N	N	N	N	N	N	N	N	T	T	N	C	N	N	N	N	N	N	N	C	N	N	N	N	N	N	N	N	N	N	N
TP1957	C/T	0	1957	+	NA	UNEAK	GBS	NoRef	Custom	QC+	N	C	N	N	C	C	T	C	C	C	N	N	C	C	N	N	C	N	N	N	C	N	N	C	N	N	N	N	N	C	N	N	N	T	N	N	C	N	N
TP1958	G/A	0	1958	+	NA	UNEAK	GBS	NoRef	Custom	QC+	A	R	A	N	A	R	A	R	N	A	N	N	N	A	N	N	N	N	N	A	A	N	N	N	N	N	G	R	N	N	N	A	A	R	N	N	A	N	N
TP1959	A/G	0	1959	+	NA	UNEAK	GBS	NoRef	Custom	QC+	N	N	N	N	N	N	N	N	N	N	N	N	N	N	N	N	N	N	N	N	N	N	N	N	N	N	N	N	N	N	N	N	N	N	N	N	N	N	N
TP1960	A/G	0	1960	+	NA	UNEAK	GBS	NoRef	Custom	QC+	N	N	N	N	A	A	A	N	N	N	N	N	N	N	N	N	N	N	N	N	N	N	N	N	N	N	N	N	N	N	N	N	N	N	N	N	N	N	N
TP1962	C/G	0	1962	+	NA	UNEAK	GBS	NoRef	Custom	QC+	N	C	N	N	N	N	G	C	N	C	N	N	N	N	N	N	N	N	N	N	N	N	N	N	N	N	N	N	G	N	G	N	S	N	N	N	G	N	C
TP1963	G/T	0	1963	+	NA	UNEAK	GBS	NoRef	Custom	QC+	N	N	N	N	N	N	N	N	N	N	N	N	N	N	N	N	N	N	N	N	N	N	N	N	N	N	N	N	N	N	N	N	N	N	N	N	N	N	N
TP1964	A/C	0	1964	+	NA	UNEAK	GBS	NoRef	Custom	QC+	N	N	N	N	N	N	N	N	N	N	N	N	N	N	N	N	N	N	N	N	N	N	N	N	N	N	N	N	N	N	N	N	N	N	N	N	N	N	N
TP1965	C/T	0	1965	+	NA	UNEAK	GBS	NoRef	Custom	QC+	N	N	N	N	N	N	N	N	N	N	N	N	N	N	N	N	N	N	N	N	N	N	N	N	N	N	N	N	N	N	N	N	N	N	N	N	N	N	N
TP1966	A/G	0	1966	+	NA	UNEAK	GBS	NoRef	Custom	QC+	N	N	N	N	N	N	R	N	N	N	N	N	N	N	N	N	N	N	A	A	A	N	G	G	N	N	N	N	N	N	N	G	N	N	N	N	N	N	N
TP1967	C/T	0	1967	+	NA	UNEAK	GBS	NoRef	Custom	QC+	N	N	N	N	N	N	N	N	N	N	N	N	N	N	N	N	N	N	N	N	N	N	N	N	N	N	N	N	N	N	N	N	N	N	N	N	N	N	N
TP1968	A/G	0	1968	+	NA	UNEAK	GBS	NoRef	Custom	QC+	N	N	N	N	N	N	N	N	N	N	N	N	N	N	N	N	N	N	N	N	N	N	N	N	N	N	N	N	N	N	N	N	N	N	N	N	N	N	N
TP1970	A/T	0	1970	+	NA	UNEAK	GBS	NoRef	Custom	QC+	N	N	N	N	N	N	N	N	N	N	N	N	N	N	N	N	N	N	N	N	N	N	N	N	N	N	N	N	N	N	N	N	N	N	N	N	N	N	N
TP1972	A/G	0	1972	+	NA	UNEAK	GBS	NoRef	Custom	QC+	N	N	N	N	N	N	N	N	N	N	N	N	N	N	N	N	N	N	N	N	N	N	N	N	N	N	N	N	N	N	N	N	N	N	N	N	N	N	N
TP1973	A/G	0	1973	+	NA	UNEAK	GBS	NoRef	Custom	QC+	G	G	N	N	G	N	N	N	N	N	N	N	N	N	N	N	N	A	N	N	N	N	N	N	N	N	A	G	A	N	N	N	G	G	N	N	N	N	G
TP1974	G/T	0	1974	+	NA	UNEAK	GBS	NoRef	Custom	QC+	T	N	G	N	N	K	G	N	N	N	N	N	T	N	N	N	N	N	G	N	N	N	N	N	N	N	G	N	N	N	N	N	T	N	N	N	N	N	N
TP1975	C/T	0	1975	+	NA	UNEAK	GBS	NoRef	Custom	QC+	Y	N	N	N	N	T	N	N	N	N	N	N	Y	N	N	N	N	N	N	N	N	N	N	N	N	N	N	Y	N	N	N	N	N	N	N	N	N	N	N
TP1976	C/T	0	1976	+	NA	UNEAK	GBS	NoRef	Custom	QC+	N	Y	N	N	C	N	N	N	N	N	N	N	N	N	N	N	N	N	N	N	N	N	C	N	N	N	N	N	N	N	N	N	N	Y	N	N	N	N	N
TP1977	A/G	0	1977	+	NA	UNEAK	GBS	NoRef	Custom	QC+	G	R	G	N	G	G	G	R	R	G	G	G	G	G	N	N	N	G	N	N	A	N	G	G	G	N	N	G	N	G	G	N	N	G	N	N	G	N	N
TP1979	A/C	0	1979	+	NA	UNEAK	GBS	NoRef	Custom	QC+	N	N	N	N	N	N	N	N	N	N	N	N	N	N	N	N	N	N	N	N	N	N	N	N	N	N	N	N	N	N	N	N	N	N	N	N	N	N	N
TP1980	C/T	0	1980	+	NA	UNEAK	GBS	NoRef	Custom	QC+	N	N	N	N	N	N	N	N	N	N	N	N	N	Y	N	N	N	N	N	N	N	N	N	N	N	N	N	N	N	N	N	N	N	N	N	N	N	N	N
TP1981	C/T	0	1981	+	NA	UNEAK	GBS	NoRef	Custom	QC+	N	N	N	N	N	N	N	N	N	N	N	N	N	N	N	N	N	N	N	N	N	N	N	N	N	N	N	N	N	N	N	N	N	N	N	N	N	N	N
TP1982	C/T	0	1982	+	NA	UNEAK	GBS	NoRef	Custom	QC+	N	N	N	Y	N	N	N	N	N	N	N	N	N	N	N	N	N	N	N	N	N	N	N	N	N	N	N	N	N	N	N	N	N	N	N	N	N	N	N
TP1985	A/G	0	1985	+	NA	UNEAK	GBS	NoRef	Custom	QC+	N	A	N	N	N	N	A	N	N	N	N	N	N	N	N	N	N	N	N	N	G	N	N	N	N	N	N	R	N	A	N	A	N	N	N	N	N	N	N
TP1986	A/G	0	1986	+	NA	UNEAK	GBS	NoRef	Custom	QC+	G	G	R	N	G	G	G	G	A	G	R	G	G	G	N	N	G	A	G	G	G	N	G	R	N	N	G	G	A	G	G	G	G	G	N	G	G	N	G
TP1988	A/C	0	1988	+	NA	UNEAK	GBS	NoRef	Custom	QC+	C	M	A	N	C	C	C	C	N	N	C	C	N	N	N	N	N	N	N	N	C	N	N	N	N	N	N	N	C	N	N	C	C	C	N	N	C	N	N
TP1989	C/G	0	1989	+	NA	UNEAK	GBS	NoRef	Custom	QC+	N	G	N	N	N	N	N	N	N	N	N	G	N	N	N	N	N	C	G	N	N	N	N	N	N	N	C	N	G	N	N	N	N	N	N	N	N	N	N
TP1990	C/G	0	1990	+	NA	UNEAK	GBS	NoRef	Custom	QC+	N	N	N	N	N	N	N	C	N	N	N	N	N	N	N	N	N	G	N	G	N	N	N	N	N	N	C	N	N	N	N	G	N	G	N	N	N	N	N
TP1992	C/T	0	1992	+	NA	UNEAK	GBS	NoRef	Custom	QC+	Y	Y	Y	N	C	N	C	N	N	N	N	N	N	N	N	N	N	N	C	N	T	N	N	N	N	N	N	Y	C	N	N	N	N	Y	N	N	Y	N	N
TP1993	A/G	0	1993	+	NA	UNEAK	GBS	NoRef	Custom	QC+	N	N	A	R	N	N	N	N	N	N	N	N	N	N	N	N	N	N	N	N	N	N	N	N	N	N	N	N	N	N	N	N	N	N	N	N	N	N	N
TP1996	A/C	0	1996	+	NA	UNEAK	GBS	NoRef	Custom	QC+	N	N	N	N	N	N	N	N	N	N	N	N	N	M	N	N	N	N	N	A	N	N	M	N	N	N	N	N	N	N	N	N	N	N	N	N	N	N	N
TP1997	C/T	0	1997	+	NA	UNEAK	GBS	NoRef	Custom	QC+	C	N	Y	N	Y	N	N	C	C	C	C	C	N	N	N	N	N	C	N	N	N	N	C	C	N	N	N	C	N	N	N	N	N	C	N	N	N	N	C
TP1998	A/T	0	1998	+	NA	UNEAK	GBS	NoRef	Custom	QC+	N	N	N	N	N	N	N	N	N	N	N	N	N	N	N	N	N	N	N	N	N	N	N	N	N	N	N	N	N	N	N	N	N	N	N	N	N	N	N
TP1999	C/T	0	1999	+	NA	UNEAK	GBS	NoRef	Custom	QC+	N	N	N	N	N	N	N	N	N	N	N	N	N	N	N	N	N	N	N	N	N	N	N	N	N	N	N	N	N	N	N	N	N	N	N	N	N	N	N
TP2000	G/T	0	2000	+	NA	UNEAK	GBS	NoRef	Custom	QC+	N	K	N	N	N	N	N	N	N	T	N	N	N	N	N	N	N	N	N	N	N	N	N	N	N	N	N	N	N	N	N	N	N	N	N	N	K	N	N
TP2001	A/G	0	2001	+	NA	UNEAK	GBS	NoRef	Custom	QC+	N	N	N	N	N	N	N	N	N	N	N	N	N	N	N	N	N	N	N	N	N	N	N	N	N	N	N	N	N	N	N	N	N	N	N	N	N	N	N
TP2002	A/G	0	2002	+	NA	UNEAK	GBS	NoRef	Custom	QC+	N	N	N	N	N	N	N	N	N	N	N	N	N	N	N	N	N	N	N	N	N	N	N	N	N	N	N	N	N	N	N	N	N	N	N	N	N	N	N
TP2003	C/T	0	2003	+	NA	UNEAK	GBS	NoRef	Custom	QC+	Y	T	T	T	T	T	Y	T	T	T	Y	T	N	Y	N	N	T	N	T	T	N	N	N	T	N	N	T	T	Y	T	T	T	T	T	N	Y	Y	N	N
TP2004	A/C	0	2004	+	NA	UNEAK	GBS	NoRef	Custom	QC+	N	N	N	N	N	N	N	N	N	N	N	N	N	N	N	N	N	N	N	N	N	N	N	N	N	N	N	N	N	N	N	N	N	N	N	N	N	N	N
TP2005	C/T	0	2005	+	NA	UNEAK	GBS	NoRef	Custom	QC+	N	N	N	N	N	N	N	N	N	N	N	N	N	N	N	N	N	N	N	N	N	N	N	N	N	N	N	N	N	N	N	N	N	N	N	N	N	N	N
TP2006	A/T	0	2006	+	NA	UNEAK	GBS	NoRef	Custom	QC+	N	T	N	N	N	N	T	N	N	N	N	N	T	N	N	N	N	N	T	N	N	N	N	N	N	N	W	N	A	N	N	N	N	N	N	N	N	T	N
TP2007	A/G	0	2007	+	NA	UNEAK	GBS	NoRef	Custom	QC+	N	N	N	N	N	N	N	N	N	N	N	N	N	N	N	N	N	N	N	N	N	N	N	N	N	N	N	N	N	N	N	N	N	N	N	N	N	N	N
TP2008	G/T	0	2008	+	NA	UNEAK	GBS	NoRef	Custom	QC+	N	N	N	N	N	N	N	N	N	N	N	N	K	N	N	N	N	N	N	N	N	N	N	N	N	N	N	N	N	N	N	N	N	N	N	N	N	N	N
TP2009	C/G	0	2009	+	NA	UNEAK	GBS	NoRef	Custom	QC+	C	C	C	N	N	N	N	C	G	C	C	C	C	C	N	N	C	N	N	C	C	N	C	S	C	N	C	C	C	N	C	N	C	C	N	C	C	C	N
TP2010	C/G	0	2010	+	NA	UNEAK	GBS	NoRef	Custom	QC+	N	N	N	N	N	N	N	N	N	N	N	N	N	N	N	N	N	N	N	N	N	N	N	S	N	N	N	N	N	N	N	N	N	N	N	N	N	N	N
TP2011	G/T	0	2011	+	NA	UNEAK	GBS	NoRef	Custom	QC+	N	N	N	N	N	N	N	N	N	N	N	N	K	N	N	N	N	N	N	N	N	N	N	N	N	N	N	N	N	N	N	N	N	N	N	N	N	N	N
TP2012	C/T	0	2012	+	NA	UNEAK	GBS	NoRef	Custom	QC+	N	N	N	N	N	N	N	N	N	N	N	N	N	N	N	N	N	N	N	N	N	N	N	Y	N	N	N	N	N	N	N	N	N	N	N	N	N	N	N
TP2013	C/G	0	2013	+	NA	UNEAK	GBS	NoRef	Custom	QC+	N	N	N	N	N	N	N	N	N	N	N	N	N	N	N	N	N	N	N	N	N	N	N	N	N	N	N	N	N	N	N	N	N	N	N	N	N	N	N
TP2014	A/G	0	2014	+	NA	UNEAK	GBS	NoRef	Custom	QC+	N	A	N	N	N	N	N	N	N	N	N	N	N	N	N	N	N	N	G	N	G	N	N	N	N	N	N	N	N	N	N	G	N	N	N	N	N	N	A
TP2015	C/T	0	2015	+	NA	UNEAK	GBS	NoRef	Custom	QC+	Y	Y	N	N	C	N	N	C	Y	T	T	T	N	N	N	N	N	N	N	T	N	N	N	N	N	T	T	N	N	N	N	N	N	Y	N	N	N	N	N
TP2016	A/G	0	2016	+	NA	UNEAK	GBS	NoRef	Custom	QC+	N	N	G	N	N	N	N	N	G	N	N	N	N	N	N	N	N	N	N	N	N	N	N	N	N	N	G	G	N	N	N	N	N	A	N	N	N	N	N
TP2017	C/T	0	2017	+	NA	UNEAK	GBS	NoRef	Custom	QC+	C	N	T	N	N	N	C	C	N	N	C	N	N	N	N	N	N	N	N	N	N	N	N	N	N	N	N	N	N	N	T	N	N	N	N	N	N	N	N
TP2018	A/G	0	2018	+	NA	UNEAK	GBS	NoRef	Custom	QC+	N	N	N	N	N	N	N	N	N	N	N	N	N	N	N	N	N	N	N	N	N	N	N	N	N	N	N	N	N	N	N	N	N	N	N	N	N	N	N
TP2020	C/T	0	2020	+	NA	UNEAK	GBS	NoRef	Custom	QC+	N	N	N	Y	N	N	N	N	N	N	N	N	N	N	N	N	N	N	N	N	N	N	N	N	N	N	N	N	N	N	N	N	N	N	N	N	N	N	N
TP2021	G/T	0	2021	+	NA	UNEAK	GBS	NoRef	Custom	QC+	N	N	N	N	N	N	N	N	N	N	N	N	N	N	N	N	N	N	N	N	N	N	N	N	N	N	N	N	N	N	N	N	N	N	N	N	N	N	N
TP2022	C/T	0	2022	+	NA	UNEAK	GBS	NoRef	Custom	QC+	N	N	N	N	N	N	N	N	N	N	N	N	N	N	N	N	N	N	N	N	N	N	N	N	N	N	N	N	N	N	N	N	N	N	N	N	N	N	N
TP2025	G/T	0	2025	+	NA	UNEAK	GBS	NoRef	Custom	QC+	N	N	N	N	N	N	N	N	N	N	N	N	N	N	N	N	N	N	N	N	N	N	N	N	N	N	N	N	N	N	N	N	N	N	N	N	N	N	N
TP2026	A/G	0	2026	+	NA	UNEAK	GBS	NoRef	Custom	QC+	N	N	N	N	N	N	N	N	N	N	N	N	N	N	N	N	N	N	N	N	N	N	N	N	N	N	N	N	N	N	N	N	N	N	N	N	N	N	N
TP2027	C/G	0	2027	+	NA	UNEAK	GBS	NoRef	Custom	QC+	N	N	N	N	N	N	N	N	N	N	N	N	N	N	N	N	N	N	N	N	N	N	N	N	N	N	N	N	N	N	N	N	N	N	N	N	N	N	N
TP2028	A/T	0	2028	+	NA	UNEAK	GBS	NoRef	Custom	QC+	W	A	N	N	N	N	N	T	T	N	N	N	N	N	N	N	N	N	N	N	N	N	T	N	N	N	N	N	N	N	T	A	N	A	N	N	T	N	N
TP2029	A/G	0	2029	+	NA	UNEAK	GBS	NoRef	Custom	QC+	G	G	G	N	G	R	G	R	R	G	G	G	G	R	N	N	G	G	G	R	R	N	G	G	N	G	A	R	G	G	G	R	G	G	N	G	G	A	G
TP2030	G/T	0	2030	+	NA	UNEAK	GBS	NoRef	Custom	QC+	N	N	N	N	N	N	N	N	N	N	N	N	N	N	N	N	N	N	N	N	N	N	N	N	N	N	N	N	N	N	N	N	N	N	N	N	N	N	N
TP2031	A/G	0	2031	+	NA	UNEAK	GBS	NoRef	Custom	QC+	N	N	N	N	N	N	G	A	N	A	N	N	N	N	N	N	N	N	A	A	N	N	N	N	G	N	A	A	N	N	N	A	A	N	N	N	N	N	N
TP2032	A/G	0	2032	+	NA	UNEAK	GBS	NoRef	Custom	QC+	N	N	N	N	N	N	N	N	N	N	N	N	N	N	N	N	N	N	N	N	N	N	N	N	N	N	N	N	N	N	N	N	N	N	N	N	N	N	N
TP2034	C/T	0	2034	+	NA	UNEAK	GBS	NoRef	Custom	QC+	N	N	N	Y	N	N	N	N	N	N	N	N	N	N	N	N	N	N	N	N	N	N	N	N	N	N	N	N	N	N	N	N	N	N	N	N	N	N	N
TP2036	C/T	0	2036	+	NA	UNEAK	GBS	NoRef	Custom	QC+	N	N	N	N	N	N	N	N	N	N	N	N	N	N	N	N	N	N	N	N	N	N	N	N	N	N	N	N	N	N	N	N	N	N	N	N	N	N	N
TP2038	A/T	0	2038	+	NA	UNEAK	GBS	NoRef	Custom	QC+	N	A	N	N	T	N	N	N	W	N	N	N	N	N	N	N	N	N	N	N	N	N	N	N	N	N	N	N	N	N	N	N	A	N	N	N	N	N	N
TP2039	A/C	0	2039	+	NA	UNEAK	GBS	NoRef	Custom	QC+	C	C	C	N	C	C	M	C	C	N	N	C	C	C	N	N	N	N	A	N	N	N	N	C	N	N	C	N	A	N	N	N	C	C	N	N	C	N	N
TP2040	C/T	0	2040	+	NA	UNEAK	GBS	NoRef	Custom	QC+	N	Y	T	N	N	T	N	N	N	N	N	N	N	N	N	N	N	N	N	N	N	N	N	N	N	N	N	N	N	N	N	N	N	N	N	N	N	N	N
TP2041	C/T	0	2041	+	NA	UNEAK	GBS	NoRef	Custom	QC+	N	N	N	N	N	N	T	N	C	N	N	N	N	N	N	N	N	N	N	N	N	N	N	N	N	N	N	N	N	N	N	N	N	N	N	N	N	N	N
TP2043	A/T	0	2043	+	NA	UNEAK	GBS	NoRef	Custom	QC+	N	W	A	N	N	N	N	N	N	N	N	N	N	N	N	N	N	N	N	N	N	N	N	N	N	N	N	A	N	N	N	A	W	N	N	N	W	N	N
TP2044	A/T	0	2044	+	NA	UNEAK	GBS	NoRef	Custom	QC+	N	N	N	N	N	N	N	N	N	N	N	N	N	N	N	N	N	N	N	N	N	N	N	N	N	N	N	N	N	N	N	N	N	N	N	N	N	N	N
TP2045	A/T	0	2045	+	NA	UNEAK	GBS	NoRef	Custom	QC+	N	N	N	N	N	N	N	N	N	N	N	N	N	N	N	N	N	N	N	N	N	N	N	N	N	N	N	N	N	N	N	N	N	N	N	N	N	N	N
TP2046	A/G	0	2046	+	NA	UNEAK	GBS	NoRef	Custom	QC+	N	N	N	N	N	N	N	N	N	N	N	N	N	N	N	N	N	N	N	N	N	N	N	N	N	N	N	N	N	N	N	N	N	N	N	N	N	N	N
TP2047	A/G	0	2047	+	NA	UNEAK	GBS	NoRef	Custom	QC+	R	N	G	N	N	N	N	N	N	N	N	N	N	N	N	N	N	N	N	A	N	N	N	N	N	N	N	N	N	N	N	N	N	A	N	N	G	N	N
TP2048	A/G	0	2048	+	NA	UNEAK	GBS	NoRef	Custom	QC+	N	N	N	N	N	N	N	N	N	N	N	N	N	N	N	N	N	N	N	N	N	N	N	N	N	N	N	N	N	N	N	N	N	N	N	N	N	N	N
TP2050	C/T	0	2050	+	NA	UNEAK	GBS	NoRef	Custom	QC+	N	N	N	N	N	N	N	N	N	N	N	N	N	N	N	N	N	N	N	N	N	N	N	N	N	N	N	N	N	N	N	N	N	N	N	N	N	N	N
TP2051	C/T	0	2051	+	NA	UNEAK	GBS	NoRef	Custom	QC+	N	N	N	N	N	N	N	N	N	N	N	N	N	N	N	N	N	N	N	N	N	N	N	N	Y	N	N	N	N	N	N	N	N	N	N	N	N	N	N
TP2052	A/T	0	2052	+	NA	UNEAK	GBS	NoRef	Custom	QC+	N	A	N	N	A	A	N	N	N	N	N	A	A	N	N	N	A	N	A	N	N	N	N	A	N	N	N	N	N	N	N	N	N	A	N	N	A	N	N
TP2053	G/T	0	2053	+	NA	UNEAK	GBS	NoRef	Custom	QC+	N	N	N	N	N	N	N	N	N	N	N	N	N	N	N	N	N	N	N	N	N	N	N	N	N	N	N	N	N	N	N	N	N	N	N	N	N	N	N
TP2054	G/T	0	2054	+	NA	UNEAK	GBS	NoRef	Custom	QC+	N	N	N	N	N	N	N	N	N	N	N	N	N	N	N	N	N	N	N	N	N	N	N	N	N	N	N	N	N	N	N	N	N	N	N	N	N	N	N
TP2056	C/T	0	2056	+	NA	UNEAK	GBS	NoRef	Custom	QC+	N	N	N	N	N	N	N	N	N	N	N	N	N	N	N	N	N	N	Y	N	N	N	N	N	N	N	N	N	N	N	N	N	N	N	N	N	N	N	N
TP2057	A/C	0	2057	+	NA	UNEAK	GBS	NoRef	Custom	QC+	N	N	N	N	N	N	N	N	N	N	N	N	N	N	N	N	N	N	N	N	N	N	N	N	N	N	M	N	N	N	N	N	N	N	N	N	N	N	N
TP2058	C/T	0	2058	+	NA	UNEAK	GBS	NoRef	Custom	QC+	N	N	N	N	N	N	N	N	N	N	N	N	N	N	N	N	N	N	N	N	N	N	N	N	N	N	N	N	N	N	N	N	T	T	N	N	N	N	N
TP2059	C/T	0	2059	+	NA	UNEAK	GBS	NoRef	Custom	QC+	N	N	N	N	N	N	N	N	N	N	N	N	N	Y	N	N	N	N	N	N	N	N	N	N	N	N	N	N	N	N	N	N	N	N	N	N	N	N	N
TP2060	A/G	0	2060	+	NA	UNEAK	GBS	NoRef	Custom	QC+	N	N	N	N	N	N	N	N	N	N	N	N	N	N	N	N	N	N	N	N	N	N	N	R	N	N	N	N	N	N	N	N	N	N	N	N	N	N	N
TP2061	C/T	0	2061	+	NA	UNEAK	GBS	NoRef	Custom	QC+	N	N	N	N	N	N	N	N	N	N	N	N	N	N	N	N	Y	N	N	N	N	N	N	N	N	N	N	N	N	N	N	N	N	N	N	N	N	N	N
TP2062	A/G	0	2062	+	NA	UNEAK	GBS	NoRef	Custom	QC+	N	N	N	N	N	N	N	N	N	N	N	N	N	N	N	N	N	N	N	N	N	N	N	N	N	N	N	N	N	N	N	N	N	N	N	N	N	N	N
TP2063	C/T	0	2063	+	NA	UNEAK	GBS	NoRef	Custom	QC+	N	N	N	N	N	N	N	N	N	N	N	N	N	N	N	N	N	N	N	N	N	N	N	N	N	N	N	N	N	N	N	N	N	N	N	N	N	N	N
TP2064	C/T	0	2064	+	NA	UNEAK	GBS	NoRef	Custom	QC+	N	N	N	N	N	N	N	N	N	N	N	N	N	N	N	N	N	N	N	N	N	N	N	N	N	N	N	N	N	N	N	N	N	N	N	N	N	N	N
TP2065	A/G	0	2065	+	NA	UNEAK	GBS	NoRef	Custom	QC+	N	N	N	N	N	N	N	N	N	N	N	N	R	N	N	N	N	N	N	N	N	N	N	N	N	N	N	N	N	N	N	N	N	N	N	N	N	N	N
TP2066	C/T	0	2066	+	NA	UNEAK	GBS	NoRef	Custom	QC+	N	N	N	N	N	N	N	N	N	N	N	N	N	N	N	N	N	N	N	N	N	N	N	N	N	N	N	N	N	N	N	N	N	N	N	N	N	N	Y
TP2067	C/T	0	2067	+	NA	UNEAK	GBS	NoRef	Custom	QC+	N	N	N	N	N	N	N	N	N	N	N	N	N	N	N	N	N	N	N	N	N	N	N	N	N	N	N	N	N	N	N	N	N	N	N	N	N	N	N
TP2068	A/G	0	2068	+	NA	UNEAK	GBS	NoRef	Custom	QC+	N	N	N	N	N	N	N	N	N	N	N	N	N	N	N	N	N	N	N	N	N	N	N	N	N	N	N	N	N	N	N	N	N	N	N	N	N	N	N
TP2069	C/T	0	2069	+	NA	UNEAK	GBS	NoRef	Custom	QC+	N	N	N	N	N	N	N	N	N	N	N	N	N	N	N	N	N	N	N	N	N	N	Y	N	N	N	N	N	N	N	N	N	N	N	N	N	N	N	N
TP2070	C/T	0	2070	+	NA	UNEAK	GBS	NoRef	Custom	QC+	N	N	N	N	N	N	N	N	N	N	N	N	N	N	N	N	N	N	N	N	N	N	N	N	N	N	N	N	N	N	N	N	N	N	N	N	N	N	N
TP2071	C/T	0	2071	+	NA	UNEAK	GBS	NoRef	Custom	QC+	N	N	N	N	N	N	N	N	N	N	N	N	N	N	N	N	N	N	N	N	N	N	N	N	N	N	N	N	N	N	N	N	N	N	N	N	N	N	N
TP2073	G/T	0	2073	+	NA	UNEAK	GBS	NoRef	Custom	QC+	N	N	N	N	N	N	N	N	N	N	N	N	N	N	N	N	N	N	N	N	N	N	N	N	N	N	K	N	N	N	N	N	N	N	N	N	N	N	N
TP2074	A/G	0	2074	+	NA	UNEAK	GBS	NoRef	Custom	QC+	N	N	N	N	N	N	N	N	N	N	N	N	N	N	N	N	N	N	N	N	N	N	N	N	N	N	N	N	N	N	N	N	N	N	N	N	N	N	N
TP2075	G/T	0	2075	+	NA	UNEAK	GBS	NoRef	Custom	QC+	N	N	N	N	N	N	N	N	N	N	N	N	N	N	N	N	N	N	N	N	N	N	N	N	N	N	N	N	N	N	N	N	N	N	N	N	N	N	N
TP2076	A/G	0	2076	+	NA	UNEAK	GBS	NoRef	Custom	QC+	N	N	N	N	N	N	N	N	N	N	N	N	N	N	N	N	N	N	N	N	N	N	N	N	N	N	N	N	N	N	N	N	N	N	N	N	N	N	N
TP2080	C/G	0	2080	+	NA	UNEAK	GBS	NoRef	Custom	QC+	N	N	N	N	N	N	N	N	N	C	N	N	N	N	N	N	N	G	N	N	N	N	N	N	N	N	G	N	N	N	N	N	N	N	N	N	N	N	N
TP2081	C/T	0	2081	+	NA	UNEAK	GBS	NoRef	Custom	QC+	C	N	N	N	N	T	T	T	C	N	N	T	N	N	N	N	N	N	N	T	N	N	N	T	N	N	N	N	N	N	N	N	T	C	N	N	N	N	N
TP2082	C/T	0	2082	+	NA	UNEAK	GBS	NoRef	Custom	QC+	C	T	N	N	N	C	C	C	N	C	N	Y	N	N	N	N	N	N	N	N	C	N	N	N	N	N	N	N	N	C	N	C	C	N	N	N	C	N	N
TP2083	A/C	0	2083	+	NA	UNEAK	GBS	NoRef	Custom	QC+	N	M	N	N	N	N	N	N	N	N	N	N	N	N	N	N	N	N	N	N	N	N	N	N	N	N	N	N	N	N	N	N	N	N	N	N	N	N	N
TP2084	C/T	0	2084	+	NA	UNEAK	GBS	NoRef	Custom	QC+	N	N	N	N	N	N	C	N	N	N	N	C	N	N	N	N	N	N	N	C	N	N	N	N	N	N	N	C	N	N	N	C	C	Y	N	N	C	N	N
TP2085	A/G	0	2085	+	NA	UNEAK	GBS	NoRef	Custom	QC+	G	G	N	N	N	N	N	R	N	N	N	N	A	N	N	N	N	N	N	N	G	N	N	N	N	N	N	N	N	N	N	N	N	N	N	N	N	N	N
TP2086	A/T	0	2086	+	NA	UNEAK	GBS	NoRef	Custom	QC+	N	N	N	N	N	N	N	N	N	N	N	N	N	N	N	N	N	N	N	N	N	N	N	N	N	N	N	N	N	N	N	N	N	N	N	N	N	N	N
TP2087	G/T	0	2087	+	NA	UNEAK	GBS	NoRef	Custom	QC+	N	N	N	N	K	T	T	N	N	N	N	N	N	N	N	N	N	N	N	N	N	N	N	T	N	N	N	N	N	N	N	T	N	N	N	N	N	N	N
TP2088	C/T	0	2088	+	NA	UNEAK	GBS	NoRef	Custom	QC+	N	Y	C	N	N	N	N	N	C	N	C	N	N	N	N	N	N	N	T	N	N	N	N	N	N	N	C	N	N	N	C	N	N	N	N	N	N	N	N
TP2089	A/C	0	2089	+	NA	UNEAK	GBS	NoRef	Custom	QC+	C	A	N	N	N	C	C	N	A	N	N	N	N	N	N	N	N	N	N	N	N	N	N	A	N	N	A	N	N	N	N	N	N	N	N	N	N	A	N
TP2091	A/G	0	2091	+	NA	UNEAK	GBS	NoRef	Custom	QC+	N	R	N	N	N	N	N	N	N	N	N	A	A	N	N	N	N	N	N	N	A	N	N	N	N	N	N	N	N	G	N	N	N	N	N	N	A	N	N
TP2094	A/C	0	2094	+	NA	UNEAK	GBS	NoRef	Custom	QC+	N	M	M	N	C	N	M	M	C	N	N	N	M	N	N	N	N	N	C	C	C	N	C	N	N	N	N	C	N	N	N	M	C	C	N	C	N	N	N
TP2095	G/T	0	2095	+	NA	UNEAK	GBS	NoRef	Custom	QC+	N	T	G	N	N	G	N	N	N	N	N	N	N	N	N	N	G	N	N	N	N	N	N	T	N	N	N	N	N	N	N	N	G	N	N	N	N	N	N
TP2096	C/T	0	2096	+	NA	UNEAK	GBS	NoRef	Custom	QC+	N	N	N	N	N	N	N	N	N	N	N	C	N	N	N	N	N	N	N	N	C	N	T	C	N	N	N	N	N	N	N	C	N	C	N	N	C	N	N
TP2098	C/T	0	2098	+	NA	UNEAK	GBS	NoRef	Custom	QC+	N	N	N	N	N	N	N	N	N	N	N	N	N	N	N	N	N	N	N	N	N	N	N	N	N	N	N	N	N	N	N	N	N	N	N	N	N	N	N
TP2099	A/G	0	2099	+	NA	UNEAK	GBS	NoRef	Custom	QC+	N	N	N	N	N	N	N	N	N	N	N	N	N	N	N	N	N	N	N	N	N	N	N	N	N	N	N	N	N	N	N	N	N	N	N	N	N	N	N
TP2100	A/G	0	2100	+	NA	UNEAK	GBS	NoRef	Custom	QC+	N	N	N	N	N	N	N	N	N	N	N	N	N	N	N	N	N	N	N	N	N	N	N	N	N	N	N	N	N	N	N	N	N	N	N	N	N	N	N
TP2102	A/G	0	2102	+	NA	UNEAK	GBS	NoRef	Custom	QC+	A	A	G	N	G	N	N	A	N	N	N	N	N	N	N	N	N	N	N	N	G	N	N	N	N	N	N	N	N	A	G	N	N	N	N	N	G	N	N
TP2104	A/C	0	2104	+	NA	UNEAK	GBS	NoRef	Custom	QC+	N	N	N	N	A	N	N	A	C	N	A	N	N	A	N	N	N	N	N	A	A	N	N	N	N	N	N	N	N	N	A	A	N	A	N	N	N	N	N
TP2105	A/C	0	2105	+	NA	UNEAK	GBS	NoRef	Custom	QC+	C	N	N	N	C	C	N	M	C	N	M	N	N	C	N	N	N	C	N	N	N	N	N	N	N	A	C	N	M	N	C	N	C	M	N	N	M	N	N
TP2106	A/C	0	2106	+	NA	UNEAK	GBS	NoRef	Custom	QC+	C	N	C	N	M	M	N	N	N	N	N	C	N	N	N	N	N	N	N	N	N	N	N	N	C	C	N	M	N	N	N	C	M	M	N	N	C	N	N
TP2108	A/C	0	2108	+	NA	UNEAK	GBS	NoRef	Custom	QC+	C	M	C	N	C	N	C	N	C	N	N	N	N	M	N	N	N	C	C	C	C	N	C	C	N	M	C	N	N	N	N	C	N	C	N	N	C	N	C
TP2113	A/G	0	2113	+	NA	UNEAK	GBS	NoRef	Custom	QC+	N	N	N	N	N	N	N	N	N	N	N	N	N	N	N	N	N	N	N	N	N	N	N	N	N	N	N	N	N	N	N	N	N	N	N	N	N	N	N
TP2115	C/G	0	2115	+	NA	UNEAK	GBS	NoRef	Custom	QC+	N	N	N	N	N	N	N	N	N	N	N	N	N	N	N	N	G	N	N	N	N	N	N	N	N	N	N	N	N	N	N	N	N	N	N	N	N	N	S
TP2116	A/G	0	2116	+	NA	UNEAK	GBS	NoRef	Custom	QC+	A	N	N	N	N	N	N	N	N	N	N	N	N	A	N	A	N	A	N	N	A	N	N	N	N	N	N	N	N	N	N	N	N	N	N	N	N	N	N
TP2117	G/T	0	2117	+	NA	UNEAK	GBS	NoRef	Custom	QC+	N	N	N	N	N	N	N	N	N	N	N	N	N	N	N	N	N	N	N	N	N	N	N	N	N	N	N	N	N	N	N	N	N	N	N	N	N	N	N
TP2119	A/T	0	2119	+	NA	UNEAK	GBS	NoRef	Custom	QC+	N	N	N	N	N	N	N	N	N	N	N	N	A	N	N	N	N	N	N	N	N	N	W	T	T	N	A	N	N	N	N	N	N	N	N	N	N	N	N
TP2120	A/T	0	2120	+	NA	UNEAK	GBS	NoRef	Custom	QC+	N	N	N	N	N	N	N	N	N	N	N	N	N	W	N	N	N	N	N	N	N	N	T	N	N	N	N	N	N	N	N	N	N	N	N	N	N	N	N
TP2121	A/G	0	2121	+	NA	UNEAK	GBS	NoRef	Custom	QC+	N	N	N	N	N	N	N	N	N	N	N	N	N	N	N	N	N	N	N	N	N	N	N	N	N	N	N	N	N	N	N	N	N	N	N	N	N	N	N
TP2122	A/G	0	2122	+	NA	UNEAK	GBS	NoRef	Custom	QC+	N	N	N	N	N	N	N	N	N	N	N	N	N	N	N	N	N	N	N	N	N	N	N	N	N	N	N	N	N	N	N	N	N	N	N	N	N	N	N
TP2123	C/G	0	2123	+	NA	UNEAK	GBS	NoRef	Custom	QC+	N	N	N	N	N	N	N	N	N	N	N	N	N	N	N	N	N	N	N	N	N	N	N	N	N	N	N	N	N	N	N	N	N	N	N	N	N	N	N
TP2124	C/G	0	2124	+	NA	UNEAK	GBS	NoRef	Custom	QC+	N	N	N	N	N	N	N	N	N	N	N	N	N	N	N	N	N	N	N	N	N	N	N	N	N	N	N	N	N	N	N	N	N	N	N	N	N	N	N
TP2125	C/T	0	2125	+	NA	UNEAK	GBS	NoRef	Custom	QC+	N	N	N	N	N	N	N	N	N	N	N	N	N	N	N	N	N	N	N	N	N	N	N	N	N	N	N	N	N	N	N	N	N	N	N	N	N	N	N
TP2126	A/C	0	2126	+	NA	UNEAK	GBS	NoRef	Custom	QC+	N	N	N	N	N	N	N	N	N	N	N	N	N	N	N	N	N	N	N	N	N	N	N	N	N	N	N	N	N	N	N	N	N	N	N	N	N	N	N
TP2127	G/T	0	2127	+	NA	UNEAK	GBS	NoRef	Custom	QC+	N	N	N	N	K	N	N	N	N	N	N	N	K	N	N	N	N	N	N	N	N	N	N	N	N	N	N	N	N	N	N	N	N	N	N	N	N	N	N
TP2128	G/T	0	2128	+	NA	UNEAK	GBS	NoRef	Custom	QC+	N	N	N	N	N	N	N	N	N	N	N	N	N	N	N	N	N	N	N	N	N	N	N	N	N	N	N	N	N	N	N	N	N	N	N	N	N	N	N
TP2129	C/T	0	2129	+	NA	UNEAK	GBS	NoRef	Custom	QC+	N	N	N	N	N	N	N	N	N	N	N	N	N	N	N	N	T	N	N	N	N	N	N	N	N	N	N	N	N	N	N	N	N	N	N	N	N	N	N
TP2131	A/G	0	2131	+	NA	UNEAK	GBS	NoRef	Custom	QC+	N	N	N	N	N	N	N	N	N	N	N	N	N	N	N	N	N	N	N	N	N	N	N	N	N	N	N	N	N	N	N	N	N	N	N	N	N	N	N
TP2132	A/G	0	2132	+	NA	UNEAK	GBS	NoRef	Custom	QC+	N	N	N	N	N	N	N	N	N	N	N	N	N	N	N	N	N	N	N	N	N	N	N	N	N	N	N	N	N	N	N	N	N	N	N	N	N	N	N
TP2133	G/T	0	2133	+	NA	UNEAK	GBS	NoRef	Custom	QC+	N	N	N	N	N	N	N	N	N	N	N	N	N	N	N	N	N	N	N	N	N	N	K	N	K	N	N	N	N	N	N	N	N	N	N	N	N	N	N
TP2134	C/T	0	2134	+	NA	UNEAK	GBS	NoRef	Custom	QC+	C	Y	C	C	C	C	C	Y	C	C	C	C	Y	Y	N	C	C	C	C	C	C	N	Y	Y	Y	C	C	Y	Y	C	C	C	Y	C	N	C	C	C	C
TP2135	C/G	0	2135	+	NA	UNEAK	GBS	NoRef	Custom	QC+	G	G	G	N	G	G	G	G	S	G	G	N	N	N	N	N	G	N	N	N	N	N	N	N	N	N	N	G	N	N	G	G	N	G	N	N	N	N	N
TP2136	A/G	0	2136	+	NA	UNEAK	GBS	NoRef	Custom	QC+	N	N	N	N	N	N	N	N	N	N	N	N	N	N	N	N	N	N	N	N	N	N	N	N	N	N	N	N	N	N	N	N	N	N	N	N	N	N	N
TP2140	A/G	0	2140	+	NA	UNEAK	GBS	NoRef	Custom	QC+	N	N	N	N	N	N	N	N	N	N	N	N	R	N	N	N	N	N	N	N	N	N	N	N	N	N	N	N	N	N	N	N	N	N	N	N	N	N	N
TP2141	C/T	0	2141	+	NA	UNEAK	GBS	NoRef	Custom	QC+	N	N	N	N	N	N	N	N	N	N	N	N	N	N	N	N	N	N	N	N	N	N	N	N	N	N	N	N	N	N	N	N	N	N	N	N	N	N	Y
TP2143	A/G	0	2143	+	NA	UNEAK	GBS	NoRef	Custom	QC+	N	N	N	N	N	N	N	N	N	N	N	N	N	N	N	N	N	N	N	N	N	N	N	N	N	N	R	N	N	N	N	N	N	N	N	N	N	N	N
TP2144	A/G	0	2144	+	NA	UNEAK	GBS	NoRef	Custom	QC+	N	N	N	N	N	N	N	N	N	N	N	N	N	N	N	N	N	N	N	N	N	N	N	N	N	N	N	N	N	N	N	N	N	N	N	N	N	N	N
TP2145	A/G	0	2145	+	NA	UNEAK	GBS	NoRef	Custom	QC+	N	N	N	N	N	N	N	N	N	N	N	N	N	N	N	N	N	N	N	N	N	N	R	N	N	N	N	N	N	N	N	N	N	N	N	N	N	N	N
TP2147	C/T	0	2147	+	NA	UNEAK	GBS	NoRef	Custom	QC+	N	Y	N	N	N	N	N	N	N	N	N	N	N	N	N	N	N	N	N	N	N	N	N	N	N	N	N	C	N	N	N	N	N	N	N	N	N	N	N
TP2148	C/T	0	2148	+	NA	UNEAK	GBS	NoRef	Custom	QC+	N	N	N	N	C	N	N	N	N	N	N	N	N	N	N	N	N	N	T	N	N	N	N	N	N	N	T	T	N	N	N	N	N	N	N	C	T	T	T
TP2151	C/T	0	2151	+	NA	UNEAK	GBS	NoRef	Custom	QC+	N	N	N	N	N	N	N	N	N	N	N	N	N	N	N	N	N	N	N	N	N	N	N	N	N	N	N	N	N	N	N	N	N	N	N	N	N	N	N
TP2152	A/T	0	2152	+	NA	UNEAK	GBS	NoRef	Custom	QC+	T	T	N	N	A	A	T	T	A	A	A	T	N	N	N	N	A	N	N	T	N	N	A	A	N	N	A	A	N	N	N	A	N	A	N	N	W	N	N
TP2153	C/T	0	2153	+	NA	UNEAK	GBS	NoRef	Custom	QC+	C	T	N	N	C	N	N	C	C	N	N	N	C	N	N	N	N	N	N	N	N	N	N	C	N	N	N	N	N	N	N	C	C	N	N	T	T	N	N
TP2156	G/A	0	2156	+	NA	UNEAK	GBS	NoRef	Custom	QC+	N	N	N	N	N	N	N	N	N	N	N	N	N	G	N	N	N	N	N	A	N	N	N	N	N	N	N	N	N	N	N	N	A	N	N	N	N	N	N
TP2158	G/T	0	2158	+	NA	UNEAK	GBS	NoRef	Custom	QC+	N	N	N	N	N	N	N	N	N	N	N	N	N	N	N	N	N	N	N	N	N	N	T	T	N	N	N	N	N	N	T	N	N	N	N	N	N	N	N
TP2161	A/G	0	2161	+	NA	UNEAK	GBS	NoRef	Custom	QC+	N	N	N	N	A	N	N	N	N	A	N	A	A	A	N	N	A	N	R	N	A	N	N	N	N	N	N	N	N	N	R	N	N	N	N	N	N	N	N
TP2163	C/T	0	2163	+	NA	UNEAK	GBS	NoRef	Custom	QC+	C	C	C	N	C	C	Y	C	C	C	T	C	T	C	N	Y	C	T	C	C	N	N	C	C	C	C	Y	C	N	N	N	N	C	T	N	C	N	N	T
TP2165	G/T	0	2165	+	NA	UNEAK	GBS	NoRef	Custom	QC+	N	N	N	N	N	N	N	N	N	N	N	N	N	N	N	N	N	N	N	N	N	N	N	N	N	N	N	N	N	N	N	N	N	N	N	N	N	N	N
TP2166	C/G	0	2166	+	NA	UNEAK	GBS	NoRef	Custom	QC+	N	N	N	N	N	N	N	N	N	N	N	N	N	N	N	N	N	N	N	N	N	N	N	N	N	N	N	N	N	N	N	N	N	N	N	N	N	N	N
TP2167	C/T	0	2167	+	NA	UNEAK	GBS	NoRef	Custom	QC+	N	N	N	N	N	N	N	N	N	N	N	N	N	N	N	N	N	N	N	N	N	N	N	N	N	N	N	N	N	N	N	N	N	N	N	N	N	N	N
TP2168	A/G	0	2168	+	NA	UNEAK	GBS	NoRef	Custom	QC+	N	N	N	N	N	N	N	N	N	N	N	N	N	N	N	N	N	N	N	N	N	N	N	N	N	N	N	N	N	N	N	N	N	N	N	N	N	N	N
TP2170	A/G	0	2170	+	NA	UNEAK	GBS	NoRef	Custom	QC+	N	N	N	N	N	N	N	N	N	N	G	N	R	N	N	N	N	N	N	N	N	N	R	N	N	N	A	N	N	N	N	N	N	N	N	N	N	N	N
TP2172	G/T	0	2172	+	NA	UNEAK	GBS	NoRef	Custom	QC+	N	N	N	N	N	N	N	N	N	N	N	N	N	N	N	N	N	N	N	N	N	N	N	N	N	N	N	N	N	N	N	N	N	N	N	N	N	N	N
TP2173	A/G	0	2173	+	NA	UNEAK	GBS	NoRef	Custom	QC+	N	N	N	N	N	N	N	N	N	N	N	N	N	N	N	N	N	N	N	N	N	N	N	N	N	N	N	N	N	N	N	N	N	N	N	N	N	N	N
TP2174	A/G	0	2174	+	NA	UNEAK	GBS	NoRef	Custom	QC+	N	N	N	N	N	N	N	N	N	N	N	N	N	N	N	N	N	N	N	N	N	N	N	N	N	N	N	N	N	N	N	N	N	N	N	N	N	N	N
TP2175	G/T	0	2175	+	NA	UNEAK	GBS	NoRef	Custom	QC+	N	N	N	N	N	N	N	N	N	N	N	N	N	N	N	N	N	N	N	N	N	N	N	N	N	N	N	N	N	N	N	N	N	N	N	N	N	N	N
TP2176	A/G	0	2176	+	NA	UNEAK	GBS	NoRef	Custom	QC+	N	N	N	N	N	N	N	N	N	N	N	N	N	N	N	N	N	N	N	N	N	N	N	N	N	N	N	N	N	N	N	N	N	N	N	N	N	N	N
TP2177	C/T	0	2177	+	NA	UNEAK	GBS	NoRef	Custom	QC+	Y	T	T	N	C	C	N	N	T	N	N	C	N	N	N	N	N	N	C	N	N	N	N	C	N	N	N	N	N	N	N	T	N	T	N	N	N	N	N
TP2180	A/G	0	2180	+	NA	UNEAK	GBS	NoRef	Custom	QC+	N	A	G	N	G	N	A	N	N	N	N	G	N	N	N	N	N	N	R	G	N	N	N	N	N	N	G	N	N	N	N	G	G	G	N	N	N	N	N
TP2181	A/T	0	2181	+	NA	UNEAK	GBS	NoRef	Custom	QC+	N	N	N	N	N	N	N	N	N	N	N	N	N	N	N	N	N	N	N	N	N	N	N	N	N	N	N	N	N	N	N	N	N	N	N	N	N	N	N
TP2183	G/T	0	2183	+	NA	UNEAK	GBS	NoRef	Custom	QC+	T	G	N	N	N	N	N	N	N	N	G	N	G	G	N	N	N	N	N	N	T	N	T	N	N	N	N	N	N	N	G	N	N	G	N	N	N	N	N
TP2184	A/G	0	2184	+	NA	UNEAK	GBS	NoRef	Custom	QC+	N	N	N	N	N	N	N	N	N	N	N	N	N	N	N	N	N	N	N	N	N	N	N	N	N	N	N	N	N	N	N	N	N	N	N	N	N	N	N
TP2185	C/T	0	2185	+	NA	UNEAK	GBS	NoRef	Custom	QC+	N	N	N	N	N	N	N	N	N	N	N	N	N	N	N	N	N	N	N	N	N	N	N	N	N	N	N	N	N	N	N	N	N	N	N	N	N	N	N
TP2186	G/T	0	2186	+	NA	UNEAK	GBS	NoRef	Custom	QC+	N	N	N	N	N	N	N	N	N	N	N	N	N	N	N	N	N	N	N	N	N	N	N	N	N	N	N	N	N	N	N	N	N	N	N	N	N	N	N
TP2187	C/T	0	2187	+	NA	UNEAK	GBS	NoRef	Custom	QC+	N	N	N	N	N	N	N	N	N	N	N	N	N	N	N	N	N	N	N	N	N	N	N	N	Y	N	N	N	N	N	N	N	N	N	N	N	N	N	N
TP2188	C/T	0	2188	+	NA	UNEAK	GBS	NoRef	Custom	QC+	N	N	N	N	N	N	N	N	N	N	N	N	N	N	N	N	N	N	N	N	N	N	N	N	N	N	N	N	N	N	N	N	N	N	N	N	N	N	N
TP2190	A/G	0	2190	+	NA	UNEAK	GBS	NoRef	Custom	QC+	N	N	N	N	N	N	N	N	N	N	N	N	N	N	N	N	N	N	N	N	N	N	N	N	N	N	N	N	N	N	N	N	N	N	N	N	N	N	N
TP2191	A/G	0	2191	+	NA	UNEAK	GBS	NoRef	Custom	QC+	N	N	N	N	N	N	N	N	N	N	N	N	N	N	N	N	N	N	N	N	N	N	N	N	N	N	N	N	N	N	N	N	N	N	N	N	N	N	N
TP2192	A/G	0	2192	+	NA	UNEAK	GBS	NoRef	Custom	QC+	N	N	N	N	N	N	N	N	N	N	N	N	N	R	N	N	N	N	N	N	N	N	N	N	N	N	N	N	N	N	N	N	N	N	N	N	N	N	N
TP2193	A/C	0	2193	+	NA	UNEAK	GBS	NoRef	Custom	QC+	N	N	N	N	N	N	N	N	N	N	N	N	N	A	N	N	N	N	N	N	N	N	N	N	N	N	N	N	N	N	N	N	N	N	N	N	N	N	N
TP2194	G/T	0	2194	+	NA	UNEAK	GBS	NoRef	Custom	QC+	N	N	N	N	N	N	N	N	N	N	N	N	N	N	N	N	N	N	N	N	N	N	N	N	N	K	N	N	N	N	N	N	N	N	N	N	N	N	N
TP2195	C/T	0	2195	+	NA	UNEAK	GBS	NoRef	Custom	QC+	N	N	N	N	C	N	N	N	N	N	N	N	N	T	N	N	N	N	N	N	Y	N	N	N	N	N	N	N	N	N	N	N	N	N	N	N	N	N	N
TP2196	A/G	0	2196	+	NA	UNEAK	GBS	NoRef	Custom	QC+	N	N	A	N	A	N	N	A	N	R	N	A	N	N	N	N	N	N	N	A	R	N	N	N	N	N	A	A	N	G	N	N	R	N	N	N	R	N	G
TP2197	A/G	0	2197	+	NA	UNEAK	GBS	NoRef	Custom	QC+	N	R	N	N	N	N	N	N	N	N	N	N	N	N	N	N	N	N	N	N	R	N	N	N	N	N	N	N	N	N	N	N	N	N	N	N	N	N	N
TP2198	A/G	0	2198	+	NA	UNEAK	GBS	NoRef	Custom	QC+	N	N	N	N	N	G	N	N	G	N	N	N	N	G	N	N	N	N	N	N	R	N	N	N	N	N	N	N	N	N	N	G	N	N	N	N	G	N	N
TP2199	C/T	0	2199	+	NA	UNEAK	GBS	NoRef	Custom	QC+	N	N	N	N	C	N	N	C	C	N	N	N	N	N	N	N	N	N	N	N	N	N	N	N	N	N	N	T	N	N	T	N	N	N	N	N	T	N	N
TP2200	A/G	0	2200	+	NA	UNEAK	GBS	NoRef	Custom	QC+	N	A	A	N	N	N	N	N	N	N	N	N	N	N	N	N	N	N	A	N	R	N	N	N	N	N	N	N	N	N	N	A	N	A	N	N	A	N	N
TP2201	A/G	0	2201	+	NA	UNEAK	GBS	NoRef	Custom	QC+	N	N	N	N	A	N	N	N	N	N	N	N	N	N	N	N	N	N	N	N	R	N	N	N	N	N	N	A	N	N	N	N	N	N	N	N	N	N	N
TP2202	A/G	0	2202	+	NA	UNEAK	GBS	NoRef	Custom	QC+	N	R	A	N	A	N	N	N	N	N	N	N	N	N	N	N	N	N	N	N	R	N	N	N	N	N	N	A	A	N	N	N	A	A	N	N	A	N	N
TP2203	A/G	0	2203	+	NA	UNEAK	GBS	NoRef	Custom	QC+	N	N	N	N	N	N	N	N	N	N	N	N	N	N	N	N	N	N	N	N	R	N	N	N	N	N	N	N	N	N	N	N	N	N	N	N	N	N	N
TP2204	G/T	0	2204	+	NA	UNEAK	GBS	NoRef	Custom	QC+	N	N	N	N	N	N	N	N	N	N	N	N	N	N	N	N	N	N	N	N	N	N	N	N	N	N	N	N	N	N	N	N	N	N	N	N	N	N	N
TP2205	G/T	0	2205	+	NA	UNEAK	GBS	NoRef	Custom	QC+	N	N	N	N	N	N	N	N	N	N	N	N	N	K	N	N	N	N	N	N	N	N	N	N	N	N	N	N	N	N	N	N	N	N	N	N	N	N	N
TP2206	A/G	0	2206	+	NA	UNEAK	GBS	NoRef	Custom	QC+	N	N	N	N	N	N	N	N	N	N	N	N	N	N	N	N	N	N	N	N	N	N	N	N	N	N	N	N	N	N	N	N	N	N	N	N	N	N	N
TP2207	A/G	0	2207	+	NA	UNEAK	GBS	NoRef	Custom	QC+	N	N	N	N	N	A	N	N	N	N	N	N	N	N	N	N	N	N	N	A	N	N	N	N	N	N	N	N	G	A	N	N	A	N	N	N	N	N	N
TP2208	G/T	0	2208	+	NA	UNEAK	GBS	NoRef	Custom	QC+	N	N	N	N	N	N	N	N	N	N	N	N	N	N	N	N	N	N	N	N	N	N	N	N	N	N	N	N	N	N	N	N	N	N	N	N	N	N	N
TP2209	C/T	0	2209	+	NA	UNEAK	GBS	NoRef	Custom	QC+	T	Y	T	N	T	T	T	Y	T	Y	T	T	T	N	N	N	T	N	T	N	N	N	N	N	T	N	T	T	N	N	T	N	T	T	N	T	T	T	N
TP2210	A/C	0	2210	+	NA	UNEAK	GBS	NoRef	Custom	QC+	N	N	N	N	N	N	N	N	N	N	N	N	N	N	N	N	N	N	N	N	N	N	N	N	N	N	N	N	N	N	N	N	N	N	N	N	N	N	N
TP2212	G/T	0	2212	+	NA	UNEAK	GBS	NoRef	Custom	QC+	N	N	N	N	N	N	N	N	N	N	N	N	N	N	N	N	N	N	N	N	N	N	T	T	N	N	N	N	N	N	N	N	N	N	N	N	N	N	N
TP2213	C/G	0	2213	+	NA	UNEAK	GBS	NoRef	Custom	QC+	N	C	N	N	N	N	N	N	N	N	N	N	C	N	N	N	N	N	N	N	G	N	N	N	C	N	N	N	C	N	N	N	N	N	N	N	N	N	N
TP2214	A/G	0	2214	+	NA	UNEAK	GBS	NoRef	Custom	QC+	N	N	N	N	N	N	G	N	N	N	N	N	N	A	N	N	N	N	N	A	G	N	N	N	N	N	N	N	N	N	N	N	N	N	N	N	G	N	N
TP2215	G/T	0	2215	+	NA	UNEAK	GBS	NoRef	Custom	QC+	N	N	N	N	N	N	G	N	T	G	N	N	N	N	N	N	N	N	N	N	N	N	N	N	N	N	N	N	N	N	N	N	N	N	N	N	N	N	N
TP2216	A/G	0	2216	+	NA	UNEAK	GBS	NoRef	Custom	QC+	N	N	N	N	N	N	N	N	N	N	N	N	N	N	N	N	N	N	N	N	N	N	N	N	N	N	N	N	N	N	N	N	N	N	N	N	N	N	N
TP2217	A/C	0	2217	+	NA	UNEAK	GBS	NoRef	Custom	QC+	N	N	N	N	N	N	N	N	N	N	N	N	N	N	N	N	N	N	N	N	N	N	N	N	N	N	N	N	N	N	N	N	N	N	N	N	N	N	N
TP2218	G/T	0	2218	+	NA	UNEAK	GBS	NoRef	Custom	QC+	N	N	N	N	N	N	N	N	N	N	N	N	N	N	N	N	N	N	N	N	N	N	N	N	N	N	N	N	N	N	N	N	N	N	N	N	N	N	N
TP2219	A/T	0	2219	+	NA	UNEAK	GBS	NoRef	Custom	QC+	N	N	N	N	N	N	N	N	N	N	A	N	N	A	N	N	T	N	W	N	T	N	N	N	N	N	N	T	N	N	A	N	A	N	N	N	T	N	N
TP2220	C/T	0	2220	+	NA	UNEAK	GBS	NoRef	Custom	QC+	N	N	N	N	N	N	N	N	N	N	N	N	N	N	N	N	N	N	N	N	N	N	N	N	N	N	N	N	N	N	N	N	N	N	N	N	N	N	N
TP2221	C/T	0	2221	+	NA	UNEAK	GBS	NoRef	Custom	QC+	N	N	N	N	N	N	N	N	N	N	N	N	N	N	N	N	N	N	N	N	N	N	N	N	N	N	N	N	N	N	N	N	N	N	N	N	N	N	N
TP2222	G/T	0	2222	+	NA	UNEAK	GBS	NoRef	Custom	QC+	N	N	N	N	N	N	N	N	N	N	N	N	N	N	N	N	N	N	N	N	N	N	N	N	N	N	N	N	N	N	N	N	N	N	N	N	N	N	N
TP2223	A/T	0	2223	+	NA	UNEAK	GBS	NoRef	Custom	QC+	N	N	N	N	N	N	N	N	N	N	N	N	N	N	N	N	N	N	N	N	N	N	N	N	N	N	N	N	N	N	N	N	N	N	N	N	N	N	N
TP2224	A/C	0	2224	+	NA	UNEAK	GBS	NoRef	Custom	QC+	N	N	N	N	N	N	N	N	N	N	N	N	N	N	N	N	N	N	N	N	N	N	N	N	N	N	N	N	N	N	N	N	N	N	N	N	N	N	N
TP2225	A/G	0	2225	+	NA	UNEAK	GBS	NoRef	Custom	QC+	A	A	G	N	N	A	G	R	A	R	N	A	G	A	N	N	N	N	N	N	A	N	N	A	N	N	G	G	G	N	A	R	G	N	N	N	G	N	N
TP2228	A/C	0	2228	+	NA	UNEAK	GBS	NoRef	Custom	QC+	N	N	N	N	N	N	N	N	N	N	N	N	N	N	N	N	N	N	N	N	N	N	N	N	N	N	N	N	N	N	N	N	N	N	N	N	N	N	N
TP2233	G/T	0	2233	+	NA	UNEAK	GBS	NoRef	Custom	QC+	N	N	N	N	N	N	N	N	N	N	N	N	N	N	N	N	N	N	N	N	N	N	N	N	N	N	N	N	N	N	N	N	N	N	N	N	N	N	N
TP2235	A/G	0	2235	+	NA	UNEAK	GBS	NoRef	Custom	QC+	N	N	N	N	N	N	N	N	N	N	N	N	N	N	N	N	N	N	N	N	N	N	N	N	N	N	N	N	N	N	N	N	N	N	N	N	N	N	N
TP2236	C/T	0	2236	+	NA	UNEAK	GBS	NoRef	Custom	QC+	N	N	N	N	N	N	N	N	N	N	N	N	N	N	N	N	N	N	N	N	N	N	N	N	N	N	N	N	N	N	N	N	N	N	N	N	N	N	N
TP2237	G/T	0	2237	+	NA	UNEAK	GBS	NoRef	Custom	QC+	N	N	N	N	N	N	N	N	N	N	T	N	N	N	N	N	N	N	N	N	N	N	N	N	N	N	N	N	N	N	N	N	N	N	N	N	N	N	N
TP2238	A/G	0	2238	+	NA	UNEAK	GBS	NoRef	Custom	QC+	N	N	N	N	N	N	N	N	N	N	N	N	N	N	N	N	N	N	N	N	N	N	N	N	N	N	N	N	N	N	N	N	N	N	N	N	N	N	N
TP2239	G/T	0	2239	+	NA	UNEAK	GBS	NoRef	Custom	QC+	N	N	N	K	N	N	N	N	N	N	N	N	N	N	N	N	N	N	N	N	N	N	N	N	N	N	N	N	N	N	N	N	N	N	N	N	N	N	N
TP2240	A/G	0	2240	+	NA	UNEAK	GBS	NoRef	Custom	QC+	N	N	N	N	N	G	G	G	N	N	A	N	G	A	N	N	A	G	A	N	N	N	N	N	N	N	A	A	G	N	A	N	N	N	N	A	N	N	A
TP2241	C/T	0	2241	+	NA	UNEAK	GBS	NoRef	Custom	QC+	N	C	N	N	N	N	T	N	N	N	N	N	N	N	N	N	N	N	T	N	N	N	N	C	N	N	T	N	N	N	N	N	N	N	N	N	N	N	N
TP2242	C/G	0	2242	+	NA	UNEAK	GBS	NoRef	Custom	QC+	N	N	N	N	N	N	N	N	N	N	N	N	N	N	N	N	N	N	N	N	N	N	N	N	N	N	N	N	N	N	N	N	N	N	N	N	N	N	N
TP2244	C/T	0	2244	+	NA	UNEAK	GBS	NoRef	Custom	QC+	N	C	C	N	N	C	N	N	N	N	N	N	N	N	N	N	N	N	N	N	C	N	N	C	N	N	N	N	N	N	N	N	N	N	N	N	N	N	N
TP2245	A/C	0	2245	+	NA	UNEAK	GBS	NoRef	Custom	QC+	N	N	N	N	N	N	N	N	N	N	N	N	N	N	N	N	N	N	N	N	N	N	N	N	N	N	N	N	N	N	N	N	N	N	N	N	N	N	N
TP2246	C/T	0	2246	+	NA	UNEAK	GBS	NoRef	Custom	QC+	N	N	N	N	N	N	N	N	N	N	N	N	N	N	N	N	N	N	N	N	N	N	N	N	N	N	N	N	N	N	N	N	N	N	N	N	N	N	N
TP2247	C/T	0	2247	+	NA	UNEAK	GBS	NoRef	Custom	QC+	N	N	N	N	N	N	N	N	N	N	N	N	N	N	N	N	N	N	N	N	N	N	N	N	N	N	N	N	N	N	N	N	N	N	N	N	N	N	N
TP2248	A/G	0	2248	+	NA	UNEAK	GBS	NoRef	Custom	QC+	N	A	N	N	G	N	A	N	N	N	N	N	N	N	N	N	A	N	N	N	A	N	N	N	N	N	N	N	N	N	N	N	N	N	N	N	N	N	N
TP2250	G/T	0	2250	+	NA	UNEAK	GBS	NoRef	Custom	QC+	N	N	N	N	N	N	N	N	N	N	N	N	N	N	N	N	N	N	N	N	N	N	N	N	N	N	N	N	N	N	N	N	N	N	N	N	N	N	N
TP2251	A/C	0	2251	+	NA	UNEAK	GBS	NoRef	Custom	QC+	N	N	N	N	N	N	N	N	N	N	N	N	N	N	N	N	N	N	N	N	N	N	N	N	N	N	N	N	N	N	N	N	N	N	N	N	N	N	N
TP2253	A/T	0	2253	+	NA	UNEAK	GBS	NoRef	Custom	QC+	N	N	N	N	N	N	N	N	N	N	N	N	N	N	N	N	N	N	N	N	N	N	N	N	N	N	N	N	N	N	N	N	N	N	N	N	N	N	N
TP2254	A/C	0	2254	+	NA	UNEAK	GBS	NoRef	Custom	QC+	N	N	N	N	N	N	N	N	N	N	N	N	N	N	N	N	N	N	N	N	N	N	N	N	N	N	N	N	N	N	N	N	N	N	N	N	N	N	N
TP2257	C/T	0	2257	+	NA	UNEAK	GBS	NoRef	Custom	QC+	N	C	C	N	N	C	C	C	C	N	C	C	C	N	N	N	N	N	C	N	Y	N	N	N	N	N	N	C	C	N	C	C	N	Y	N	C	T	N	T
TP2258	A/C	0	2258	+	NA	UNEAK	GBS	NoRef	Custom	QC+	N	N	N	N	C	N	N	N	N	C	N	N	C	N	N	N	N	N	N	N	N	N	N	N	N	N	N	N	N	A	C	N	N	A	N	A	N	N	N
TP2260	C/T	0	2260	+	NA	UNEAK	GBS	NoRef	Custom	QC+	N	N	N	N	N	N	N	N	N	N	N	N	N	N	N	N	N	N	C	N	N	N	T	Y	N	N	N	N	N	N	C	N	N	N	N	N	C	N	N
TP2262	A/G	0	2262	+	NA	UNEAK	GBS	NoRef	Custom	QC+	N	N	N	R	N	N	N	N	N	N	N	N	N	N	N	N	N	N	N	N	N	N	N	N	N	N	N	N	N	N	N	N	N	N	N	N	N	N	N
TP2263	C/T	0	2263	+	NA	UNEAK	GBS	NoRef	Custom	QC+	N	N	N	N	N	N	N	N	N	N	N	N	N	N	N	N	N	N	N	N	N	N	N	N	N	N	N	N	N	N	N	N	N	N	N	N	N	N	N
TP2265	C/T	0	2265	+	NA	UNEAK	GBS	NoRef	Custom	QC+	N	N	N	N	N	N	N	N	N	N	N	N	N	N	N	N	N	N	N	N	N	N	N	N	N	N	N	N	N	N	N	N	N	N	N	N	N	N	N
TP2266	C/T	0	2266	+	NA	UNEAK	GBS	NoRef	Custom	QC+	N	N	N	N	N	N	N	N	N	N	N	N	N	N	N	N	N	N	N	N	N	N	Y	N	N	N	N	N	N	N	N	N	N	N	N	N	N	N	N
TP2267	C/T	0	2267	+	NA	UNEAK	GBS	NoRef	Custom	QC+	N	N	N	N	N	N	N	N	N	N	N	N	N	N	N	N	N	N	N	N	N	N	Y	N	N	N	N	N	N	N	N	N	N	N	N	N	N	N	N
TP2269	A/G	0	2269	+	NA	UNEAK	GBS	NoRef	Custom	QC+	N	A	N	N	N	N	N	N	G	N	N	A	N	N	N	N	N	N	N	N	N	N	N	N	N	N	N	N	N	N	N	N	N	N	N	N	N	N	N
TP2271	C/G	0	2271	+	NA	UNEAK	GBS	NoRef	Custom	QC+	N	G	C	N	N	N	N	N	N	N	N	N	N	N	N	N	N	N	N	N	N	N	N	N	N	N	C	N	N	N	N	N	N	N	N	N	N	N	C
TP2272	C/G	0	2272	+	NA	UNEAK	GBS	NoRef	Custom	QC+	N	G	C	N	N	N	G	N	N	C	N	C	N	N	N	N	N	N	N	N	N	N	G	N	N	N	N	N	C	N	C	N	C	G	N	C	G	C	C
TP2273	C/G	0	2273	+	NA	UNEAK	GBS	NoRef	Custom	QC+	N	G	C	N	N	N	G	N	N	C	N	S	C	N	N	N	N	C	C	N	N	N	G	N	N	N	C	N	C	N	C	C	C	G	N	C	G	C	C
TP2274	C/G	0	2274	+	NA	UNEAK	GBS	NoRef	Custom	QC+	N	G	N	N	N	N	G	N	N	C	N	C	C	N	N	N	N	C	C	N	N	N	G	N	N	N	C	N	C	N	C	C	C	G	N	C	G	N	N
TP2275	C/G	0	2275	+	NA	UNEAK	GBS	NoRef	Custom	QC+	N	G	N	N	N	N	G	N	N	C	N	S	C	N	N	N	N	N	N	N	N	N	N	N	N	N	N	N	C	N	N	N	C	G	N	N	N	N	N
TP2276	C/T	0	2276	+	NA	UNEAK	GBS	NoRef	Custom	QC+	N	T	N	N	N	N	T	N	N	N	N	N	N	N	N	N	N	N	N	N	N	N	N	C	N	N	N	N	N	N	N	N	N	N	N	N	C	N	N
TP2277	A/G	0	2277	+	NA	UNEAK	GBS	NoRef	Custom	QC+	N	A	N	N	N	N	A	N	N	N	N	N	N	N	N	N	N	N	G	N	N	N	N	A	N	N	N	N	G	N	N	N	N	N	N	N	N	N	N
TP2279	A/T	0	2279	+	NA	UNEAK	GBS	NoRef	Custom	QC+	T	N	A	N	N	T	N	W	N	N	N	A	A	N	N	N	N	N	N	N	N	N	N	A	N	N	N	A	N	N	A	N	N	N	N	N	N	N	A
TP2282	A/C	0	2282	+	NA	UNEAK	GBS	NoRef	Custom	QC+	N	N	N	N	N	N	N	N	N	N	N	N	N	N	N	N	N	N	N	N	N	N	N	N	N	N	N	N	N	N	N	N	N	N	N	N	N	N	N
TP2283	A/G	0	2283	+	NA	UNEAK	GBS	NoRef	Custom	QC+	N	N	N	N	N	N	N	N	N	N	N	N	N	N	N	N	N	N	N	N	N	N	N	N	N	N	N	N	N	N	N	N	N	N	N	N	N	N	N
TP2284	A/G	0	2284	+	NA	UNEAK	GBS	NoRef	Custom	QC+	N	N	N	N	N	N	N	N	A	N	N	N	A	N	N	N	N	N	N	N	N	N	N	N	N	N	N	N	N	N	N	N	N	A	N	N	N	N	N
TP2286	C/T	0	2286	+	NA	UNEAK	GBS	NoRef	Custom	QC+	N	N	N	N	N	N	N	N	N	N	N	N	N	N	N	N	N	N	N	N	N	N	N	N	N	N	N	N	N	N	N	N	N	N	N	N	N	N	N
TP2287	C/T	0	2287	+	NA	UNEAK	GBS	NoRef	Custom	QC+	N	N	N	N	N	N	N	N	N	T	N	N	N	N	N	N	N	N	T	N	N	N	N	N	N	N	N	N	N	N	N	N	N	N	N	N	C	N	T
TP2288	G/T	0	2288	+	NA	UNEAK	GBS	NoRef	Custom	QC+	N	N	N	N	N	N	N	N	N	T	N	N	N	N	N	N	G	N	T	N	N	N	N	N	N	N	G	N	N	N	N	N	N	K	N	N	G	N	T
TP2289	G/T	0	2289	+	NA	UNEAK	GBS	NoRef	Custom	QC+	N	N	G	N	N	N	N	G	N	N	N	T	N	N	N	N	N	N	T	N	N	N	N	N	N	N	N	N	N	N	N	N	N	K	N	T	G	N	N
TP2293	C/G	0	2293	+	NA	UNEAK	GBS	NoRef	Custom	QC+	C	N	N	N	N	N	C	C	N	N	C	N	G	N	N	N	N	N	N	N	C	N	N	C	N	N	N	N	N	N	N	C	G	N	N	N	N	N	N
TP2294	C/G	0	2294	+	NA	UNEAK	GBS	NoRef	Custom	QC+	N	N	N	N	N	N	N	N	N	N	N	N	N	N	N	N	N	N	N	N	N	N	N	N	N	N	N	N	N	N	N	N	N	N	N	N	N	N	N
TP2295	A/C	0	2295	+	NA	UNEAK	GBS	NoRef	Custom	QC+	N	N	N	N	N	C	N	C	N	A	N	N	C	C	N	N	C	N	N	N	N	N	N	A	N	N	N	N	N	N	C	N	N	N	N	N	N	N	N
TP2296	A/G	0	2296	+	NA	UNEAK	GBS	NoRef	Custom	QC+	R	N	N	N	N	N	A	A	N	N	N	N	N	G	N	N	N	N	N	N	G	N	N	N	N	N	N	N	N	G	A	N	A	N	N	N	N	N	N
TP2297	G/T	0	2297	+	NA	UNEAK	GBS	NoRef	Custom	QC+	N	N	N	N	N	N	N	N	N	N	N	N	T	N	N	N	G	N	K	G	N	N	N	N	N	N	G	N	N	N	N	N	N	N	N	N	N	N	N
TP2298	A/G	0	2298	+	NA	UNEAK	GBS	NoRef	Custom	QC+	N	G	N	N	A	N	N	N	N	N	N	N	N	N	N	N	N	N	N	N	N	N	N	N	N	N	N	N	N	N	N	N	N	N	N	N	N	N	N
TP2299	A/G	0	2299	+	NA	UNEAK	GBS	NoRef	Custom	QC+	N	G	N	N	N	N	G	N	N	N	N	N	N	N	N	N	N	N	G	N	N	N	N	N	N	N	N	N	N	N	G	N	N	N	N	N	N	G	N
TP2300	A/T	0	2300	+	NA	UNEAK	GBS	NoRef	Custom	QC+	N	N	N	N	N	N	N	N	N	N	N	N	N	N	N	N	N	N	N	N	N	N	N	N	N	N	A	T	N	A	N	N	N	N	N	N	T	N	N
TP2301	A/G	0	2301	+	NA	UNEAK	GBS	NoRef	Custom	QC+	N	A	A	N	N	N	G	N	A	A	N	N	N	N	N	N	N	A	N	N	N	N	N	N	N	N	N	N	G	N	N	N	N	N	N	N	N	N	N
TP2303	A/G	0	2303	+	NA	UNEAK	GBS	NoRef	Custom	QC+	G	G	G	N	N	R	N	G	N	G	N	G	N	N	N	N	N	A	N	N	A	N	N	G	N	N	G	G	G	N	N	N	G	N	N	N	N	A	N
TP2307	C/T	0	2307	+	NA	UNEAK	GBS	NoRef	Custom	QC+	N	N	N	N	T	N	Y	N	N	C	N	N	C	T	N	N	N	C	C	N	N	N	N	N	N	N	C	C	N	N	C	T	N	N	N	N	N	N	N
TP2308	C/T	0	2308	+	NA	UNEAK	GBS	NoRef	Custom	QC+	N	Y	T	N	N	N	N	N	N	T	N	N	T	N	N	N	C	N	N	N	T	N	N	Y	T	N	N	C	N	N	N	N	N	N	N	Y	T	N	N
TP2309	A/G	0	2309	+	NA	UNEAK	GBS	NoRef	Custom	QC+	N	N	N	N	N	N	N	N	N	N	N	A	N	N	N	N	N	G	N	G	N	N	N	N	N	N	N	N	N	N	N	N	N	N	N	N	N	N	N
TP2310	A/G	0	2310	+	NA	UNEAK	GBS	NoRef	Custom	QC+	N	N	N	N	N	N	N	N	N	A	A	N	N	N	N	N	N	N	A	N	A	N	N	N	N	N	A	N	N	N	N	A	N	N	N	N	N	N	N
TP2311	A/G	0	2311	+	NA	UNEAK	GBS	NoRef	Custom	QC+	N	N	N	N	N	N	N	N	N	N	R	N	N	N	N	N	N	R	N	G	A	N	N	N	N	N	A	G	N	N	N	N	N	N	N	N	N	N	N
TP2312	A/G	0	2312	+	NA	UNEAK	GBS	NoRef	Custom	QC+	N	N	N	N	N	N	N	N	N	N	N	N	N	N	N	N	N	N	A	G	N	N	N	N	N	A	N	N	A	N	N	N	N	N	N	N	N	N	N
TP2313	A/G	0	2313	+	NA	UNEAK	GBS	NoRef	Custom	QC+	N	N	N	N	N	N	N	G	A	N	N	N	N	N	N	N	N	N	A	N	N	N	N	N	G	A	N	N	N	N	N	N	N	N	N	N	N	N	N
TP2314	A/G	0	2314	+	NA	UNEAK	GBS	NoRef	Custom	QC+	N	N	G	N	N	N	N	G	N	N	N	N	G	N	N	N	N	N	N	G	N	N	N	N	N	N	N	N	G	N	N	N	G	N	N	N	G	N	N
TP2315	C/T	0	2315	+	NA	UNEAK	GBS	NoRef	Custom	QC+	N	C	N	N	N	C	N	C	N	N	N	N	N	T	N	N	N	N	N	C	N	N	N	N	N	N	N	C	C	N	N	C	N	N	N	N	C	N	N
TP2316	A/G	0	2316	+	NA	UNEAK	GBS	NoRef	Custom	QC+	N	G	N	N	N	N	N	G	N	N	N	N	N	A	N	G	N	N	N	G	N	N	N	N	N	N	N	G	G	N	N	R	N	N	N	G	G	N	N
TP2317	A/G	0	2317	+	NA	UNEAK	GBS	NoRef	Custom	QC+	N	N	N	N	N	N	A	N	N	N	G	N	N	N	N	N	N	N	N	N	N	N	N	N	N	N	N	N	N	N	N	N	N	G	N	N	N	N	G
TP2318	A/C	0	2318	+	NA	UNEAK	GBS	NoRef	Custom	QC+	N	N	N	N	A	N	C	N	N	N	C	N	N	N	N	N	N	N	N	C	N	N	N	N	N	N	N	A	N	N	N	N	N	N	N	N	N	N	N
TP2319	A/G	0	2319	+	NA	UNEAK	GBS	NoRef	Custom	QC+	N	N	N	N	N	N	N	N	N	N	N	N	N	N	N	N	N	N	N	N	N	N	N	N	N	N	N	N	N	N	N	N	N	R	N	N	N	N	N
TP2320	A/G	0	2320	+	NA	UNEAK	GBS	NoRef	Custom	QC+	N	N	R	N	N	N	N	N	N	N	N	N	N	N	N	N	N	N	N	N	N	N	N	N	N	N	N	N	N	N	N	N	N	N	N	N	N	N	N
TP2321	A/C	0	2321	+	NA	UNEAK	GBS	NoRef	Custom	QC+	N	N	N	N	N	N	N	N	N	N	N	N	N	N	N	N	N	N	N	N	N	N	N	N	N	N	N	N	N	N	N	N	N	N	N	N	N	N	N
TP2323	C/G	0	2323	+	NA	UNEAK	GBS	NoRef	Custom	QC+	N	N	N	N	N	N	N	N	N	N	N	N	N	N	N	N	N	N	N	N	N	N	N	N	N	N	N	N	N	N	N	N	N	N	N	N	N	N	N
TP2324	A/G	0	2324	+	NA	UNEAK	GBS	NoRef	Custom	QC+	N	N	N	N	N	N	N	N	N	N	N	N	N	N	N	N	N	N	N	R	N	N	N	N	N	N	N	N	N	N	N	N	N	N	N	N	N	N	N
TP2325	A/G	0	2325	+	NA	UNEAK	GBS	NoRef	Custom	QC+	N	N	N	N	N	N	N	N	N	N	N	N	N	N	N	N	N	N	N	N	N	N	N	N	N	N	N	N	N	N	N	N	N	N	N	N	N	N	N
TP2326	C/T	0	2326	+	NA	UNEAK	GBS	NoRef	Custom	QC+	N	N	N	N	C	N	C	N	N	N	N	N	N	N	N	N	N	N	N	N	T	N	N	C	N	N	N	N	N	N	C	N	C	N	N	C	C	N	N
TP2327	A/G	0	2327	+	NA	UNEAK	GBS	NoRef	Custom	QC+	N	N	N	N	N	N	N	N	N	N	N	N	N	N	N	N	N	N	N	N	N	N	N	N	N	N	N	N	N	N	N	N	N	N	N	N	N	N	N
TP2328	C/T	0	2328	+	NA	UNEAK	GBS	NoRef	Custom	QC+	N	N	N	N	N	N	N	N	N	N	N	N	N	N	N	N	N	N	N	N	N	N	N	N	N	N	N	N	N	N	N	N	N	N	N	N	N	N	N
TP2329	A/C	0	2329	+	NA	UNEAK	GBS	NoRef	Custom	QC+	A	C	N	N	A	N	N	N	N	A	N	N	C	N	N	N	N	A	N	A	A	N	C	N	A	N	A	A	N	N	N	N	N	N	N	N	N	A	N
TP2330	C/T	0	2330	+	NA	UNEAK	GBS	NoRef	Custom	QC+	N	N	N	N	N	N	N	N	N	N	N	N	N	N	N	N	N	N	N	N	N	N	N	N	N	N	N	N	N	N	N	N	N	N	N	N	N	N	N
TP2331	A/T	0	2331	+	NA	UNEAK	GBS	NoRef	Custom	QC+	A	A	A	N	N	W	W	A	A	T	A	N	N	N	N	N	A	A	N	A	N	N	N	A	N	N	A	T	N	A	N	N	T	N	N	A	A	N	N
TP2332	A/G	0	2332	+	NA	UNEAK	GBS	NoRef	Custom	QC+	N	N	N	N	N	N	N	N	N	N	N	N	N	N	N	N	N	N	N	N	N	N	N	N	N	N	N	N	N	N	N	N	N	N	N	N	N	N	N
TP2333	A/T	0	2333	+	NA	UNEAK	GBS	NoRef	Custom	QC+	N	N	N	N	N	N	N	N	N	N	N	N	N	N	N	N	N	N	N	N	N	N	N	N	N	N	N	N	N	N	N	N	N	N	N	N	N	N	N
TP2334	A/G	0	2334	+	NA	UNEAK	GBS	NoRef	Custom	QC+	N	N	A	N	N	N	N	N	N	N	N	N	N	N	N	N	A	N	N	N	N	N	N	N	N	N	A	N	N	N	N	G	N	N	N	N	N	N	N
TP2335	A/T	0	2335	+	NA	UNEAK	GBS	NoRef	Custom	QC+	N	N	N	N	N	N	N	N	N	N	N	N	T	N	N	N	N	N	N	N	N	N	N	T	N	N	N	N	N	N	N	N	N	N	N	N	A	N	N
TP2337	A/C	0	2337	+	NA	UNEAK	GBS	NoRef	Custom	QC+	N	N	N	N	N	N	N	N	N	N	N	N	N	N	N	N	N	N	N	N	N	N	N	N	N	N	N	N	N	N	N	N	N	N	N	N	N	N	N
TP2338	C/T	0	2338	+	NA	UNEAK	GBS	NoRef	Custom	QC+	N	C	N	N	C	N	C	C	C	N	N	C	Y	C	N	N	N	C	C	N	N	N	C	C	C	C	T	N	N	T	N	C	N	C	N	C	C	N	N
TP2339	A/G	0	2339	+	NA	UNEAK	GBS	NoRef	Custom	QC+	N	N	N	N	N	N	N	N	N	N	N	N	N	N	N	N	N	N	N	N	N	N	N	N	N	N	N	N	N	N	N	N	N	N	N	N	N	N	N
TP2341	G/T	0	2341	+	NA	UNEAK	GBS	NoRef	Custom	QC+	N	N	N	N	N	N	N	N	N	N	N	N	N	N	N	N	N	N	N	N	N	N	N	N	N	N	N	N	N	N	N	N	N	N	N	N	N	N	N
TP2342	A/G	0	2342	+	NA	UNEAK	GBS	NoRef	Custom	QC+	N	N	N	N	N	N	N	N	N	N	N	N	N	N	N	N	N	N	N	N	N	N	N	N	N	N	N	N	N	N	N	N	N	N	N	N	N	N	N
TP2344	A/C	0	2344	+	NA	UNEAK	GBS	NoRef	Custom	QC+	N	N	N	N	N	N	A	N	N	N	N	N	N	A	M	N	N	N	N	N	N	C	N	N	N	N	N	N	N	N	N	N	N	N	N	N	N	N	N
TP2345	A/G	0	2345	+	NA	UNEAK	GBS	NoRef	Custom	QC+	N	G	G	N	N	G	A	N	N	N	G	N	N	N	N	N	N	N	N	A	N	N	N	R	N	N	N	N	N	N	N	N	N	N	N	N	N	N	N
TP2346	A/T	0	2346	+	NA	UNEAK	GBS	NoRef	Custom	QC+	N	N	N	N	T	T	A	N	N	W	A	T	N	N	N	N	N	N	N	N	N	N	N	N	N	T	T	T	N	N	T	N	W	N	N	N	A	T	N
TP2347	C/G	0	2347	+	NA	UNEAK	GBS	NoRef	Custom	QC+	N	N	N	N	N	N	N	N	N	N	N	N	N	N	N	N	N	N	N	N	N	N	N	N	N	N	N	N	N	N	N	N	N	N	N	N	N	N	N
TP2348	C/G	0	2348	+	NA	UNEAK	GBS	NoRef	Custom	QC+	N	N	N	N	N	N	N	N	N	N	N	N	N	N	N	N	N	N	N	N	N	N	N	N	N	N	N	N	N	N	N	N	N	N	N	N	N	N	N
TP2350	C/G	0	2350	+	NA	UNEAK	GBS	NoRef	Custom	QC+	N	N	N	N	N	N	C	N	N	N	N	N	N	G	N	N	N	C	N	C	N	N	N	N	N	N	N	N	N	N	N	N	N	N	N	N	N	N	N
TP2352	A/G	0	2352	+	NA	UNEAK	GBS	NoRef	Custom	QC+	N	N	N	R	N	N	N	N	N	N	N	N	N	N	N	N	N	N	N	N	N	N	N	N	N	N	N	N	N	N	N	N	N	N	N	N	N	N	N
TP2353	G/T	0	2353	+	NA	UNEAK	GBS	NoRef	Custom	QC+	N	N	N	N	N	N	N	N	N	N	N	N	N	N	N	N	N	N	N	N	N	N	N	N	N	N	N	N	N	N	N	N	N	N	N	N	N	N	N
TP2355	G/T	0	2355	+	NA	UNEAK	GBS	NoRef	Custom	QC+	N	G	G	N	T	N	G	T	G	K	N	N	N	N	N	N	N	G	N	N	G	N	N	N	T	N	G	N	N	T	N	N	G	N	N	N	G	N	N
TP2356	C/G	0	2356	+	NA	UNEAK	GBS	NoRef	Custom	QC+	N	N	N	N	N	N	N	N	N	N	N	N	N	N	N	N	N	N	N	N	N	N	N	N	N	N	N	N	N	N	N	N	N	N	N	N	N	N	N
TP2357	A/G	0	2357	+	NA	UNEAK	GBS	NoRef	Custom	QC+	A	A	A	N	A	A	A	A	A	N	N	N	A	A	N	N	A	A	A	N	G	N	A	R	A	N	R	A	A	A	A	A	A	A	N	A	N	N	N
TP2358	C/T	0	2358	+	NA	UNEAK	GBS	NoRef	Custom	QC+	N	N	T	N	N	C	N	N	N	N	N	N	T	N	N	N	N	N	N	N	N	N	N	N	N	N	C	N	C	N	N	N	N	N	N	N	N	N	N
TP2359	A/C	0	2359	+	NA	UNEAK	GBS	NoRef	Custom	QC+	N	N	N	N	N	N	N	N	N	N	N	N	N	N	N	N	N	N	N	N	N	N	N	N	N	N	N	N	N	N	N	N	N	N	N	N	N	N	N
TP2360	A/G	0	2360	+	NA	UNEAK	GBS	NoRef	Custom	QC+	N	N	G	N	N	G	A	N	N	N	N	N	G	N	N	N	N	N	N	N	N	N	A	N	N	N	N	N	N	N	N	G	N	N	N	N	A	N	N
TP2361	C/T	0	2361	+	NA	UNEAK	GBS	NoRef	Custom	QC+	N	T	N	N	N	N	T	C	T	T	C	N	T	N	N	N	T	N	N	N	N	N	N	N	N	N	Y	N	N	N	N	T	N	N	N	N	N	N	N
TP2363	A/G	0	2363	+	NA	UNEAK	GBS	NoRef	Custom	QC+	R	G	A	N	R	N	A	N	A	A	A	G	A	A	N	N	G	G	G	A	G	N	G	G	N	N	N	G	G	A	N	A	A	N	N	N	A	G	G
TP2364	A/G	0	2364	+	NA	UNEAK	GBS	NoRef	Custom	QC+	N	A	N	N	N	A	N	N	N	N	N	A	N	A	N	N	N	N	N	N	N	N	N	A	N	A	N	N	N	N	N	N	A	N	N	N	A	N	N
TP2365	C/T	0	2365	+	NA	UNEAK	GBS	NoRef	Custom	QC+	N	N	N	N	N	N	N	N	C	N	N	N	N	N	N	N	N	N	T	N	N	N	N	N	N	N	C	T	C	N	N	N	N	N	N	N	N	N	N
TP2367	A/G	0	2367	+	NA	UNEAK	GBS	NoRef	Custom	QC+	N	N	N	N	N	N	N	R	N	N	N	R	R	N	N	N	N	N	N	N	N	N	N	N	N	R	N	N	N	N	N	N	N	N	N	N	N	N	N
TP2368	A/G	0	2368	+	NA	UNEAK	GBS	NoRef	Custom	QC+	A	N	A	N	N	N	R	A	N	N	N	N	N	N	N	N	N	N	N	N	N	N	N	A	N	N	N	R	A	N	R	N	N	A	N	N	A	N	N
TP2370	G/T	0	2370	+	NA	UNEAK	GBS	NoRef	Custom	QC+	N	N	N	N	N	N	G	N	G	G	N	T	N	N	N	G	N	N	N	G	N	N	N	N	N	N	N	N	N	N	N	N	N	N	N	N	N	N	T
TP2371	A/G	0	2371	+	NA	UNEAK	GBS	NoRef	Custom	QC+	N	N	A	N	N	N	N	R	N	N	N	N	N	N	N	N	N	N	N	N	N	N	R	N	N	N	N	N	N	N	N	N	N	N	N	N	N	N	N
TP2373	C/T	0	2373	+	NA	UNEAK	GBS	NoRef	Custom	QC+	N	C	N	N	N	N	N	N	C	N	N	N	N	N	N	N	N	N	N	T	N	N	N	Y	N	N	C	C	N	N	N	C	C	N	N	N	N	N	N
TP2374	A/C	0	2374	+	NA	UNEAK	GBS	NoRef	Custom	QC+	N	N	N	N	N	N	N	N	N	N	N	N	N	N	N	N	N	N	N	N	N	N	N	N	N	N	N	N	N	N	N	N	N	N	N	N	M	N	N
TP2375	A/C	0	2375	+	NA	UNEAK	GBS	NoRef	Custom	QC+	N	N	N	N	N	N	N	N	N	N	N	N	N	N	N	N	N	N	N	N	N	N	N	N	N	N	N	N	N	N	N	N	N	N	N	N	N	N	N
TP2376	A/G	0	2376	+	NA	UNEAK	GBS	NoRef	Custom	QC+	N	N	N	N	N	N	N	N	N	N	N	N	N	R	N	N	N	N	N	N	N	N	N	N	N	N	N	N	N	N	N	N	N	N	N	N	N	N	N
TP2378	C/T	0	2378	+	NA	UNEAK	GBS	NoRef	Custom	QC+	N	N	N	N	N	N	N	N	N	N	N	N	N	N	N	N	N	N	N	N	N	N	N	N	N	N	N	N	N	N	N	N	N	N	N	N	N	N	N
TP2379	G/T	0	2379	+	NA	UNEAK	GBS	NoRef	Custom	QC+	N	N	N	N	N	N	N	N	N	N	N	N	N	N	N	N	N	N	N	N	N	N	N	N	N	N	N	N	N	N	N	N	N	N	N	N	N	N	N
TP2381	A/G	0	2381	+	NA	UNEAK	GBS	NoRef	Custom	QC+	N	A	N	N	N	N	N	N	N	N	N	N	N	N	N	N	N	N	N	N	N	N	N	N	N	N	N	R	N	N	N	N	N	N	N	N	N	N	N
TP2382	C/T	0	2382	+	NA	UNEAK	GBS	NoRef	Custom	QC+	N	T	N	N	N	N	N	N	T	N	N	N	N	N	N	N	N	N	N	N	N	N	N	N	N	N	N	N	N	N	N	N	N	N	N	N	N	N	N
TP2383	A/G	0	2383	+	NA	UNEAK	GBS	NoRef	Custom	QC+	N	N	N	N	N	N	N	N	N	N	N	N	N	N	N	N	N	N	N	N	N	N	N	N	N	N	N	N	N	N	N	N	N	N	N	N	N	N	N
TP2384	A/G	0	2384	+	NA	UNEAK	GBS	NoRef	Custom	QC+	N	N	N	N	N	N	N	N	N	N	N	N	N	N	N	N	N	N	N	N	N	N	N	N	N	N	N	N	N	N	N	N	N	N	N	N	N	N	N
TP2387	C/T	0	2387	+	NA	UNEAK	GBS	NoRef	Custom	QC+	N	N	N	N	N	N	N	N	N	N	N	N	N	N	N	N	N	N	N	N	N	N	N	N	N	N	N	N	N	N	N	N	N	N	N	N	N	N	N
TP2388	A/T	0	2388	+	NA	UNEAK	GBS	NoRef	Custom	QC+	N	N	N	N	N	N	N	N	N	N	N	N	N	N	N	N	N	N	N	N	N	N	N	N	N	N	N	N	N	N	N	N	N	N	N	N	N	N	N
TP2390	A/C	0	2390	+	NA	UNEAK	GBS	NoRef	Custom	QC+	N	N	N	N	N	N	N	N	N	N	N	N	N	N	N	N	N	N	N	N	N	N	N	N	N	N	N	N	N	N	N	N	N	N	N	N	N	N	N
TP2391	C/T	0	2391	+	NA	UNEAK	GBS	NoRef	Custom	QC+	N	N	N	N	N	T	N	T	T	N	N	N	T	C	N	N	T	N	N	N	N	N	N	N	N	N	N	N	N	C	N	N	T	N	N	N	N	N	N
TP2393	A/C	0	2393	+	NA	UNEAK	GBS	NoRef	Custom	QC+	N	N	N	N	N	N	N	N	N	N	N	N	N	N	N	N	N	N	N	N	N	N	N	N	N	N	N	N	N	N	N	N	N	N	N	N	N	N	N
TP2394	C/G	0	2394	+	NA	UNEAK	GBS	NoRef	Custom	QC+	N	N	N	N	N	N	G	N	N	N	N	N	N	N	N	N	N	N	N	N	N	N	N	N	N	N	N	N	N	N	N	N	N	N	N	N	G	N	N
TP2395	A/C	0	2395	+	NA	UNEAK	GBS	NoRef	Custom	QC+	N	N	N	N	N	N	N	N	N	N	N	N	N	M	N	N	N	N	N	N	N	N	N	N	N	N	N	N	N	N	N	N	N	N	N	N	N	N	N
TP2397	G/T	0	2397	+	NA	UNEAK	GBS	NoRef	Custom	QC+	N	N	N	N	N	N	N	N	N	N	N	N	N	N	N	N	N	N	N	N	K	N	N	N	N	N	N	N	N	N	N	N	N	N	N	N	N	N	N
TP2398	C/T	0	2398	+	NA	UNEAK	GBS	NoRef	Custom	QC+	N	N	N	N	N	N	N	N	N	N	N	N	N	N	N	N	N	N	N	N	N	N	N	N	N	N	N	N	N	N	N	N	N	N	N	N	N	N	N
TP2399	C/T	0	2399	+	NA	UNEAK	GBS	NoRef	Custom	QC+	N	N	N	N	N	N	N	N	N	N	N	N	N	N	N	N	N	N	N	N	N	N	N	N	N	N	N	N	N	N	N	N	N	N	N	N	N	N	N
TP2400	G/T	0	2400	+	NA	UNEAK	GBS	NoRef	Custom	QC+	N	N	N	N	N	N	N	N	N	N	N	N	N	N	N	N	N	N	N	N	N	N	N	N	N	N	N	N	N	N	N	N	N	N	N	N	N	N	N
TP2401	G/T	0	2401	+	NA	UNEAK	GBS	NoRef	Custom	QC+	N	N	N	N	N	N	N	N	N	N	N	N	N	N	N	N	N	N	N	N	N	N	N	N	N	N	N	N	N	N	N	N	N	N	N	N	N	N	N
TP2402	C/T	0	2402	+	NA	UNEAK	GBS	NoRef	Custom	QC+	N	N	N	N	N	N	N	N	N	N	N	N	N	N	N	N	N	N	N	N	N	N	N	N	N	N	N	N	N	N	N	N	N	N	N	N	N	N	N
TP2403	A/C	0	2403	+	NA	UNEAK	GBS	NoRef	Custom	QC+	N	N	N	N	N	N	N	N	N	N	N	N	N	N	N	N	N	N	N	N	N	N	N	N	N	N	N	N	N	N	N	N	N	N	N	N	N	N	N
TP2404	G/T	0	2404	+	NA	UNEAK	GBS	NoRef	Custom	QC+	N	N	N	N	N	N	N	N	N	N	N	N	N	N	N	N	N	N	N	N	N	N	N	N	N	N	N	N	N	N	N	N	N	N	N	N	N	N	N
TP2405	A/G	0	2405	+	NA	UNEAK	GBS	NoRef	Custom	QC+	N	N	N	N	N	N	N	N	N	N	N	N	N	N	N	N	N	N	N	N	N	N	N	N	N	N	N	N	N	N	N	N	N	N	N	N	N	N	N
TP2406	A/G	0	2406	+	NA	UNEAK	GBS	NoRef	Custom	QC+	N	N	N	N	N	N	N	N	N	N	N	N	N	N	N	N	N	N	N	N	N	N	N	N	N	N	N	N	N	N	N	N	N	N	N	N	N	N	N
TP2407	A/G	0	2407	+	NA	UNEAK	GBS	NoRef	Custom	QC+	N	G	A	N	N	A	N	G	N	N	A	A	N	N	N	N	N	N	N	N	R	N	N	N	N	A	N	A	N	N	N	N	G	N	N	N	N	N	N
TP2408	C/T	0	2408	+	NA	UNEAK	GBS	NoRef	Custom	QC+	C	C	T	N	N	N	Y	Y	N	N	N	C	C	N	N	N	C	N	T	Y	T	N	N	C	N	C	T	N	N	N	N	C	C	C	N	N	C	N	N
TP2409	A/G	0	2409	+	NA	UNEAK	GBS	NoRef	Custom	QC+	A	N	N	N	N	G	G	G	G	N	N	G	G	N	N	N	R	N	N	G	N	N	N	G	N	G	N	N	N	G	N	N	R	G	N	N	N	N	N
TP2410	A/G	0	2410	+	NA	UNEAK	GBS	NoRef	Custom	QC+	N	R	G	N	N	N	G	G	A	N	N	N	N	G	N	N	N	N	G	G	G	N	N	N	N	N	G	A	N	N	N	N	N	N	N	N	N	N	N
TP2413	C/G	0	2413	+	NA	UNEAK	GBS	NoRef	Custom	QC+	N	G	G	N	N	G	G	N	N	N	N	N	N	N	N	N	N	N	N	N	N	N	N	N	N	N	N	N	N	N	N	N	N	N	N	N	N	N	N
TP2414	C/T	0	2414	+	NA	UNEAK	GBS	NoRef	Custom	QC+	N	N	N	N	N	N	N	N	N	N	N	N	N	N	N	N	N	N	N	N	N	N	N	N	N	N	N	N	N	N	N	N	N	N	N	N	N	N	N
TP2416	C/T	0	2416	+	NA	UNEAK	GBS	NoRef	Custom	QC+	N	T	T	N	T	N	C	N	N	N	T	N	N	T	N	N	N	T	T	C	N	N	T	N	T	T	C	T	N	N	N	T	C	N	N	N	T	N	N
TP2417	C/T	0	2417	+	NA	UNEAK	GBS	NoRef	Custom	QC+	N	N	N	N	N	N	N	N	N	N	N	N	N	N	N	N	N	N	N	N	N	N	N	N	N	N	N	N	N	N	N	N	N	N	N	N	N	N	N
TP2418	G/T	0	2418	+	NA	UNEAK	GBS	NoRef	Custom	QC+	N	N	N	N	N	N	N	N	N	N	N	N	N	N	N	N	N	N	N	N	N	N	N	N	N	N	N	N	N	N	N	N	N	N	N	N	N	N	N
TP2419	A/G	0	2419	+	NA	UNEAK	GBS	NoRef	Custom	QC+	N	N	N	N	N	N	N	N	N	N	N	N	A	N	N	N	N	N	G	N	N	N	N	N	N	G	N	N	N	N	N	N	N	N	N	N	N	N	N
TP2420	A/T	0	2420	+	NA	UNEAK	GBS	NoRef	Custom	QC+	N	N	N	N	N	N	N	N	N	N	N	N	N	N	N	N	N	N	N	N	N	N	N	N	N	N	N	N	N	N	N	N	N	N	N	N	N	N	N
TP2421	A/G	0	2421	+	NA	UNEAK	GBS	NoRef	Custom	QC+	N	N	N	N	N	N	N	N	N	N	N	N	N	N	N	N	N	N	N	N	N	N	N	N	N	N	N	N	N	N	N	N	N	N	N	N	N	N	N
TP2422	G/T	0	2422	+	NA	UNEAK	GBS	NoRef	Custom	QC+	N	N	N	N	N	N	N	N	N	N	T	N	N	G	N	N	N	N	N	T	N	N	N	N	N	N	G	N	N	N	N	N	N	N	N	N	N	N	N
TP2423	A/G	0	2423	+	NA	UNEAK	GBS	NoRef	Custom	QC+	N	N	N	N	N	N	N	N	R	N	N	N	N	N	N	N	N	A	N	N	R	N	N	N	N	A	N	N	N	N	N	N	N	N	N	N	N	N	N
TP2425	G/T	0	2425	+	NA	UNEAK	GBS	NoRef	Custom	QC+	N	N	N	N	N	N	N	N	N	N	N	N	N	K	N	N	N	N	N	N	N	N	N	N	N	N	N	N	N	N	N	N	N	N	N	N	N	N	N
TP2426	A/G	0	2426	+	NA	UNEAK	GBS	NoRef	Custom	QC+	N	N	N	N	N	N	N	N	N	N	N	N	N	N	N	N	N	N	N	N	N	N	N	N	N	N	N	N	N	A	N	N	N	N	N	N	N	N	N
TP2427	A/G	0	2427	+	NA	UNEAK	GBS	NoRef	Custom	QC+	N	N	N	N	N	N	N	N	N	N	N	N	N	N	N	N	N	N	N	N	N	N	N	N	N	N	N	N	N	N	N	N	N	N	N	N	N	N	N
TP2431	C/G	0	2431	+	NA	UNEAK	GBS	NoRef	Custom	QC+	N	G	N	N	G	G	N	G	C	G	N	N	N	N	N	N	N	N	N	N	N	N	N	G	N	N	C	N	N	N	C	N	G	G	N	N	G	N	N
TP2432	C/G	0	2432	+	NA	UNEAK	GBS	NoRef	Custom	QC+	G	G	N	N	G	N	G	N	C	N	N	N	N	N	N	N	N	N	N	N	N	N	N	N	N	N	N	N	N	N	N	N	S	N	N	N	G	N	G
TP2434	A/G	0	2434	+	NA	UNEAK	GBS	NoRef	Custom	QC+	N	N	N	N	N	N	N	N	N	N	N	N	N	N	N	N	N	N	N	N	N	N	N	N	N	N	N	N	N	N	N	N	N	N	N	N	N	N	N
TP2435	G/T	0	2435	+	NA	UNEAK	GBS	NoRef	Custom	QC+	N	N	N	N	N	N	N	N	N	N	T	N	N	N	N	N	N	N	N	N	N	N	N	N	N	N	N	N	N	N	N	N	N	N	N	N	N	N	N
TP2436	A/C	0	2436	+	NA	UNEAK	GBS	NoRef	Custom	QC+	N	N	N	M	N	N	N	N	N	N	N	N	N	N	N	N	N	N	N	N	N	N	N	N	N	N	N	N	N	N	N	N	N	N	N	N	N	N	N
TP2437	C/G	0	2437	+	NA	UNEAK	GBS	NoRef	Custom	QC+	N	N	N	N	N	N	N	N	N	N	N	N	N	N	N	N	N	N	N	N	N	N	N	N	N	N	N	N	N	N	N	N	N	N	N	N	N	N	N
TP2438	A/G	0	2438	+	NA	UNEAK	GBS	NoRef	Custom	QC+	N	N	N	N	N	N	N	N	N	N	N	N	N	N	N	N	N	N	N	N	N	N	N	N	N	N	N	N	N	N	N	N	N	N	N	N	N	N	N
TP2439	C/T	0	2439	+	NA	UNEAK	GBS	NoRef	Custom	QC+	N	N	N	N	N	N	N	N	N	N	N	N	N	N	N	N	N	N	N	N	N	N	N	N	N	N	N	N	N	N	N	N	N	N	N	N	N	N	N
TP2440	A/T	0	2440	+	NA	UNEAK	GBS	NoRef	Custom	QC+	N	N	N	N	N	N	N	N	N	N	N	N	N	N	N	N	N	T	N	N	N	N	N	N	N	N	N	N	N	N	N	N	N	N	N	N	N	N	N
TP2441	G/T	0	2441	+	NA	UNEAK	GBS	NoRef	Custom	QC+	N	N	N	N	N	N	N	N	N	N	N	N	N	N	N	N	N	N	N	N	N	N	N	N	N	N	N	N	N	N	N	N	N	N	N	N	N	N	N
TP2443	G/T	0	2443	+	NA	UNEAK	GBS	NoRef	Custom	QC+	N	N	N	N	N	N	N	N	N	N	N	N	N	N	N	N	N	N	N	N	N	N	N	N	N	N	N	N	N	N	N	N	N	N	N	N	N	N	N
TP2444	C/T	0	2444	+	NA	UNEAK	GBS	NoRef	Custom	QC+	N	N	N	N	N	N	N	N	N	N	N	N	N	N	N	Y	N	N	N	N	N	N	N	N	N	N	N	N	N	N	N	N	N	N	N	N	N	N	N
TP2445	A/G	0	2445	+	NA	UNEAK	GBS	NoRef	Custom	QC+	N	N	N	N	N	N	N	N	N	N	N	N	N	N	N	N	N	N	N	N	N	N	N	N	N	N	N	N	N	N	N	N	N	N	N	N	N	N	N
TP2446	C/T	0	2446	+	NA	UNEAK	GBS	NoRef	Custom	QC+	N	N	N	N	N	N	N	N	N	N	N	N	N	N	N	N	N	N	N	N	N	N	N	N	N	N	N	N	N	N	N	N	N	N	N	N	N	N	T
TP2448	A/C	0	2448	+	NA	UNEAK	GBS	NoRef	Custom	QC+	N	N	N	N	N	N	N	C	N	N	N	N	C	N	N	N	N	N	N	N	C	N	N	N	N	N	N	C	N	N	N	N	N	N	N	N	N	N	N
TP2450	A/C	0	2450	+	NA	UNEAK	GBS	NoRef	Custom	QC+	N	A	N	N	N	N	N	N	N	N	N	N	N	N	N	N	N	N	N	N	N	N	C	N	N	N	N	N	N	N	N	N	N	N	N	N	N	N	N
TP2451	C/T	0	2451	+	NA	UNEAK	GBS	NoRef	Custom	QC+	N	N	N	N	N	N	N	N	N	N	N	N	N	N	N	N	N	N	N	N	N	N	N	N	N	N	N	N	N	N	N	N	N	N	N	N	N	N	N
TP2452	A/G	0	2452	+	NA	UNEAK	GBS	NoRef	Custom	QC+	N	G	N	N	N	N	G	N	N	N	N	N	G	N	N	N	G	N	N	N	G	N	N	N	N	N	G	N	G	N	A	N	N	N	N	N	G	N	N
TP2453	A/G	0	2453	+	NA	UNEAK	GBS	NoRef	Custom	QC+	N	N	N	N	N	N	N	N	N	N	N	N	N	N	N	N	N	N	N	N	N	N	N	N	N	N	N	N	N	N	N	N	N	N	N	N	N	N	N
TP2454	G/T	0	2454	+	NA	UNEAK	GBS	NoRef	Custom	QC+	N	N	N	N	N	N	N	N	N	N	N	N	N	N	N	N	N	N	N	N	N	N	N	N	N	N	N	N	N	N	N	N	N	N	N	N	N	N	N
TP2456	A/T	0	2456	+	NA	UNEAK	GBS	NoRef	Custom	QC+	N	N	N	N	N	N	N	N	N	N	N	N	N	N	N	N	N	N	N	N	N	N	N	N	N	N	N	N	N	N	N	N	N	N	N	N	N	N	N
TP2457	A/G	0	2457	+	NA	UNEAK	GBS	NoRef	Custom	QC+	N	N	N	N	N	N	N	N	N	N	N	N	N	N	N	N	N	N	N	N	N	N	N	N	N	N	N	N	N	N	N	N	N	N	N	N	N	N	N
TP2459	C/G	0	2459	+	NA	UNEAK	GBS	NoRef	Custom	QC+	N	G	N	N	N	C	N	N	C	N	N	N	N	N	N	N	N	N	N	C	G	N	N	N	G	N	S	N	N	N	G	N	N	N	N	C	N	N	N
TP2460	G/T	0	2460	+	NA	UNEAK	GBS	NoRef	Custom	QC+	N	N	N	N	N	N	N	N	N	N	N	N	N	N	N	N	N	K	N	N	N	N	N	N	N	N	N	N	N	N	N	N	N	N	N	N	N	N	N
TP2461	C/T	0	2461	+	NA	UNEAK	GBS	NoRef	Custom	QC+	N	N	N	Y	N	N	N	N	N	N	N	N	N	N	N	N	N	N	N	N	N	N	N	N	N	N	N	N	N	N	N	N	N	N	N	N	N	N	N
TP2462	C/T	0	2462	+	NA	UNEAK	GBS	NoRef	Custom	QC+	N	N	N	N	N	N	N	N	N	N	N	N	N	N	N	N	N	N	N	N	N	N	N	N	N	N	N	N	N	N	N	N	N	N	N	N	N	N	N
TP2463	A/G	0	2463	+	NA	UNEAK	GBS	NoRef	Custom	QC+	N	N	N	N	N	N	N	N	N	N	N	N	N	N	N	N	N	N	N	N	N	N	N	N	N	N	N	N	N	N	N	N	N	N	N	N	N	N	N
TP2464	C/T	0	2464	+	NA	UNEAK	GBS	NoRef	Custom	QC+	N	N	N	N	N	N	N	N	N	N	N	N	N	N	N	N	N	N	N	N	N	N	N	N	N	N	N	N	N	N	N	N	N	N	N	N	N	N	N
TP2465	C/G	0	2465	+	NA	UNEAK	GBS	NoRef	Custom	QC+	N	N	N	N	N	N	N	N	N	N	N	N	N	N	N	N	N	N	N	N	N	N	N	N	N	N	N	N	N	N	N	N	N	N	N	N	N	N	N
TP2467	A/T	0	2467	+	NA	UNEAK	GBS	NoRef	Custom	QC+	N	T	T	N	N	N	T	N	N	T	N	N	N	T	N	N	N	T	T	T	T	N	N	A	N	N	N	A	N	N	N	N	N	N	N	N	T	N	N
TP2468	G/A	0	2468	+	NA	UNEAK	GBS	NoRef	Custom	QC+	N	N	N	N	N	N	N	N	A	N	N	N	N	N	N	N	N	N	N	N	N	N	N	N	N	N	N	N	N	N	N	N	N	N	N	N	N	N	N
TP2470	A/G	0	2470	+	NA	UNEAK	GBS	NoRef	Custom	QC+	N	A	N	N	N	N	N	G	N	N	N	A	N	N	N	N	N	G	N	G	G	N	N	N	N	G	N	N	N	N	N	N	A	N	N	N	N	N	N
TP2471	C/T	0	2471	+	NA	UNEAK	GBS	NoRef	Custom	QC+	N	N	N	N	N	N	N	N	N	N	N	N	N	N	N	N	N	N	N	N	N	N	N	N	N	N	N	N	N	N	N	N	N	N	N	N	N	N	N
TP2473	A/G	0	2473	+	NA	UNEAK	GBS	NoRef	Custom	QC+	N	N	N	N	N	N	N	N	N	N	N	N	N	N	N	N	N	N	N	N	N	N	N	N	N	N	N	N	N	N	N	N	N	N	N	N	N	N	N
TP2475	A/T	0	2475	+	NA	UNEAK	GBS	NoRef	Custom	QC+	N	N	N	N	N	N	N	N	N	N	N	N	N	N	N	N	N	N	N	N	N	N	N	N	N	N	N	N	N	N	N	N	N	N	N	N	N	N	N
TP2476	C/T	0	2476	+	NA	UNEAK	GBS	NoRef	Custom	QC+	N	T	N	N	N	N	N	N	N	N	T	N	N	N	N	N	N	N	C	N	C	N	N	N	N	N	N	N	N	N	N	N	N	T	N	N	N	N	N
TP2478	A/G	0	2478	+	NA	UNEAK	GBS	NoRef	Custom	QC+	N	N	N	N	N	N	N	N	N	N	N	N	N	N	N	N	N	N	N	N	N	N	N	N	N	N	N	N	N	N	N	N	N	N	N	N	N	N	N
TP2479	A/G	0	2479	+	NA	UNEAK	GBS	NoRef	Custom	QC+	N	N	N	N	N	N	G	G	N	N	N	N	N	R	N	N	N	N	N	N	N	N	A	N	A	N	N	N	N	N	G	N	N	N	N	N	N	N	N
TP2481	G/T	0	2481	+	NA	UNEAK	GBS	NoRef	Custom	QC+	T	G	G	N	N	N	N	T	G	G	N	T	N	N	N	N	N	N	N	N	N	N	N	N	N	N	N	N	N	N	G	N	G	N	N	T	G	N	N
TP2482	C/G	0	2482	+	NA	UNEAK	GBS	NoRef	Custom	QC+	N	N	N	N	N	N	N	N	N	N	N	N	N	S	N	N	N	N	N	N	N	N	N	N	N	N	N	N	N	N	N	N	N	N	N	N	N	N	N
TP2487	C/T	0	2487	+	NA	UNEAK	GBS	NoRef	Custom	QC+	N	N	N	N	N	N	N	N	N	N	N	N	N	N	N	N	N	N	N	N	N	N	Y	N	N	N	N	N	N	N	N	N	N	N	N	N	N	N	N
TP2490	A/G	0	2490	+	NA	UNEAK	GBS	NoRef	Custom	QC+	N	N	N	N	N	A	N	N	N	N	N	N	N	N	N	N	N	N	N	N	N	N	N	N	N	N	N	N	N	N	N	N	A	N	N	N	N	N	N
TP2491	C/T	0	2491	+	NA	UNEAK	GBS	NoRef	Custom	QC+	N	N	N	N	N	N	N	N	N	N	N	N	N	N	N	N	N	N	N	N	N	N	N	N	N	N	Y	N	N	N	N	N	N	N	N	N	N	N	N
TP2492	A/G	0	2492	+	NA	UNEAK	GBS	NoRef	Custom	QC+	N	N	N	N	N	N	N	N	N	N	N	N	N	N	N	N	N	N	N	N	N	N	N	N	N	N	N	N	N	N	N	N	N	N	N	N	N	N	N
TP2493	A/T	0	2493	+	NA	UNEAK	GBS	NoRef	Custom	QC+	N	N	N	N	N	A	T	A	T	T	W	N	N	N	N	N	N	A	N	T	T	N	N	T	N	N	N	N	N	A	N	T	N	N	N	N	N	N	N
TP2495	A/T	0	2495	+	NA	UNEAK	GBS	NoRef	Custom	QC+	T	T	T	N	T	W	T	W	T	T	W	T	W	W	N	N	T	W	T	T	T	N	W	T	T	T	T	T	T	T	T	T	T	A	N	T	T	T	T
TP2496	A/T	0	2496	+	NA	UNEAK	GBS	NoRef	Custom	QC+	N	N	N	N	N	N	N	N	N	N	N	N	T	W	N	N	T	N	T	T	N	N	T	T	T	N	T	N	N	N	N	N	N	N	N	N	N	T	N
TP2498	A/G	0	2498	+	NA	UNEAK	GBS	NoRef	Custom	QC+	N	N	N	N	N	N	N	N	N	N	N	N	N	N	N	N	N	N	R	N	N	N	N	N	N	N	N	N	N	N	N	N	N	N	N	N	N	N	N
TP2499	A/T	0	2499	+	NA	UNEAK	GBS	NoRef	Custom	QC+	N	N	N	N	N	N	N	N	N	N	N	N	N	N	N	N	N	N	W	N	N	N	N	N	N	N	N	N	N	N	N	N	N	N	N	N	N	N	N
TP2500	C/T	0	2500	+	NA	UNEAK	GBS	NoRef	Custom	QC+	N	N	N	N	N	N	T	N	N	N	N	N	N	T	N	N	N	N	T	N	C	N	N	T	N	N	N	N	N	T	N	N	N	N	N	N	N	N	N
TP2501	A/G	0	2501	+	NA	UNEAK	GBS	NoRef	Custom	QC+	N	N	N	N	N	N	N	N	N	N	N	N	N	N	N	N	N	N	N	N	N	N	N	N	N	N	N	N	N	N	N	N	N	N	N	N	N	N	N
TP2502	A/G	0	2502	+	NA	UNEAK	GBS	NoRef	Custom	QC+	N	N	N	N	N	N	N	N	N	N	N	N	N	N	N	N	N	N	N	N	N	N	N	N	N	N	N	N	N	N	N	N	N	N	N	N	N	N	N
TP2503	A/C	0	2503	+	NA	UNEAK	GBS	NoRef	Custom	QC+	C	A	N	N	A	A	C	N	A	N	A	C	N	N	N	N	N	N	N	N	N	N	N	A	N	N	N	C	N	N	C	A	A	A	N	N	C	A	N
TP2504	A/T	0	2504	+	NA	UNEAK	GBS	NoRef	Custom	QC+	N	N	N	N	N	N	N	N	N	N	N	N	N	N	N	N	N	N	N	N	N	N	N	N	N	N	N	N	N	N	N	N	N	N	N	N	N	N	N
TP2505	A/C	0	2505	+	NA	UNEAK	GBS	NoRef	Custom	QC+	N	N	N	N	N	N	N	N	N	N	N	N	N	N	N	N	N	M	N	N	N	N	N	N	N	N	N	N	N	N	N	N	N	N	N	N	N	N	N
TP2506	C/T	0	2506	+	NA	UNEAK	GBS	NoRef	Custom	QC+	Y	C	T	N	N	N	T	Y	Y	N	N	N	N	C	N	N	C	N	N	T	T	N	N	T	N	N	N	N	N	N	T	T	N	N	N	N	T	N	N
TP2508	G/T	0	2508	+	NA	UNEAK	GBS	NoRef	Custom	QC+	N	N	N	N	N	N	N	N	N	N	N	N	N	N	N	N	N	N	N	N	N	N	N	N	N	N	N	N	N	N	N	N	N	N	N	N	N	N	N
TP2509	C/T	0	2509	+	NA	UNEAK	GBS	NoRef	Custom	QC+	N	Y	T	N	N	N	N	N	N	N	N	N	N	N	N	N	N	N	N	N	N	N	N	N	N	N	N	N	N	N	N	N	N	N	N	N	N	N	N
TP2510	A/C	0	2510	+	NA	UNEAK	GBS	NoRef	Custom	QC+	A	N	N	N	C	C	N	N	N	N	N	N	N	C	N	N	N	N	N	N	M	N	N	N	N	N	N	N	N	N	N	N	N	C	N	N	A	N	N
TP2511	C/G	0	2511	+	NA	UNEAK	GBS	NoRef	Custom	QC+	N	G	N	N	N	N	G	N	N	C	N	N	N	N	N	N	N	N	N	C	N	N	N	G	N	N	N	N	N	N	N	N	N	G	N	N	N	N	N
TP2512	C/T	0	2512	+	NA	UNEAK	GBS	NoRef	Custom	QC+	N	N	T	N	N	N	N	C	T	N	N	N	N	N	N	N	N	N	N	N	N	N	N	N	N	N	N	N	N	N	N	T	N	N	N	N	C	N	N
TP2513	A/G	0	2513	+	NA	UNEAK	GBS	NoRef	Custom	QC+	A	R	N	N	A	N	G	N	N	N	N	N	N	N	N	N	N	A	N	A	A	N	N	N	N	N	G	A	G	N	A	N	G	A	N	N	G	N	N
TP2515	G/T	0	2515	+	NA	UNEAK	GBS	NoRef	Custom	QC+	G	K	T	N	K	N	G	N	T	G	G	G	N	G	N	N	N	N	G	N	N	N	N	G	N	N	N	T	G	G	N	G	N	G	N	N	N	N	N
TP2516	A/T	0	2516	+	NA	UNEAK	GBS	NoRef	Custom	QC+	N	N	N	N	N	N	N	N	N	N	N	N	N	N	N	N	N	N	N	N	N	N	N	N	N	N	N	N	N	N	N	N	N	N	N	N	N	N	N
TP2517	C/G	0	2517	+	NA	UNEAK	GBS	NoRef	Custom	QC+	N	N	N	N	C	N	N	N	N	N	N	N	N	G	N	N	N	N	N	N	N	N	N	N	N	N	N	N	N	N	G	N	C	N	N	N	G	N	N
TP2518	C/T	0	2518	+	NA	UNEAK	GBS	NoRef	Custom	QC+	N	N	N	N	N	N	N	N	N	N	N	N	N	N	N	N	N	N	N	N	N	N	N	N	N	N	N	N	N	N	N	N	N	N	N	N	N	N	N
TP2519	C/T	0	2519	+	NA	UNEAK	GBS	NoRef	Custom	QC+	N	N	N	N	N	N	N	N	N	N	N	N	N	N	N	N	N	N	N	N	N	N	N	N	N	N	N	N	N	N	N	N	N	N	N	N	N	N	N
TP2520	A/C	0	2520	+	NA	UNEAK	GBS	NoRef	Custom	QC+	N	N	N	N	N	N	N	N	N	N	N	N	N	N	N	N	N	N	N	N	N	N	N	N	N	N	N	N	N	N	N	N	N	N	N	N	N	N	N
TP2522	G/T	0	2522	+	NA	UNEAK	GBS	NoRef	Custom	QC+	N	N	N	N	N	N	N	N	N	N	N	N	N	N	N	N	N	N	N	N	N	N	N	N	N	N	N	N	K	N	N	N	N	N	N	N	N	N	N
TP2523	A/G	0	2523	+	NA	UNEAK	GBS	NoRef	Custom	QC+	N	N	N	N	G	N	N	G	N	A	N	N	N	N	N	N	N	N	N	N	G	N	N	N	N	N	N	N	G	N	N	N	G	N	N	N	N	N	N
[truncated: 6,146 more rows]
[truncated: 55 more columns]
