# Supplementary material for: Genotyping of whole genome amplified reduced representation libraries reveals a cryptic population of Culicoides brevitarsis in the Northern Territory, Australia
Source: BMC Genomics. 2016 Sep 30;17:769. doi: 10.1186/s12864-016-3124-1 (PMC5045647; doi:10.1186/s12864-016-3124-1)
Supplement: Additional file 3: — Results of estimates of Hardy-Weinberg equilibrium tests conducted for each locus in the NT and East Coast populations (P < 0.01). Within each population, the monomorphic loci are not informative. (XLSX 299 kb) [file 12864_2016_3124_MOESM3_ESM.xlsx]

## Sheet: Sheet1
Summary of Chi-Square Tests for Hardy-Weinberg Equilibrium
Data Sheet
Data Title	title line "Culicoides.brevitarsis"
No. Loci	3263
No. Samples	75
No. Pops.	2
Pop	Locus	DF	ChiSq	Prob	Signif
Pop1	TP1	1	9	0.0026998	**
Pop1	TP2	1	1.37188	0.241489	ns
Pop1	TP3	1	2.32048	0.127681	ns
Pop1	TP5	1	6.02324	0.0141187	*
Pop1	TP11	1	1.8	0.179712	ns
Pop1	TP12	1	6	0.0143059	*
Pop1	TP13	1	9	0.0026998	**
Pop1	TP14	1	5	0.0253473	*
Pop1	TP16	1	8	0.00467773	**
Pop1	TP21	1	4.02248	0.0448977	*
Pop1	TP22	1	10	0.0015654	**
Pop1	TP24	1	0.3125	0.57615	ns
Pop1	TP25	1	11	0.000911119	***
Pop1	TP27	1	14	0.000182811	***
Pop1	TP28	1	6.87338	0.00874891	**
Pop1	TP29	1	7	0.00815097	**
Pop1	TP30	1	2.43056	0.118991	ns
Pop1	TP31	1	21.077	4.41185e-06	***
Pop1	TP38	1	5.28403	0.0215219	*
Pop1	TP40	1	9	0.0026998	**
Pop1	TP46	1	1.8	0.179712	ns
Pop1	TP47	1	0.138889	0.709388	ns
Pop1	TP49	Monomorphic
Pop1	TP52	1	5	0.0253473	*
Pop1	TP53	1	6	0.0143059	*
Pop1	TP54	1	5	0.0253473	*
Pop1	TP55	1	13	0.000311491	***
Pop1	TP56	1	8	0.00467773	**
Pop1	TP57	1	0.194444	0.659243	ns
Pop1	TP60	1	7	0.00815097	**
Pop1	TP61	1	0.464876	0.495354	ns
Pop1	TP65	1	5	0.0253473	*
Pop1	TP66	1	7.40741	0.00649559	**
Pop1	TP67	1	4	0.0455003	*
Pop1	TP69	1	12	0.000532006	***
Pop1	TP71	1	9	0.0026998	**
Pop1	TP72	1	6	0.0143059	*
Pop1	TP74	1	18.4516	1.7427e-05	***
Pop1	TP75	1	7	0.00815097	**
Pop1	TP76	1	0.106667	0.743971	ns
Pop1	TP80	1	0.75	0.386476	ns
Pop1	TP84	1	10	0.0015654	**
Pop1	TP86	1	8	0.00467773	**
Pop1	TP91	1	16	6.33425e-05	***
Pop1	TP92	1	8.11259	0.00439588	**
Pop1	TP93	1	8	0.00467773	**
Pop1	TP95	1	2.24	0.134481	ns
Pop1	TP96	1	0.549619	0.458473	ns
Pop1	TP97	Monomorphic
Pop1	TP98	1	4.02248	0.0448977	*
Pop1	TP99	1	2.32048	0.127681	ns
Pop1	TP100	1	13	0.000311491	***
Pop1	TP103	Monomorphic
Pop1	TP104	1	7.34509	0.00672463	**
Pop1	TP107	1	1.5059	0.219765	ns
Pop1	TP108	1	6	0.0143059	*
Pop1	TP109	1	0.25554	0.613201	ns
Pop1	TP111	1	4.45251	0.0348501	*
Pop1	TP113	1	0.0495868	0.823784	ns
Pop1	TP114	1	6.04277	0.0139634	*
Pop1	TP117	1	17	3.73798e-05	***
Pop1	TP118	1	10	0.0015654	**
Pop1	TP123	1	3.69473	0.0545845	ns
Pop1	TP125	1	8	0.00467773	**
Pop1	TP126	1	7	0.00815097	**
Pop1	TP129	1	5	0.0253473	*
Pop1	TP133	1	3	0.0832645	ns
Pop1	TP136	1	0.0311419	0.859924	ns
Pop1	TP140	1	6	0.0143059	*
Pop1	TP141	1	5	0.0253473	*
Pop1	TP144	1	4.14743	0.0416978	*
Pop1	TP149	1	7	0.00815097	**
Pop1	TP150	1	5.18204	0.0228215	*
Pop1	TP153	1	9.93075	0.0016254	**
Pop1	TP159	1	5.04873	0.024644	*
Pop1	TP160	1	6.70271	0.00962662	**
Pop1	TP162	1	16.1333	5.90358e-05	***
Pop1	TP163	1	16.8282	4.09207e-05	***
Pop1	TP167	1	5.49796	0.0190387	*
Pop1	TP169	1	12	0.000532006	***
Pop1	TP170	1	0.871111	0.350648	ns
Pop1	TP172	1	17.4587	2.93614e-05	***
Pop1	TP173	1	9.29312	0.00230016	**
Pop1	TP174	1	6	0.0143059	*
Pop1	TP176	1	8	0.00467773	**
Pop1	TP178	1	14	0.000182811	***
Pop1	TP181	1	0.375	0.540291	ns
Pop1	TP182	1	5	0.0253473	*
Pop1	TP184	1	7	0.00815097	**
Pop1	TP190	1	5	0.0253473	*
Pop1	TP191	1	10.4132	0.00125117	**
Pop1	TP192	1	15	0.000107511	***
Pop1	TP195	1	0.54321	0.461105	ns
Pop1	TP196	1	4	0.0455003	*
Pop1	TP197	1	0.0073514	0.931673	ns
Pop1	TP198	1	0.0495868	0.823784	ns
Pop1	TP199	1	6	0.0143059	*
Pop1	TP210	1	3	0.0832645	ns
Pop1	TP211	1	8	0.00467773	**
Pop1	TP212	1	19	1.30718e-05	***
Pop1	TP218	Monomorphic
Pop1	TP221	Monomorphic
Pop1	TP222	Monomorphic
Pop1	TP223	1	1.21528	0.270289	ns
Pop1	TP224	1	11	0.000911119	***
Pop1	TP225	1	8.4141	0.00372322	**
Pop1	TP226	1	6	0.0143059	*
Pop1	TP228	1	9	0.0026998	**
Pop1	TP229	Monomorphic
Pop1	TP230	1	9.74551	0.00179761	**
Pop1	TP239	Monomorphic
Pop1	TP242	1	3.32198	0.0683596	ns
Pop1	TP243	1	7	0.00815097	**
Pop1	TP245	1	6.19785	0.0127906	*
Pop1	TP247	1	6	0.0143059	*
Pop1	TP248	1	7.25217	0.00708153	**
Pop1	TP249	Monomorphic
Pop1	TP254	1	8	0.00467773	**
Pop1	TP256	1	8	0.00467773	**
Pop1	TP262	1	0.61678	0.432246	ns
Pop1	TP263	1	5	0.0253473	*
Pop1	TP268	1	4.14743	0.0416978	*
Pop1	TP269	Monomorphic
Pop1	TP271	1	5	0.0253473	*
Pop1	TP274	1	7	0.00815097	**
Pop1	TP275	1	16.6201	4.5665e-05	***
Pop1	TP276	1	14.2272	0.000162015	***
Pop1	TP277	1	15.0322	0.000105694	***
Pop1	TP278	1	14.1208	0.000171436	***
Pop1	TP279	1	6	0.0143059	*
Pop1	TP280	1	3.32198	0.0683596	ns
Pop1	TP281	1	24	9.63357e-07	***
Pop1	TP282	1	0.0495868	0.823784	ns
Pop1	TP283	Monomorphic
Pop1	TP285	1	11	0.000911119	***
Pop1	TP287	1	7	0.00815097	**
Pop1	TP288	1	7	0.00815097	**
Pop1	TP290	Monomorphic
Pop1	TP301	1	23.8959	1.0169e-06	***
Pop1	TP309	1	10.5469	0.00116385	**
Pop1	TP310	1	8.664	0.00324558	**
Pop1	TP311	1	1.12	0.289918	ns
Pop1	TP312	1	4.44444	0.035015	*
Pop1	TP318	1	6	0.0143059	*
Pop1	TP319	1	5.30633	0.0212481	*
Pop1	TP322	1	5.47984	0.019237	*
Pop1	TP324	1	8	0.00467773	**
Pop1	TP326	1	10	0.0015654	**
Pop1	TP338	1	9	0.0026998	**
Pop1	TP339	1	7	0.00815097	**
Pop1	TP341	1	0.208125	0.648241	ns
Pop1	TP343	1	14.8167	0.000118483	***
Pop1	TP344	1	5.28403	0.0215219	*
Pop1	TP346	1	15	0.000107511	***
Pop1	TP347	1	0.185185	0.666955	ns
Pop1	TP355	1	6	0.0143059	*
Pop1	TP359	1	6	0.0143059	*
Pop1	TP360	1	13	0.000311491	***
Pop1	TP361	1	0.00214264	0.96308	ns
Pop1	TP363	1	0.0934256	0.759867	ns
Pop1	TP365	1	13	0.000311491	***
Pop1	TP366	1	11.3768	0.000743654	***
Pop1	TP367	1	11.0028	0.000909724	***
Pop1	TP368	1	0.871111	0.350648	ns
Pop1	TP371	1	4	0.0455003	*
Pop1	TP373	1	5.49796	0.0190387	*
Pop1	TP376	1	5	0.0253473	*
Pop1	TP380	1	10	0.0015654	**
Pop1	TP386	1	3.24	0.0718606	ns
Pop1	TP387	1	8	0.00467773	**
Pop1	TP388	1	4	0.0455003	*
Pop1	TP392	1	8	0.00467773	**
Pop1	TP393	1	9	0.0026998	**
Pop1	TP394	Monomorphic
Pop1	TP396	1	9	0.0026998	**
Pop1	TP399	1	12	0.000532006	***
Pop1	TP403	1	0.0208	0.885325	ns
Pop1	TP404	1	0.0131492	0.908707	ns
Pop1	TP406	Monomorphic
Pop1	TP407	1	2.7225	0.0989429	ns
Pop1	TP408	1	13	0.000311491	***
Pop1	TP412	1	0.0192044	0.889782	ns
Pop1	TP415	Monomorphic
Pop1	TP416	Monomorphic
Pop1	TP417	1	0.172879	0.677566	ns
Pop1	TP421	1	20	7.74422e-06	***
Pop1	TP443	1	8	0.00467773	**
Pop1	TP444	1	19	1.30718e-05	***
Pop1	TP445	1	3.69473	0.0545845	ns
Pop1	TP446	1	4	0.0455003	*
Pop1	TP449	1	14	0.000182811	***
Pop1	TP456	1	0.549619	0.458473	ns
Pop1	TP457	1	0.270833	0.602773	ns
Pop1	TP459	1	0.871111	0.350648	ns
Pop1	TP460	1	6.70271	0.00962662	**
Pop1	TP464	1	12.2504	0.000465156	***
Pop1	TP468	1	8	0.00467773	**
Pop1	TP472	1	20	7.74422e-06	***
Pop1	TP474	1	0.00961196	0.9219	ns
Pop1	TP475	1	10	0.0015654	**
Pop1	TP482	1	11.902	0.000560725	***
Pop1	TP483	1	10.6096	0.00112504	**
Pop1	TP484	1	9	0.0026998	**
Pop1	TP491	1	0.0277008	0.867814	ns
Pop1	TP495	1	4	0.0455003	*
Pop1	TP496	1	4.45251	0.0348501	*
Pop1	TP502	1	0.0622837	0.802922	ns
Pop1	TP510	1	4.45251	0.0348501	*
Pop1	TP517	1	6	0.0143059	*
Pop1	TP518	1	11.204	0.000816208	***
Pop1	TP519	1	6	0.0143059	*
Pop1	TP522	1	7.64776	0.00568427	**
Pop1	TP523	1	1.5186	0.217832	ns
Pop1	TP525	1	4.70556	0.0300652	*
Pop1	TP527	1	3.32198	0.0683596	ns
Pop1	TP535	1	9.79057	0.00175409	**
Pop1	TP538	1	7.77306	0.00530311	**
Pop1	TP539	1	3.69473	0.0545845	ns
Pop1	TP540	1	2.8045	0.0940003	ns
Pop1	TP541	1	5.28403	0.0215219	*
Pop1	TP542	1	8	0.00467773	**
Pop1	TP543	1	6.36772	0.0116215	*
Pop1	TP545	1	8.664	0.00324558	**
Pop1	TP546	1	0.0607185	0.805364	ns
Pop1	TP548	1	4.14743	0.0416978	*
Pop1	TP551	1	10	0.0015654	**
Pop1	TP553	Monomorphic
Pop1	TP560	1	12	0.000532006	***
Pop1	TP562	1	4.59864	0.0319973	*
Pop1	TP563	1	20	7.74422e-06	***
Pop1	TP565	1	16	6.33425e-05	***
Pop1	TP566	Monomorphic
Pop1	TP570	1	14	0.000182811	***
Pop1	TP576	1	16.9796	3.77834e-05	***
Pop1	TP577	1	6.89062	0.0086649	**
Pop1	TP581	1	13.2353	0.000274727	***
Pop1	TP584	Monomorphic
Pop1	TP587	1	1.8	0.179712	ns
Pop1	TP588	1	3.69473	0.0545845	ns
Pop1	TP589	1	8.664	0.00324558	**
Pop1	TP603	1	9	0.0026998	**
Pop1	TP604	1	5	0.0253473	*
Pop1	TP609	1	7	0.00815097	**
Pop1	TP610	1	11	0.000911119	***
Pop1	TP615	Monomorphic
Pop1	TP616	Monomorphic
Pop1	TP617	1	5.74002	0.0165826	*
Pop1	TP627	1	9.93075	0.0016254	**
Pop1	TP633	1	0.0277008	0.867814	ns
Pop1	TP635	1	8	0.00467773	**
Pop1	TP636	1	8	0.00467773	**
Pop1	TP643	Monomorphic
Pop1	TP644	Monomorphic
Pop1	TP645	Monomorphic
Pop1	TP646	1	16.1497	5.85275e-05	***
Pop1	TP668	Monomorphic
Pop1	TP669	1	1.85185	0.173568	ns
Pop1	TP674	1	7	0.00815097	**
Pop1	TP685	Monomorphic
Pop1	TP693	1	5	0.0253473	*
Pop1	TP700	1	10	0.0015654	**
Pop1	TP701	1	6.04277	0.0139634	*
Pop1	TP705	1	8	0.00467773	**
Pop1	TP712	1	0.194444	0.659243	ns
Pop1	TP713	1	10	0.0015654	**
Pop1	TP714	1	3.6981	0.0544746	ns
Pop1	TP715	1	7	0.00815097	**
Pop1	TP716	1	5	0.0253473	*
Pop1	TP720	1	3.19222	0.0739894	ns
Pop1	TP721	1	19	1.30718e-05	***
Pop1	TP723	1	10	0.0015654	**
Pop1	TP724	1	0.408163	0.522903	ns
Pop1	TP725	1	2.77778	0.0955807	ns
Pop1	TP727	1	0.256536	0.61251	ns
Pop1	TP728	1	0.582514	0.445328	ns
Pop1	TP731	1	3.24	0.0718606	ns
Pop1	TP733	1	2.7225	0.0989429	ns
Pop1	TP735	Monomorphic
Pop1	TP736	Monomorphic
Pop1	TP740	1	10.6096	0.00112504	**
Pop1	TP742	1	9	0.0026998	**
Pop1	TP744	Monomorphic
Pop1	TP745	1	1.85185	0.173568	ns
Pop1	TP746	1	6.70271	0.00962662	**
Pop1	TP747	1	7.359	0.00667278	**
Pop1	TP748	1	9	0.0026998	**
Pop1	TP750	1	12.7378	0.000358329	***
Pop1	TP754	1	1.54434	0.213973	ns
Pop1	TP758	1	8	0.00467773	**
Pop1	TP759	1	11.8246	0.000584543	***
Pop1	TP762	1	9	0.0026998	**
Pop1	TP767	1	7	0.00815097	**
Pop1	TP773	Monomorphic
Pop1	TP779	1	1.79698	0.180078	ns
Pop1	TP782	1	5.28403	0.0215219	*
Pop1	TP785	1	0.258099	0.611429	ns
Pop1	TP791	1	0.0226843	0.880281	ns
Pop1	TP800	1	2.91713	0.0876435	ns
Pop1	TP801	1	0.00127391	0.971528	ns
Pop1	TP802	1	6.02708	0.014088	*
Pop1	TP808	1	8	0.00467773	**
Pop1	TP810	Monomorphic
Pop1	TP811	1	8	0.00467773	**
Pop1	TP812	Monomorphic
Pop1	TP824	1	0.0617284	0.803785	ns
Pop1	TP825	1	6.36772	0.0116215	*
Pop1	TP829	Monomorphic
Pop1	TP834	1	1.25222	0.263128	ns
Pop1	TP835	1	0.36	0.548506	ns
Pop1	TP836	1	12	0.000532006	***
Pop1	TP837	1	8.28827	0.00399021	**
Pop1	TP839	1	0.0311419	0.859924	ns
Pop1	TP842	1	8	0.00467773	**
Pop1	TP843	1	8	0.00467773	**
Pop1	TP844	1	10	0.0015654	**
Pop1	TP850	1	2.59102	0.107471	ns
Pop1	TP851	1	12	0.000532006	***
Pop1	TP852	1	5.10417	0.0238684	*
Pop1	TP855	1	5	0.0253473	*
Pop1	TP856	1	6	0.0143059	*
Pop1	TP860	1	0.0277008	0.867814	ns
Pop1	TP863	1	6	0.0143059	*
Pop1	TP865	1	2.17562	0.140213	ns
Pop1	TP866	1	0.0984685	0.753675	ns
Pop1	TP867	1	5.49728	0.019046	*
Pop1	TP870	1	6.87338	0.00874891	**
Pop1	TP873	1	4	0.0455003	*
Pop1	TP874	1	1.49503	0.221438	ns
Pop1	TP875	1	4	0.0455003	*
Pop1	TP878	1	0.0192044	0.889782	ns
Pop1	TP879	Monomorphic
Pop1	TP881	1	0.968783	0.324984	ns
Pop1	TP882	1	9	0.0026998	**
Pop1	TP883	1	11.3957	0.000736146	***
Pop1	TP884	1	1.97551	0.159864	ns
Pop1	TP885	1	9	0.0026998	**
Pop1	TP888	1	5	0.0253473	*
Pop1	TP889	1	1.66358	0.197121	ns
Pop1	TP890	1	6	0.0143059	*
Pop1	TP891	1	5.27047	0.0216902	*
Pop1	TP892	1	2.31794	0.12789	ns
Pop1	TP893	1	3.32198	0.0683596	ns
Pop1	TP894	1	7	0.00815097	**
Pop1	TP896	1	5	0.0253473	*
Pop1	TP897	1	0.0495868	0.823784	ns
Pop1	TP900	1	5	0.0253473	*
Pop1	TP901	1	5	0.0253473	*
Pop1	TP902	1	10	0.0015654	**
Pop1	TP903	1	9	0.0026998	**
Pop1	TP904	1	4.73813	0.0295012	*
Pop1	TP905	1	10	0.0015654	**
Pop1	TP906	1	0.620862	0.430727	ns
Pop1	TP907	1	9.79057	0.00175409	**
Pop1	TP908	1	5.04873	0.024644	*
Pop1	TP909	Monomorphic
Pop1	TP910	Monomorphic
Pop1	TP911	1	0.493827	0.482225	ns
Pop1	TP912	1	6.93533	0.00845095	**
Pop1	TP913	1	8.4141	0.00372322	**
Pop1	TP914	1	8	0.00467773	**
Pop1	TP915	Monomorphic
Pop1	TP916	1	6	0.0143059	*
Pop1	TP919	1	9	0.0026998	**
Pop1	TP920	1	16.9899	3.75792e-05	***
Pop1	TP921	1	12	0.000532006	***
Pop1	TP925	1	11.2667	0.000789113	***
Pop1	TP927	1	10.7302	0.00105403	**
Pop1	TP928	1	10	0.0015654	**
Pop1	TP929	1	4.17444	0.041038	*
Pop1	TP931	Monomorphic
Pop1	TP935	1	3.32198	0.0683596	ns
Pop1	TP936	1	9.19728	0.00242375	**
Pop1	TP940	1	0.0166493	0.897332	ns
Pop1	TP941	1	6	0.0143059	*
Pop1	TP942	1	8.73139	0.00312778	**
Pop1	TP943	1	2.43056	0.118991	ns
Pop1	TP944	1	0.0277008	0.867814	ns
Pop1	TP945	1	8	0.00467773	**
Pop1	TP949	1	0.0146939	0.903518	ns
Pop1	TP951	1	6.84206	0.0089036	**
Pop1	TP955	1	5.28403	0.0215219	*
Pop1	TP959	1	11.76	0.000605172	***
Pop1	TP960	1	12	0.000532006	***
Pop1	TP965	1	5.37778	0.0203948	*
Pop1	TP967	1	4	0.0455003	*
Pop1	TP968	1	0.520661	0.47056	ns
Pop1	TP969	1	3.61421	0.0572878	ns
Pop1	TP971	1	14	0.000182811	***
Pop1	TP972	1	20	7.74422e-06	***
Pop1	TP979	1	3	0.0832645	ns
Pop1	TP987	1	0.333333	0.563703	ns
Pop1	TP988	1	7.36364	0.00665561	**
Pop1	TP995	1	8.23129	0.00411742	**
Pop1	TP997	1	5	0.0253473	*
Pop1	TP1001	Monomorphic
Pop1	TP1007	1	0.54321	0.461105	ns
Pop1	TP1008	1	0.0816327	0.775097	ns
Pop1	TP1013	1	4.85918	0.0274994	*
Pop1	TP1014	1	13	0.000311491	***
Pop1	TP1015	1	10.6667	0.00109084	**
Pop1	TP1018	1	13.6273	0.000222918	***
Pop1	TP1019	1	12	0.000532006	***
Pop1	TP1024	Monomorphic
Pop1	TP1031	Monomorphic
Pop1	TP1036	1	11	0.000911119	***
Pop1	TP1047	1	17	3.73798e-05	***
Pop1	TP1048	Monomorphic
Pop1	TP1059	Monomorphic
Pop1	TP1067	1	7	0.00815097	**
Pop1	TP1068	1	0.0495868	0.823784	ns
Pop1	TP1074	1	13	0.000311491	***
Pop1	TP1075	1	12.2901	0.000455366	***
Pop1	TP1079	1	4.02248	0.0448977	*
Pop1	TP1083	Monomorphic
Pop1	TP1084	1	8	0.00467773	**
Pop1	TP1085	1	5.28403	0.0215219	*
Pop1	TP1088	1	8	0.00467773	**
Pop1	TP1089	1	6.08743	0.0136147	*
Pop1	TP1099	1	9.96228	0.0015978	**
Pop1	TP1104	1	8.664	0.00324558	**
Pop1	TP1115	1	7	0.00815097	**
Pop1	TP1117	1	7	0.00815097	**
Pop1	TP1120	1	9	0.0026998	**
Pop1	TP1121	1	12	0.000532006	***
Pop1	TP1127	1	5	0.0253473	*
Pop1	TP1130	1	4	0.0455003	*
Pop1	TP1134	1	8	0.00467773	**
Pop1	TP1138	1	0.101856	0.749614	ns
Pop1	TP1139	1	0.871111	0.350648	ns
Pop1	TP1141	1	5.28969	0.021452	*
Pop1	TP1142	1	8.664	0.00324558	**
Pop1	TP1145	1	8	0.00467773	**
Pop1	TP1146	1	2.20046	0.137969	ns
Pop1	TP1148	1	14	0.000182811	***
Pop1	TP1149	1	12.2504	0.000465156	***
Pop1	TP1151	1	4.02248	0.0448977	*
Pop1	TP1152	1	0.0711111	0.789726	ns
Pop1	TP1153	1	0.36	0.548506	ns
Pop1	TP1154	1	16	6.33425e-05	***
Pop1	TP1157	1	29	7.23783e-08	***
Pop1	TP1160	1	4.45251	0.0348501	*
Pop1	TP1161	1	7	0.00815097	**
Pop1	TP1162	1	0.3125	0.57615	ns
Pop1	TP1163	1	10.7556	0.00103967	**
Pop1	TP1164	1	5.445	0.0196244	*
Pop1	TP1166	1	5	0.0253473	*
Pop1	TP1167	1	0.0355556	0.850436	ns
Pop1	TP1170	1	2.00617	0.15666	ns
Pop1	TP1172	1	5	0.0253473	*
Pop1	TP1180	1	6	0.0143059	*
Pop1	TP1190	1	4	0.0455003	*
Pop1	TP1193	1	5	0.0253473	*
Pop1	TP1196	1	2.29633	0.12968	ns
Pop1	TP1205	1	0.140625	0.70766	ns
Pop1	TP1209	Monomorphic
Pop1	TP1213	Monomorphic
Pop1	TP1221	1	13	0.000311491	***
Pop1	TP1223	1	13	0.000311491	***
Pop1	TP1226	1	0.0711111	0.789726	ns
Pop1	TP1227	Monomorphic
Pop1	TP1230	1	7	0.00815097	**
Pop1	TP1232	1	6.70271	0.00962662	**
Pop1	TP1236	1	5	0.0253473	*
Pop1	TP1237	1	0.25554	0.613201	ns
Pop1	TP1241	1	0.0355556	0.850436	ns
Pop1	TP1245	1	10	0.0015654	**
Pop1	TP1246	1	13	0.000311491	***
Pop1	TP1247	1	1.8	0.179712	ns
Pop1	TP1248	1	3.32198	0.0683596	ns
Pop1	TP1252	Monomorphic
Pop1	TP1259	1	10.2681	0.00135347	**
Pop1	TP1261	1	2.14667	0.14288	ns
Pop1	TP1262	1	7	0.00815097	**
Pop1	TP1268	1	8	0.00467773	**
Pop1	TP1271	1	16	6.33425e-05	***
Pop1	TP1274	Monomorphic
Pop1	TP1275	1	0.00999616	0.92036	ns
Pop1	TP1276	1	9	0.0026998	**
Pop1	TP1278	1	8	0.00467773	**
Pop1	TP1279	1	9	0.0026998	**
Pop1	TP1280	1	5.28969	0.021452	*
Pop1	TP1281	1	7.24182	0.00712246	**
Pop1	TP1282	1	1.8	0.179712	ns
Pop1	TP1292	1	9	0.0026998	**
Pop1	TP1299	1	5	0.0253473	*
Pop1	TP1304	Monomorphic
Pop1	TP1308	1	17	3.73798e-05	***
Pop1	TP1317	Monomorphic
Pop1	TP1320	Monomorphic
Pop1	TP1322	Monomorphic
Pop1	TP1323	1	2	0.157299	ns
Pop1	TP1336	1	2.32048	0.127681	ns
Pop1	TP1338	1	18	2.20905e-05	***
Pop1	TP1348	1	7	0.00815097	**
Pop1	TP1349	1	8	0.00467773	**
Pop1	TP1355	1	2.59102	0.107471	ns
Pop1	TP1357	1	1.37188	0.241489	ns
Pop1	TP1363	Monomorphic
Pop1	TP1368	Monomorphic
Pop1	TP1369	Monomorphic
Pop1	TP1370	Monomorphic
Pop1	TP1378	1	7	0.00815097	**
Pop1	TP1383	1	10	0.0015654	**
Pop1	TP1385	1	16	6.33425e-05	***
Pop1	TP1387	1	9.37006	0.00220558	**
Pop1	TP1388	1	10.2017	0.00140313	**
Pop1	TP1393	Monomorphic
Pop1	TP1408	1	7	0.00815097	**
Pop1	TP1413	1	0.782222	0.376462	ns
Pop1	TP1415	1	0.871111	0.350648	ns
Pop1	TP1416	1	0.235102	0.627766	ns
Pop1	TP1417	1	0.0622837	0.802922	ns
Pop1	TP1418	1	2.32048	0.127681	ns
Pop1	TP1421	1	10	0.0015654	**
Pop1	TP1424	1	18	2.20905e-05	***
Pop1	TP1425	1	7	0.00815097	**
Pop1	TP1426	1	8	0.00467773	**
Pop1	TP1427	1	8	0.00467773	**
Pop1	TP1430	1	6	0.0143059	*
Pop1	TP1436	1	7	0.00815097	**
Pop1	TP1437	1	2.04811	0.152395	ns
Pop1	TP1438	1	6	0.0143059	*
Pop1	TP1444	1	1.12	0.289918	ns
Pop1	TP1446	1	17.6949	2.59327e-05	***
Pop1	TP1450	1	0.333333	0.563703	ns
Pop1	TP1451	1	8.11259	0.00439588	**
Pop1	TP1454	1	3.57143	0.0587817	ns
Pop1	TP1459	1	6	0.0143059	*
Pop1	TP1460	1	5	0.0253473	*
Pop1	TP1461	1	4	0.0455003	*
Pop1	TP1470	1	17.4583	2.93682e-05	***
Pop1	TP1482	1	11	0.000911119	***
Pop1	TP1483	1	16	6.33425e-05	***
Pop1	TP1484	1	2.78238	0.0953064	ns
Pop1	TP1485	1	5	0.0253473	*
Pop1	TP1495	1	5	0.0253473	*
Pop1	TP1497	1	0.14876	0.699723	ns
Pop1	TP1500	Monomorphic
Pop1	TP1503	1	2.59102	0.107471	ns
Pop1	TP1513	1	10	0.0015654	**
Pop1	TP1514	1	9	0.0026998	**
Pop1	TP1515	1	6	0.0143059	*
Pop1	TP1516	1	1.33333	0.248213	ns
Pop1	TP1517	1	10.9959	0.000913131	***
Pop1	TP1524	1	6	0.0143059	*
Pop1	TP1525	1	4	0.0455003	*
Pop1	TP1526	Monomorphic
Pop1	TP1534	1	6	0.0143059	*
Pop1	TP1547	Monomorphic
Pop1	TP1552	1	15	0.000107511	***
Pop1	TP1565	Monomorphic
Pop1	TP1570	Monomorphic
Pop1	TP1591	Monomorphic
Pop1	TP1592	1	0.222222	0.637352	ns
Pop1	TP1597	1	0.28125	0.595883	ns
Pop1	TP1598	Monomorphic
Pop1	TP1599	Monomorphic
Pop1	TP1600	1	0.0118983	0.913139	ns
Pop1	TP1602	1	2.32048	0.127681	ns
Pop1	TP1604	1	2.78238	0.0953064	ns
Pop1	TP1605	1	12	0.000532006	***
Pop1	TP1611	Monomorphic
Pop1	TP1613	1	0.36	0.548506	ns
Pop1	TP1614	Monomorphic
Pop1	TP1617	1	3	0.0832645	ns
Pop1	TP1619	1	12	0.000532006	***
Pop1	TP1620	1	5.92312	0.0149434	*
Pop1	TP1621	1	10	0.0015654	**
Pop1	TP1622	1	3.24	0.0718606	ns
Pop1	TP1623	1	0.0828402	0.773485	ns
Pop1	TP1624	1	18.8642	1.40366e-05	***
Pop1	TP1628	1	4.70556	0.0300652	*
Pop1	TP1630	1	1.85185	0.173568	ns
Pop1	TP1631	1	6	0.0143059	*
Pop1	TP1633	Monomorphic
Pop1	TP1636	1	1.80798	0.178751	ns
Pop1	TP1657	Monomorphic
Pop1	TP1658	1	0.0156107	0.900569	ns
Pop1	TP1664	1	12	0.000532006	***
Pop1	TP1670	1	15	0.000107511	***
Pop1	TP1673	1	16	6.33425e-05	***
Pop1	TP1682	1	5	0.0253473	*
Pop1	TP1688	1	12	0.000532006	***
Pop1	TP1697	1	5	0.0253473	*
Pop1	TP1701	1	9.30769	0.00228194	**
Pop1	TP1710	Monomorphic
Pop1	TP1714	1	1.37188	0.241489	ns
Pop1	TP1718	1	7.64776	0.00568427	**
Pop1	TP1719	1	1.8719	0.171257	ns
Pop1	TP1720	1	4	0.0455003	*
Pop1	TP1721	1	2.91713	0.0876435	ns
Pop1	TP1724	1	19	1.30718e-05	***
Pop1	TP1725	1	10.125	0.00146272	**
Pop1	TP1734	1	11.2235	0.000807675	***
Pop1	TP1736	1	0.871111	0.350648	ns
Pop1	TP1739	Monomorphic
Pop1	TP1747	Monomorphic
Pop1	TP1749	Monomorphic
Pop1	TP1761	1	5	0.0253473	*
Pop1	TP1763	1	4	0.0455003	*
Pop1	TP1775	Monomorphic
Pop1	TP1786	Monomorphic
Pop1	TP1787	1	11	0.000911119	***
Pop1	TP1792	Monomorphic
Pop1	TP1794	Monomorphic
Pop1	TP1798	Monomorphic
Pop1	TP1804	1	6	0.0143059	*
Pop1	TP1808	Monomorphic
Pop1	TP1813	Monomorphic
Pop1	TP1819	1	0.0414201	0.838729	ns
Pop1	TP1825	1	6	0.0143059	*
Pop1	TP1827	1	7	0.00815097	**
Pop1	TP1829	1	14.5185	0.000138789	***
Pop1	TP1838	1	13.5957	0.000226699	***
Pop1	TP1841	1	3.57143	0.0587817	ns
Pop1	TP1843	Monomorphic
Pop1	TP1854	1	2	0.157299	ns
Pop1	TP1855	1	17	3.73798e-05	***
Pop1	TP1871	Monomorphic
Pop1	TP1872	1	1.37188	0.241489	ns
Pop1	TP1873	1	1.88662	0.169583	ns
Pop1	TP1879	Monomorphic
Pop1	TP1882	Monomorphic
Pop1	TP1883	1	11.75	0.000608429	***
Pop1	TP1885	Monomorphic
Pop1	TP1887	1	6	0.0143059	*
Pop1	TP1890	Monomorphic
Pop1	TP1904	1	0.269127	0.603918	ns
Pop1	TP1916	1	2.32048	0.127681	ns
Pop1	TP1918	1	2.59102	0.107471	ns
Pop1	TP1919	1	14	0.000182811	***
Pop1	TP1920	1	7.36364	0.00665561	**
Pop1	TP1921	1	13.5314	0.000234609	***
Pop1	TP1922	1	6	0.0143059	*
Pop1	TP1925	1	10	0.0015654	**
Pop1	TP1926	1	9.6076	0.00193773	**
Pop1	TP1928	1	5	0.0253473	*
Pop1	TP1932	Monomorphic
Pop1	TP1934	1	5.37778	0.0203948	*
Pop1	TP1936	1	17	3.73798e-05	***
Pop1	TP1937	1	12	0.000532006	***
Pop1	TP1939	1	3.32198	0.0683596	ns
Pop1	TP1941	1	5	0.0253473	*
Pop1	TP1943	1	8.95711	0.00276392	**
Pop1	TP1944	1	4.02248	0.0448977	*
Pop1	TP1947	1	12	0.000532006	***
Pop1	TP1949	1	0.180556	0.670896	ns
Pop1	TP1951	1	6.87338	0.00874891	**
Pop1	TP1954	1	4.14743	0.0416978	*
Pop1	TP1955	1	12	0.000532006	***
Pop1	TP1956	1	11	0.000911119	***
Pop1	TP1957	1	17	3.73798e-05	***
Pop1	TP1958	1	0.113538	0.736152	ns
Pop1	TP1960	1	5	0.0253473	*
Pop1	TP1962	1	7.25217	0.00708153	**
Pop1	TP1966	1	3.57143	0.0587817	ns
Pop1	TP1968	Monomorphic
Pop1	TP1973	1	10	0.0015654	**
Pop1	TP1974	1	5.28403	0.0215219	*
Pop1	TP1976	1	0.138889	0.709388	ns
Pop1	TP1977	1	1.57824	0.209014	ns
Pop1	TP1985	1	4.45251	0.0348501	*
Pop1	TP1986	1	9.95556	0.00160365	**
Pop1	TP1988	1	7.73615	0.00541262	**
Pop1	TP1989	1	7	0.00815097	**
Pop1	TP1990	1	7	0.00815097	**
Pop1	TP1992	1	0.0622222	0.803017	ns
Pop1	TP1997	1	0.185185	0.666955	ns
Pop1	TP2003	1	0.216583	0.641656	ns
Pop1	TP2005	Monomorphic
Pop1	TP2006	1	4.70556	0.0300652	*
Pop1	TP2009	1	12.1954	0.000479063	***
Pop1	TP2014	1	5	0.0253473	*
Pop1	TP2015	1	1.5186	0.217832	ns
Pop1	TP2016	1	5	0.0253473	*
Pop1	TP2017	1	7	0.00815097	**
Pop1	TP2028	1	7.36364	0.00665561	**
Pop1	TP2029	1	0.00427079	0.947894	ns
Pop1	TP2030	Monomorphic
Pop1	TP2031	1	11	0.000911119	***
Pop1	TP2039	1	14.4171	0.000146463	***
Pop1	TP2043	1	0.666667	0.414216	ns
Pop1	TP2047	1	3.57143	0.0587817	ns
Pop1	TP2052	1	12	0.000532006	***
Pop1	TP2064	Monomorphic
Pop1	TP2081	1	13	0.000311491	***
Pop1	TP2082	1	5.04873	0.024644	*
Pop1	TP2084	1	0.0355556	0.850436	ns
Pop1	TP2087	1	0.0617284	0.803785	ns
Pop1	TP2088	1	4.70556	0.0300652	*
Pop1	TP2089	1	8	0.00467773	**
Pop1	TP2091	1	6.04277	0.0139634	*
Pop1	TP2094	1	1.14266	0.285091	ns
Pop1	TP2095	1	7	0.00815097	**
Pop1	TP2096	1	9	0.0026998	**
Pop1	TP2099	Monomorphic
Pop1	TP2100	Monomorphic
Pop1	TP2102	1	11	0.000911119	***
Pop1	TP2104	1	11	0.000911119	***
Pop1	TP2105	1	0.231066	0.630735	ns
Pop1	TP2106	1	0.00661428	0.935181	ns
Pop1	TP2108	1	0.101856	0.749614	ns
Pop1	TP2119	1	5.44444	0.0196307	*
Pop1	TP2125	Monomorphic
Pop1	TP2134	1	1.2049	0.272345	ns
Pop1	TP2135	1	0.0166493	0.897332	ns
Pop1	TP2148	1	8	0.00467773	**
Pop1	TP2152	1	17.9843	2.22735e-05	***
Pop1	TP2153	1	12	0.000532006	***
Pop1	TP2161	1	0.11	0.740144	ns
Pop1	TP2163	1	13.9356	0.00018918	***
Pop1	TP2166	Monomorphic
Pop1	TP2167	Monomorphic
Pop1	TP2170	1	0.888889	0.345779	ns
Pop1	TP2177	1	9.30769	0.00228194	**
Pop1	TP2180	1	7.359	0.00667278	**
Pop1	TP2183	1	10	0.0015654	**
Pop1	TP2185	Monomorphic
Pop1	TP2196	1	1.26	0.261651	ns
Pop1	TP2198	1	0.0495868	0.823784	ns
Pop1	TP2200	1	0.0414201	0.838729	ns
Pop1	TP2202	1	0.140625	0.70766	ns
Pop1	TP2207	1	5	0.0253473	*
Pop1	TP2209	1	0.086281	0.768959	ns
Pop1	TP2210	Monomorphic
Pop1	TP2213	1	6	0.0143059	*
Pop1	TP2214	1	5	0.0253473	*
Pop1	TP2215	1	3	0.0832645	ns
Pop1	TP2219	1	6.19785	0.0127906	*
Pop1	TP2223	Monomorphic
Pop1	TP2224	Monomorphic
Pop1	TP2225	1	13.4844	0.000240561	***
Pop1	TP2228	Monomorphic
Pop1	TP2240	1	14.1208	0.000171436	***
Pop1	TP2241	1	3.57143	0.0587817	ns
Pop1	TP2244	1	6	0.0143059	*
Pop1	TP2248	1	6	0.0143059	*
Pop1	TP2253	Monomorphic
Pop1	TP2257	1	10.0322	0.00153825	**
Pop1	TP2258	1	10	0.0015654	**
Pop1	TP2260	1	0.63	0.427355	ns
Pop1	TP2269	1	5	0.0253473	*
Pop1	TP2271	1	5	0.0253473	*
Pop1	TP2272	1	14	0.000182811	***
Pop1	TP2273	1	14.206	0.000163848	***
Pop1	TP2274	1	15.045	0.000104978	***
Pop1	TP2275	1	4.45251	0.0348501	*
Pop1	TP2277	1	6	0.0143059	*
Pop1	TP2279	1	7.359	0.00667278	**
Pop1	TP2284	1	0.0617284	0.803785	ns
Pop1	TP2287	1	7	0.00815097	**
Pop1	TP2288	1	7.25217	0.00708153	**
Pop1	TP2289	1	4.45251	0.0348501	*
Pop1	TP2293	1	12	0.000532006	***
Pop1	TP2295	1	8	0.00467773	**
Pop1	TP2296	1	5.28403	0.0215219	*
Pop1	TP2297	1	3.24	0.0718606	ns
Pop1	TP2298	1	3	0.0832645	ns
Pop1	TP2299	1	6	0.0143059	*
Pop1	TP2300	1	4	0.0455003	*
Pop1	TP2301	1	7	0.00815097	**
Pop1	TP2303	1	11.4338	0.00072122	***
Pop1	TP2307	1	7.64776	0.00568427	**
Pop1	TP2308	1	2.22313	0.135957	ns
Pop1	TP2309	1	6	0.0143059	*
Pop1	TP2310	1	2.78238	0.0953064	ns
Pop1	TP2311	1	0.803002	0.370197	ns
Pop1	TP2312	1	6	0.0143059	*
Pop1	TP2313	1	6	0.0143059	*
Pop1	TP2314	1	9	0.0026998	**
Pop1	TP2315	1	11	0.000911119	***
Pop1	TP2316	1	3.69473	0.0545845	ns
Pop1	TP2317	1	7	0.00815097	**
Pop1	TP2318	1	6	0.0143059	*
Pop1	TP2326	1	9	0.0026998	**
Pop1	TP2329	1	14	0.000182811	***
Pop1	TP2331	1	9.45312	0.0021079	**
Pop1	TP2332	Monomorphic
Pop1	TP2334	1	3.32198	0.0683596	ns
Pop1	TP2338	1	17.0523	3.63637e-05	***
Pop1	TP2344	1	3	0.0832645	ns
Pop1	TP2345	1	3.32198	0.0683596	ns
Pop1	TP2346	1	5.97971	0.0144714	*
Pop1	TP2350	1	6	0.0143059	*
Pop1	TP2355	1	14.1208	0.000171436	***
Pop1	TP2357	1	6.46684	0.0109906	*
Pop1	TP2358	1	5	0.0253473	*
Pop1	TP2360	1	8	0.00467773	**
Pop1	TP2361	1	3.7037	0.0542918	ns
Pop1	TP2363	1	18.1959	1.99305e-05	***
Pop1	TP2364	Monomorphic
Pop1	TP2365	1	7	0.00815097	**
Pop1	TP2367	1	6	0.0143059	*
Pop1	TP2368	1	0.185185	0.666955	ns
Pop1	TP2370	1	6	0.0143059	*
Pop1	TP2373	1	2.78238	0.0953064	ns
Pop1	TP2391	1	10	0.0015654	**
Pop1	TP2393	Monomorphic
Pop1	TP2402	Monomorphic
Pop1	TP2406	Monomorphic
Pop1	TP2407	1	7.64776	0.00568427	**
Pop1	TP2408	1	8.3481	0.00386092	**
Pop1	TP2409	1	6.48	0.0109095	*
Pop1	TP2410	1	6.04277	0.0139634	*
Pop1	TP2413	Monomorphic
Pop1	TP2416	1	23	1.62001e-06	***
Pop1	TP2422	1	5	0.0253473	*
Pop1	TP2427	Monomorphic
Pop1	TP2431	1	13	0.000311491	***
Pop1	TP2432	1	3.69473	0.0545845	ns
Pop1	TP2437	Monomorphic
Pop1	TP2448	Monomorphic
Pop1	TP2452	1	9	0.0026998	**
Pop1	TP2457	Monomorphic
Pop1	TP2459	1	3.6	0.0577796	ns
Pop1	TP2467	1	13	0.000311491	***
Pop1	TP2470	1	8	0.00467773	**
Pop1	TP2476	1	5	0.0253473	*
Pop1	TP2479	1	2.59102	0.107471	ns
Pop1	TP2481	1	12	0.000532006	***
Pop1	TP2493	1	9.79057	0.00175409	**
Pop1	TP2495	1	0.323951	0.569243	ns
Pop1	TP2496	1	0.0711111	0.789726	ns
Pop1	TP2500	1	9	0.0026998	**
Pop1	TP2503	1	17	3.73798e-05	***
Pop1	TP2506	1	3.62388	0.0569557	ns
Pop1	TP2510	1	3.32198	0.0683596	ns
Pop1	TP2511	1	6	0.0143059	*
Pop1	TP2512	1	7	0.00815097	**
Pop1	TP2513	1	13.1858	0.000282078	***
Pop1	TP2515	1	9.45312	0.0021079	**
Pop1	TP2517	1	6	0.0143059	*
Pop1	TP2518	Monomorphic
Pop1	TP2523	1	7	0.00815097	**
Pop1	TP2525	1	10	0.0015654	**
Pop1	TP2526	1	10.4132	0.00125117	**
Pop1	TP2527	1	0.0902778	0.763824	ns
Pop1	TP2535	1	4	0.0455003	*
Pop1	TP2536	Monomorphic
Pop1	TP2539	Monomorphic
Pop1	TP2540	1	0.138889	0.709388	ns
Pop1	TP2545	1	9	0.0026998	**
Pop1	TP2546	Monomorphic
Pop1	TP2549	1	15	0.000107511	***
Pop1	TP2553	1	0.918367	0.337904	ns
Pop1	TP2557	1	8	0.00467773	**
Pop1	TP2558	1	7	0.00815097	**
Pop1	TP2559	1	4.85918	0.0274994	*
Pop1	TP2560	Monomorphic
Pop1	TP2561	1	7	0.00815097	**
Pop1	TP2562	1	6	0.0143059	*
Pop1	TP2564	1	4.45251	0.0348501	*
Pop1	TP2566	1	0.0495868	0.823784	ns
Pop1	TP2568	Monomorphic
Pop1	TP2573	1	17	3.73798e-05	***
Pop1	TP2574	1	4.97317	0.0257434	*
Pop1	TP2576	1	8	0.00467773	**
Pop1	TP2577	1	20.7491	5.2357e-06	***
Pop1	TP2578	1	3	0.0832645	ns
Pop1	TP2579	1	6	0.0143059	*
Pop1	TP2580	1	0.0192044	0.889782	ns
Pop1	TP2582	1	14	0.000182811	***
Pop1	TP2583	1	2.79802	0.094381	ns
Pop1	TP2584	1	2.13589	0.143886	ns
Pop1	TP2586	1	4	0.0455003	*
Pop1	TP2587	1	2.8125	0.0935325	ns
Pop1	TP2589	1	2.78238	0.0953064	ns
Pop1	TP2592	1	12	0.000532006	***
Pop1	TP2593	1	9	0.0026998	**
Pop1	TP2594	1	13	0.000311491	***
Pop1	TP2596	1	2.91713	0.0876435	ns
Pop1	TP2597	Monomorphic
Pop1	TP2603	1	10	0.0015654	**
Pop1	TP2604	1	7	0.00815097	**
Pop1	TP2605	1	8	0.00467773	**
Pop1	TP2606	1	13	0.000311491	***
Pop1	TP2607	1	9.1059	0.00254786	**
Pop1	TP2610	1	5	0.0253473	*
Pop1	TP2614	1	2.32048	0.127681	ns
Pop1	TP2615	1	3.57143	0.0587817	ns
Pop1	TP2616	1	11.0028	0.000909724	***
Pop1	TP2617	1	13	0.000311491	***
Pop1	TP2618	Monomorphic
Pop1	TP2620	1	9	0.0026998	**
Pop1	TP2621	1	8	0.00467773	**
Pop1	TP2623	1	2.74376	0.0976345	ns
Pop1	TP2624	1	3.36	0.0667981	ns
Pop1	TP2627	1	5.44444	0.0196307	*
Pop1	TP2629	1	15.7013	7.41719e-05	***
Pop1	TP2631	1	12	0.000532006	***
Pop1	TP2632	Monomorphic
Pop1	TP2633	1	17	3.73798e-05	***
Pop1	TP2634	1	11.0028	0.000909724	***
Pop1	TP2635	1	0.625	0.429195	ns
Pop1	TP2636	1	5	0.0253473	*
Pop1	TP2642	1	7.28863	0.00693924	**
Pop1	TP2643	1	5.37778	0.0203948	*
Pop1	TP2644	1	15.2988	9.17754e-05	***
Pop1	TP2645	1	0.442344	0.505993	ns
Pop1	TP2646	1	0.388889	0.532884	ns
Pop1	TP2649	1	10	0.0015654	**
Pop1	TP2650	1	16	6.33425e-05	***
Pop1	TP2651	Monomorphic
Pop1	TP2652	1	13	0.000311491	***
Pop1	TP2656	Monomorphic
Pop1	TP2657	1	6	0.0143059	*
Pop1	TP2660	1	0.00489796	0.944205	ns
Pop1	TP2661	1	7	0.00815097	**
Pop1	TP2662	1	7	0.00815097	**
Pop1	TP2663	1	7.359	0.00667278	**
Pop1	TP2664	1	8	0.00467773	**
Pop1	TP2665	1	4.45251	0.0348501	*
Pop1	TP2667	1	17	3.73798e-05	***
Pop1	TP2668	1	0.277467	0.598366	ns
Pop1	TP2670	1	6	0.0143059	*
Pop1	TP2671	1	0.110965	0.739048	ns
Pop1	TP2673	1	5	0.0253473	*
Pop1	TP2675	1	6	0.0143059	*
Pop1	TP2677	1	13.8702	0.000195881	***
Pop1	TP2678	Monomorphic
Pop1	TP2679	1	3.57579	0.0586274	ns
Pop1	TP2680	1	0.123457	0.725315	ns
Pop1	TP2682	1	0.0178359	0.893758	ns
Pop1	TP2683	1	10	0.0015654	**
Pop1	TP2684	1	1.52914	0.216242	ns
Pop1	TP2685	1	11.204	0.000816208	***
Pop1	TP2688	1	5.4	0.0201368	*
Pop1	TP2689	1	9	0.0026998	**
Pop1	TP2693	1	5	0.0253473	*
Pop1	TP2694	1	22	2.7265e-06	***
Pop1	TP2695	1	0.222222	0.637352	ns
Pop1	TP2696	1	9	0.0026998	**
Pop1	TP2697	1	0.416667	0.518605	ns
Pop1	TP2701	Monomorphic
Pop1	TP2703	1	9.27327	0.00232522	**
Pop1	TP2706	1	5	0.0253473	*
Pop1	TP2707	1	10	0.0015654	**
Pop1	TP2709	1	8	0.00467773	**
Pop1	TP2710	1	0.505351	0.477158	ns
Pop1	TP2711	1	7	0.00815097	**
Pop1	TP2712	1	13	0.000311491	***
Pop1	TP2714	1	0.308642	0.578515	ns
Pop1	TP2715	1	8	0.00467773	**
Pop1	TP2716	1	8.31004	0.00394265	**
Pop1	TP2718	1	7.25217	0.00708153	**
Pop1	TP2719	1	5.10417	0.0238684	*
Pop1	TP2720	1	3.7037	0.0542918	ns
Pop1	TP2722	1	3	0.0832645	ns
Pop1	TP2723	1	5.915	0.0150125	*
Pop1	TP2724	1	6	0.0143059	*
Pop1	TP2725	Monomorphic
Pop1	TP2726	1	5	0.0253473	*
Pop1	TP2727	1	5.56476	0.0183255	*
Pop1	TP2729	1	12	0.000532006	***
Pop1	TP2732	1	4.05485	0.0440447	*
Pop1	TP2734	1	5	0.0253473	*
Pop1	TP2735	1	8	0.00467773	**
Pop1	TP2736	1	6.87338	0.00874891	**
Pop1	TP2742	1	4.70556	0.0300652	*
Pop1	TP2743	1	5	0.0253473	*
Pop1	TP2744	1	7.36364	0.00665561	**
Pop1	TP2746	1	7	0.00815097	**
Pop1	TP2752	1	1.37188	0.241489	ns
Pop1	TP2755	1	11.4338	0.00072122	***
Pop1	TP2756	1	9	0.0026998	**
Pop1	TP2760	1	6	0.0143059	*
Pop1	TP2761	1	6.36772	0.0116215	*
Pop1	TP2762	1	15	0.000107511	***
Pop1	TP2764	1	9	0.0026998	**
Pop1	TP2767	1	14	0.000182811	***
Pop1	TP2773	1	9	0.0026998	**
Pop1	TP2774	1	6	0.0143059	*
Pop1	TP2778	1	12	0.000532006	***
Pop1	TP2780	1	1.33333	0.248213	ns
Pop1	TP2783	Monomorphic
Pop1	TP2784	1	13	0.000311491	***
Pop1	TP2785	1	14	0.000182811	***
Pop1	TP2786	1	5	0.0253473	*
Pop1	TP2790	1	11.1854	0.000824425	***
Pop1	TP2791	1	12.5472	0.000396794	***
Pop1	TP2792	1	7	0.00815097	**
Pop1	TP2794	1	8	0.00467773	**
Pop1	TP2795	Monomorphic
Pop1	TP2796	1	0.871111	0.350648	ns
Pop1	TP2797	1	8	0.00467773	**
Pop1	TP2798	1	6.08743	0.0136147	*
Pop1	TP2800	1	12.7465	0.000356668	***
Pop1	TP2804	Monomorphic
Pop1	TP2808	1	0.51545	0.472789	ns
Pop1	TP2809	1	8	0.00467773	**
Pop1	TP2810	1	7	0.00815097	**
Pop1	TP2811	1	15	0.000107511	***
Pop1	TP2812	1	11.2562	0.00079356	***
Pop1	TP2817	1	0.0495868	0.823784	ns
Pop1	TP2820	1	11.4355	0.000720538	***
Pop1	TP2822	1	7	0.00815097	**
Pop1	TP2823	1	24.019	9.53901e-07	***
Pop1	TP2824	1	6	0.0143059	*
Pop1	TP2828	1	3.06122	0.0801812	ns
Pop1	TP2830	1	8.11259	0.00439588	**
Pop1	TP2832	1	14.4985	0.00014027	***
Pop1	TP2835	1	7.16296	0.00744241	**
Pop1	TP2837	1	6	0.0143059	*
Pop1	TP2838	1	0.008125	0.928177	ns
Pop1	TP2839	1	10	0.0015654	**
Pop1	TP2842	1	5	0.0253473	*
Pop1	TP2843	1	5	0.0253473	*
Pop1	TP2844	1	0.871111	0.350648	ns
Pop1	TP2847	1	1.8	0.179712	ns
Pop1	TP2849	1	9.1746	0.00245397	**
Pop1	TP2851	1	13	0.000311491	***
Pop1	TP2852	1	9.91995	0.00163497	**
Pop1	TP2861	1	6	0.0143059	*
Pop1	TP2863	1	11.902	0.000560725	***
Pop1	TP2866	1	4	0.0455003	*
Pop1	TP2867	Monomorphic
Pop1	TP2870	1	0.11	0.740144	ns
Pop1	TP2871	1	8.4141	0.00372322	**
Pop1	TP2872	1	11	0.000911119	***
Pop1	TP2873	1	5	0.0253473	*
Pop1	TP2874	1	14	0.000182811	***
Pop1	TP2875	1	11	0.000911119	***
Pop1	TP2876	1	3.57143	0.0587817	ns
Pop1	TP2879	1	8	0.00467773	**
Pop1	TP2880	1	13	0.000311491	***
Pop1	TP2885	1	1.37188	0.241489	ns
Pop1	TP2888	1	6	0.0143059	*
Pop1	TP2889	1	13.1919	0.000281162	***
Pop1	TP2892	1	1.85185	0.173568	ns
Pop1	TP2893	Monomorphic
Pop1	TP2895	1	9	0.0026998	**
Pop1	TP2897	1	17.3611	3.09086e-05	***
Pop1	TP2899	1	11.0028	0.000909724	***
Pop1	TP2905	Monomorphic
Pop1	TP2906	1	6	0.0143059	*
Pop1	TP2916	1	8	0.00467773	**
Pop1	TP2917	1	0.194444	0.659243	ns
Pop1	TP2918	1	7	0.00815097	**
Pop1	TP2921	1	13	0.000311491	***
Pop1	TP2922	1	9	0.0026998	**
Pop1	TP2925	1	7.84259	0.00510294	**
Pop1	TP2926	1	2.59102	0.107471	ns
Pop1	TP2939	1	8.18278	0.004229	**
Pop1	TP2940	1	13.6841	0.000216275	***
Pop1	TP2956	1	6	0.0143059	*
Pop1	TP2963	Monomorphic
Pop1	TP2966	1	7	0.00815097	**
Pop1	TP2967	1	10	0.0015654	**
Pop1	TP2969	1	3	0.0832645	ns
Pop1	TP2973	1	8.03134	0.00459747	**
Pop1	TP2975	1	0.138889	0.709388	ns
Pop1	TP2976	1	5	0.0253473	*
Pop1	TP2980	1	2.78238	0.0953064	ns
Pop1	TP2982	1	0.0414201	0.838729	ns
Pop1	TP2984	1	1.85185	0.173568	ns
Pop1	TP2990	1	4	0.0455003	*
Pop1	TP2994	1	0.666667	0.414216	ns
Pop1	TP2997	1	6	0.0143059	*
Pop1	TP2998	1	4.70556	0.0300652	*
Pop1	TP2999	Monomorphic
Pop1	TP3000	1	11	0.000911119	***
Pop1	TP3002	1	9	0.0026998	**
Pop1	TP3003	1	14	0.000182811	***
Pop1	TP3005	1	6	0.0143059	*
Pop1	TP3006	1	2.78238	0.0953064	ns
Pop1	TP3007	1	7.70155	0.00551733	**
Pop1	TP3011	1	2.32048	0.127681	ns
Pop1	TP3012	1	9.22582	0.00238626	**
Pop1	TP3013	1	0.0617284	0.803785	ns
Pop1	TP3016	1	8	0.00467773	**
Pop1	TP3017	Monomorphic
Pop1	TP3018	1	7	0.00815097	**
Pop1	TP3024	1	8	0.00467773	**
Pop1	TP3025	Monomorphic
Pop1	TP3027	Monomorphic
Pop1	TP3028	1	6	0.0143059	*
Pop1	TP3029	1	16	6.33425e-05	***
Pop1	TP3030	1	4	0.0455003	*
Pop1	TP3037	1	1.8	0.179712	ns
Pop1	TP3040	1	6	0.0143059	*
Pop1	TP3042	1	6	0.0143059	*
Pop1	TP3043	1	10	0.0015654	**
Pop1	TP3045	1	8	0.00467773	**
Pop1	TP3046	1	11	0.000911119	***
Pop1	TP3052	1	5	0.0253473	*
Pop1	TP3055	1	13	0.000311491	***
Pop1	TP3056	1	7	0.00815097	**
Pop1	TP3058	1	3.15251	0.0758102	ns
Pop1	TP3060	1	5.08036	0.0241984	*
Pop1	TP3061	1	5	0.0253473	*
Pop1	TP3063	1	2.78238	0.0953064	ns
Pop1	TP3064	1	0.0311111	0.859993	ns
Pop1	TP3065	1	0.0226843	0.880281	ns
Pop1	TP3067	1	8.90501	0.00284389	**
Pop1	TP3068	1	10.6836	0.00108092	**
Pop1	TP3070	1	0.0828402	0.773485	ns
Pop1	TP3071	1	0.623194	0.429863	ns
Pop1	TP3075	1	4	0.0455003	*
Pop1	TP3078	1	0.177778	0.67329	ns
Pop1	TP3082	1	12.7354	0.000358792	***
Pop1	TP3083	1	12	0.000532006	***
Pop1	TP3084	1	3.32198	0.0683596	ns
Pop1	TP3085	1	2.43056	0.118991	ns
Pop1	TP3086	1	8	0.00467773	**
Pop1	TP3089	1	11	0.000911119	***
Pop1	TP3090	Monomorphic
Pop1	TP3093	1	0.351331	0.55336	ns
Pop1	TP3097	1	9.22582	0.00238626	**
Pop1	TP3099	Monomorphic
Pop1	TP3100	1	15.1705	9.82285e-05	***
Pop1	TP3104	1	5.44444	0.0196307	*
Pop1	TP3105	1	12	0.000532006	***
Pop1	TP3106	1	8	0.00467773	**
Pop1	TP3107	1	14.48	0.000141659	***
Pop1	TP3108	1	10	0.0015654	**
Pop1	TP3109	1	4	0.0455003	*
Pop1	TP3112	1	4	0.0455003	*
Pop1	TP3113	Monomorphic
Pop1	TP3114	1	5	0.0253473	*
Pop1	TP3116	1	11	0.000911119	***
Pop1	TP3118	1	0.0765306	0.782055	ns
Pop1	TP3121	Monomorphic
Pop1	TP3128	1	10	0.0015654	**
Pop1	TP3132	1	28	1.21315e-07	***
Pop1	TP3137	1	2.88	0.089686	ns
Pop1	TP3139	1	11	0.000911119	***
Pop1	TP3142	1	12	0.000532006	***
Pop1	TP3149	1	14	0.000182811	***
Pop1	TP3154	Monomorphic
Pop1	TP3155	1	2.32048	0.127681	ns
Pop1	TP3159	Monomorphic
Pop1	TP3160	1	3	0.0832645	ns
Pop1	TP3165	1	5	0.0253473	*
Pop1	TP3168	1	6.36772	0.0116215	*
Pop1	TP3170	1	6	0.0143059	*
Pop1	TP3173	1	0.388889	0.532884	ns
Pop1	TP3174	1	10	0.0015654	**
Pop1	TP3178	1	10.1214	0.0014656	**
Pop1	TP3181	Monomorphic
Pop1	TP3184	1	7	0.00815097	**
Pop1	TP3195	Monomorphic
Pop1	TP3196	1	4	0.0455003	*
Pop1	TP3202	1	5.49796	0.0190387	*
Pop1	TP3205	1	7	0.00815097	**
Pop1	TP3207	1	0.296178	0.586289	ns
Pop1	TP3208	1	7.25217	0.00708153	**
Pop1	TP3216	1	0.24	0.624206	ns
Pop1	TP3218	Monomorphic
Pop1	TP3219	Monomorphic
Pop1	TP3220	Monomorphic
Pop1	TP3221	1	5	0.0253473	*
Pop1	TP3226	1	10	0.0015654	**
Pop1	TP3228	1	10.6836	0.00108092	**
Pop1	TP3234	1	5	0.0253473	*
Pop1	TP3239	1	0.188455	0.664206	ns
Pop1	TP3241	1	3.57143	0.0587817	ns
Pop1	TP3242	1	4.94902	0.0261054	*
Pop1	TP3246	1	9.45312	0.0021079	**
Pop1	TP3248	1	20.3425	6.4747e-06	***
Pop1	TP3252	1	5	0.0253473	*
Pop1	TP3254	1	9.93075	0.0016254	**
Pop1	TP3255	1	0.319038	0.572186	ns
Pop1	TP3256	1	6	0.0143059	*
Pop1	TP3257	1	7	0.00815097	**
Pop1	TP3258	1	8.4141	0.00372322	**
Pop1	TP3259	1	9.96228	0.0015978	**
Pop1	TP3261	1	7	0.00815097	**
Pop1	TP3262	1	6.04277	0.0139634	*
Pop1	TP3266	Monomorphic
Pop1	TP3274	1	4	0.0455003	*
Pop1	TP3275	1	2	0.157299	ns
Pop1	TP3279	1	8.80298	0.00300739	**
Pop1	TP3283	Monomorphic
Pop1	TP3285	1	8	0.00467773	**
Pop1	TP3286	1	7	0.00815097	**
Pop1	TP3287	1	0.61678	0.432246	ns
Pop1	TP3295	1	11	0.000911119	***
Pop1	TP3301	1	9	0.0026998	**
Pop1	TP3305	Monomorphic
Pop1	TP3318	Monomorphic
Pop1	TP3320	1	10	0.0015654	**
Pop1	TP3324	1	4	0.0455003	*
Pop1	TP3326	Monomorphic
Pop1	TP3329	1	10	0.0015654	**
Pop1	TP3330	1	6	0.0143059	*
Pop1	TP3332	1	1.40676	0.235595	ns
Pop1	TP3334	1	2.59102	0.107471	ns
Pop1	TP3338	1	0.123457	0.725315	ns
Pop1	TP3344	1	1.8	0.179712	ns
Pop1	TP3347	1	11	0.000911119	***
Pop1	TP3350	1	1.37188	0.241489	ns
Pop1	TP3357	1	0.0104123	0.918724	ns
Pop1	TP3368	1	9	0.0026998	**
Pop1	TP3370	1	5.28403	0.0215219	*
Pop1	TP3372	1	0.74096	0.389354	ns
Pop1	TP3377	1	9	0.0026998	**
Pop1	TP3378	1	1.66358	0.197121	ns
Pop1	TP3380	1	7	0.00815097	**
Pop1	TP3383	1	10	0.0015654	**
Pop1	TP3384	1	11	0.000911119	***
Pop1	TP3385	1	8	0.00467773	**
Pop1	TP3386	1	9.47068	0.00208782	**
Pop1	TP3387	1	11	0.000911119	***
Pop1	TP3402	1	0.447729	0.503415	ns
Pop1	TP3407	1	10.0855	0.0014944	**
Pop1	TP3414	1	9.74507	0.00179804	**
Pop1	TP3415	1	13	0.000311491	***
Pop1	TP3416	Monomorphic
Pop1	TP3426	1	8.31004	0.00394265	**
Pop1	TP3427	1	3.62388	0.0569557	ns
Pop1	TP3428	1	1.04431	0.306822	ns
Pop1	TP3429	1	8.11259	0.00439588	**
Pop1	TP3430	1	18	2.20905e-05	***
Pop1	TP3438	Monomorphic
Pop1	TP3439	Monomorphic
Pop1	TP3444	1	8	0.00467773	**
Pop1	TP3445	1	5.46181	0.0194366	*
Pop1	TP3449	Monomorphic
Pop1	TP3450	1	5	0.0253473	*
Pop1	TP3452	1	0.0414201	0.838729	ns
Pop1	TP3455	Monomorphic
Pop1	TP3456	Monomorphic
Pop1	TP3480	1	2.59102	0.107471	ns
Pop1	TP3491	1	1.92	0.165857	ns
Pop1	TP3493	1	5	0.0253473	*
Pop1	TP3502	1	7.359	0.00667278	**
Pop1	TP3508	1	5	0.0253473	*
Pop1	TP3521	1	14	0.000182811	***
Pop1	TP3524	1	8	0.00467773	**
Pop1	TP3525	1	3.26378	0.0708259	ns
Pop1	TP3526	1	1.61184	0.204233	ns
Pop1	TP3528	1	3.32198	0.0683596	ns
Pop1	TP3533	1	0.0414201	0.838729	ns
Pop1	TP3536	1	6	0.0143059	*
Pop1	TP3539	1	3.57143	0.0587817	ns
Pop1	TP3540	1	6.51601	0.0106907	*
Pop1	TP3541	1	11	0.000911119	***
Pop1	TP3556	1	9	0.0026998	**
Pop1	TP3567	1	6.38444	0.0115125	*
Pop1	TP3568	1	8	0.00467773	**
Pop1	TP3575	Monomorphic
Pop1	TP3576	1	5	0.0253473	*
Pop1	TP3584	1	9	0.0026998	**
Pop1	TP3586	1	12	0.000532006	***
Pop1	TP3591	1	21	4.59283e-06	***
Pop1	TP3596	Monomorphic
Pop1	TP3600	1	10	0.0015654	**
Pop1	TP3602	Monomorphic
Pop1	TP3603	1	4	0.0455003	*
Pop1	TP3604	1	0.311419	0.576811	ns
Pop1	TP3605	1	12.9283	0.000323658	***
Pop1	TP3606	Monomorphic
Pop1	TP3608	1	2.59102	0.107471	ns
Pop1	TP3609	1	5.04873	0.024644	*
Pop1	TP3614	1	3	0.0832645	ns
Pop1	TP3619	1	0.871111	0.350648	ns
Pop1	TP3627	Monomorphic
Pop1	TP3642	1	1.85185	0.173568	ns
Pop1	TP3644	1	6	0.0143059	*
Pop1	TP3648	Monomorphic
Pop1	TP3650	1	0.3125	0.57615	ns
Pop1	TP3653	1	9	0.0026998	**
Pop1	TP3655	1	1.23453	0.266529	ns
Pop1	TP3657	1	1.606	0.205054	ns
Pop1	TP3659	1	2.32048	0.127681	ns
Pop1	TP3660	1	3.69473	0.0545845	ns
Pop1	TP3664	1	4.45251	0.0348501	*
Pop1	TP3667	1	12.2901	0.000455366	***
Pop1	TP3669	1	1.74222	0.186858	ns
Pop1	TP3672	Monomorphic
Pop1	TP3675	1	4.70556	0.0300652	*
Pop1	TP3677	1	5	0.0253473	*
Pop1	TP3688	1	10	0.0015654	**
Pop1	TP3692	1	8.664	0.00324558	**
Pop1	TP3698	1	0.666667	0.414216	ns
Pop1	TP3703	1	5.30633	0.0212481	*
Pop1	TP3704	1	14	0.000182811	***
Pop1	TP3711	1	0.63	0.427355	ns
Pop1	TP3717	1	15	0.000107511	***
Pop1	TP3720	Monomorphic
Pop1	TP3730	1	3.40278	0.0650867	ns
Pop1	TP3733	1	15.7667	7.1654e-05	***
Pop1	TP3736	1	2.43056	0.118991	ns
Pop1	TP3745	1	9.91995	0.00163497	**
Pop1	TP3746	Monomorphic
Pop1	TP3753	1	5.49796	0.0190387	*
Pop1	TP3754	1	0.717707	0.396897	ns
Pop1	TP3755	1	10	0.0015654	**
Pop1	TP3762	1	4.93217	0.0263612	*
Pop1	TP3783	1	11	0.000911119	***
Pop1	TP3784	1	1.85185	0.173568	ns
Pop1	TP3785	1	2.32048	0.127681	ns
Pop1	TP3788	1	1.0523	0.304979	ns
Pop1	TP3792	Monomorphic
Pop1	TP3796	1	0.4	0.527089	ns
Pop1	TP3797	1	6.07639	0.0137001	*
Pop1	TP3798	1	1.21528	0.270289	ns
Pop1	TP3799	1	9.74551	0.00179761	**
Pop1	TP3800	1	5	0.0253473	*
Pop1	TP3801	1	14	0.000182811	***
Pop1	TP3804	1	6	0.0143059	*
Pop1	TP3806	1	7	0.00815097	**
Pop1	TP3812	1	8	0.00467773	**
Pop1	TP3813	1	4.6875	0.0303828	*
Pop1	TP3814	1	8	0.00467773	**
Pop1	TP3820	1	9	0.0026998	**
Pop1	TP3822	1	3.57143	0.0587817	ns
Pop1	TP3825	1	0.0118983	0.913139	ns
Pop1	TP3829	1	5	0.0253473	*
Pop1	TP3830	1	8.4141	0.00372322	**
Pop1	TP3831	1	9	0.0026998	**
Pop1	TP3832	1	12	0.000532006	***
Pop1	TP3833	1	2.25	0.133614	ns
Pop1	TP3835	1	5	0.0253473	*
Pop1	TP3840	1	8.95711	0.00276392	**
Pop1	TP3842	1	1.37188	0.241489	ns
Pop1	TP3847	1	10	0.0015654	**
Pop1	TP3848	1	6	0.0143059	*
Pop1	TP3850	1	11.75	0.000608429	***
Pop1	TP3851	1	1.37188	0.241489	ns
Pop1	TP3852	1	0.63	0.427355	ns
Pop1	TP3855	1	11	0.000911119	***
Pop1	TP3858	1	9.30769	0.00228194	**
Pop1	TP3859	1	10.5681	0.00115059	**
Pop1	TP3866	Monomorphic
Pop1	TP3867	1	8.31004	0.00394265	**
Pop1	TP3870	1	3.90104	0.0482562	*
Pop1	TP3871	1	1.85185	0.173568	ns
Pop1	TP3872	Monomorphic
Pop1	TP3881	1	3.11988	0.0773426	ns
Pop1	TP3882	1	0.580311	0.446191	ns
Pop1	TP3883	1	0.761892	0.382737	ns
Pop1	TP3884	1	10.4132	0.00125117	**
Pop1	TP3885	1	5	0.0253473	*
Pop1	TP3893	1	9	0.0026998	**
Pop1	TP3894	1	6	0.0143059	*
Pop1	TP3906	1	5.9465	0.0147465	*
Pop1	TP3908	Monomorphic
Pop1	TP3916	1	5	0.0253473	*
Pop1	TP3918	1	9	0.0026998	**
Pop1	TP3919	1	12.5472	0.000396794	***
Pop1	TP3927	Monomorphic
Pop1	TP3931	Monomorphic
Pop1	TP3935	Monomorphic
Pop1	TP3942	Monomorphic
Pop1	TP3948	1	10	0.0015654	**
Pop1	TP3958	Monomorphic
Pop1	TP3959	Monomorphic
Pop1	TP3976	1	4	0.0455003	*
Pop1	TP3977	1	8	0.00467773	**
Pop1	TP3981	1	6.84206	0.0089036	**
Pop1	TP3985	1	5	0.0253473	*
Pop1	TP3990	1	9.79057	0.00175409	**
Pop1	TP3995	1	0.310431	0.577416	ns
Pop1	TP3996	1	4.70556	0.0300652	*
Pop1	TP3998	1	0.0617284	0.803785	ns
Pop1	TP4000	Monomorphic
Pop1	TP4001	1	7	0.00815097	**
Pop1	TP4006	1	3	0.0832645	ns
Pop1	TP4022	Monomorphic
Pop1	TP4032	1	0.0495868	0.823784	ns
Pop1	TP4033	Monomorphic
Pop1	TP4052	Monomorphic
Pop1	TP4066	Monomorphic
Pop1	TP4072	1	11	0.000911119	***
Pop1	TP4108	1	4	0.0455003	*
Pop1	TP4110	Monomorphic
Pop1	TP4120	1	12	0.000532006	***
Pop1	TP4137	1	2.78238	0.0953064	ns
Pop1	TP4150	Monomorphic
Pop1	TP4153	Monomorphic
Pop1	TP4161	Monomorphic
Pop1	TP4163	1	8.95711	0.00276392	**
Pop1	TP4168	1	8	0.00467773	**
Pop1	TP4170	1	5	0.0253473	*
Pop1	TP4177	1	0.453515	0.500671	ns
Pop1	TP4184	1	5	0.0253473	*
Pop1	TP4186	Monomorphic
Pop1	TP4194	1	19.0602	1.26661e-05	***
Pop1	TP4203	Monomorphic
Pop1	TP4211	1	0.00489796	0.944205	ns
Pop1	TP4212	1	6	0.0143059	*
Pop1	TP4219	Monomorphic
Pop1	TP4226	1	6	0.0143059	*
Pop1	TP4227	1	13	0.000311491	***
Pop1	TP4243	1	7	0.00815097	**
Pop1	TP4246	1	10.4132	0.00125117	**
Pop1	TP4258	1	5.37778	0.0203948	*
Pop1	TP4260	Monomorphic
Pop1	TP4261	Monomorphic
Pop1	TP4264	Monomorphic
Pop1	TP4293	1	10	0.0015654	**
Pop1	TP4294	1	6	0.0143059	*
Pop1	TP4295	Monomorphic
Pop1	TP4310	1	8	0.00467773	**
Pop1	TP4321	1	0.00489796	0.944205	ns
Pop1	TP4322	1	0.123457	0.725315	ns
Pop1	TP4326	1	0.140625	0.70766	ns
Pop1	TP4331	1	1.71429	0.19043	ns
Pop1	TP4333	1	3.32198	0.0683596	ns
Pop1	TP4334	1	2.66272	0.102725	ns
Pop1	TP4335	1	3.6436	0.0562852	ns
Pop1	TP4338	1	14	0.000182811	***
Pop1	TP4340	1	14	0.000182811	***
Pop1	TP4341	1	3	0.0832645	ns
Pop1	TP4343	Monomorphic
Pop1	TP4347	Monomorphic
Pop1	TP4348	1	8	0.00467773	**
Pop1	TP4350	1	11	0.000911119	***
Pop1	TP4353	1	15.4806	8.3358e-05	***
Pop1	TP4357	1	9	0.0026998	**
Pop1	TP4359	1	3	0.0832645	ns
Pop1	TP4366	Monomorphic
Pop1	TP4367	1	2.78238	0.0953064	ns
Pop1	TP4370	1	5	0.0253473	*
Pop1	TP4372	1	7	0.00815097	**
Pop1	TP4374	1	0.24	0.624206	ns
Pop1	TP4377	Monomorphic
Pop1	TP4387	1	9	0.0026998	**
Pop1	TP4388	1	7	0.00815097	**
Pop1	TP4390	1	4	0.0455003	*
Pop1	TP4391	1	6	0.0143059	*
Pop1	TP4393	1	8.00851	0.0046558	**
Pop1	TP4395	1	1.85185	0.173568	ns
Pop1	TP4401	1	13	0.000311491	***
Pop1	TP4402	1	2.59102	0.107471	ns
Pop1	TP4409	1	6	0.0143059	*
Pop1	TP4412	Monomorphic
Pop1	TP4413	1	13.0617	0.000301391	***
Pop1	TP4414	Monomorphic
Pop1	TP4415	1	6	0.0143059	*
Pop1	TP4417	Monomorphic
Pop1	TP4435	1	9.96228	0.0015978	**
Pop1	TP4437	1	3	0.0832645	ns
Pop1	TP4440	1	0.0166493	0.897332	ns
Pop1	TP4446	1	8.60444	0.00335344	**
Pop1	TP4447	1	0.2	0.654721	ns
Pop1	TP4448	1	0.0816327	0.775097	ns
Pop1	TP4453	1	10	0.0015654	**
Pop1	TP4455	1	1.66358	0.197121	ns
Pop1	TP4456	1	4.45251	0.0348501	*
Pop1	TP4458	1	4.86111	0.0274686	*
Pop1	TP4459	1	5	0.0253473	*
Pop1	TP4461	1	6.36772	0.0116215	*
Pop1	TP4464	1	8.31004	0.00394265	**
Pop1	TP4466	1	7	0.00815097	**
Pop1	TP4467	1	6	0.0143059	*
Pop1	TP4468	1	5	0.0253473	*
Pop1	TP4469	1	8	0.00467773	**
Pop1	TP4473	1	3.44531	0.0634314	ns
Pop1	TP4475	1	0.871111	0.350648	ns
Pop1	TP4486	1	0.0607185	0.805364	ns
Pop1	TP4487	1	3.32198	0.0683596	ns
Pop1	TP4490	1	6	0.0143059	*
Pop1	TP4494	1	8.28827	0.00399021	**
Pop1	TP4495	1	0.0355556	0.850436	ns
Pop1	TP4497	1	6	0.0143059	*
Pop1	TP4498	1	6	0.0143059	*
Pop1	TP4499	1	14.2272	0.000162015	***
Pop1	TP4500	1	12	0.000532006	***
Pop1	TP4501	1	9.64362	0.0019001	**
Pop1	TP4502	1	4.8447	0.0277313	*
Pop1	TP4503	1	9.09549	0.00256241	**
Pop1	TP4504	1	6	0.0143059	*
Pop1	TP4505	1	7.68307	0.00557411	**
Pop1	TP4507	1	8	0.00467773	**
Pop1	TP4513	1	12	0.000532006	***
Pop1	TP4514	1	0.0356718	0.850195	ns
Pop1	TP4515	1	8	0.00467773	**
Pop1	TP4516	1	5.10417	0.0238684	*
Pop1	TP4537	1	6	0.0143059	*
Pop1	TP4539	1	4.05485	0.0440447	*
Pop1	TP4542	1	11	0.000911119	***
Pop1	TP4552	1	12	0.000532006	***
Pop1	TP4553	1	10	0.0015654	**
Pop1	TP4558	1	14	0.000182811	***
Pop1	TP4562	1	3	0.0832645	ns
Pop1	TP4571	1	3	0.0832645	ns
Pop1	TP4576	1	0.36	0.548506	ns
Pop1	TP4583	Monomorphic
Pop1	TP4598	1	0.163265	0.686168	ns
Pop1	TP4600	1	8	0.00467773	**
Pop1	TP4613	1	9.74585	0.00179728	**
Pop1	TP4614	1	4.70556	0.0300652	*
Pop1	TP4616	Monomorphic
Pop1	TP4627	Monomorphic
Pop1	TP4628	1	13.2756	0.000268888	***
Pop1	TP4635	1	1.8	0.179712	ns
Pop1	TP4636	1	7	0.00815097	**
Pop1	TP4638	1	4	0.0455003	*
Pop1	TP4640	1	2.67769	0.101764	ns
Pop1	TP4646	Monomorphic
Pop1	TP4651	1	3.52414	0.0604813	ns
Pop1	TP4653	Monomorphic
Pop1	TP4658	1	0.0156107	0.900569	ns
Pop1	TP4662	Monomorphic
Pop1	TP4663	1	5	0.0253473	*
Pop1	TP4673	1	6	0.0143059	*
Pop1	TP4680	Monomorphic
Pop1	TP4681	Monomorphic
Pop1	TP4685	Monomorphic
Pop1	TP4689	Monomorphic
Pop1	TP4691	1	5	0.0253473	*
Pop1	TP4693	1	1.76411	0.184113	ns
Pop1	TP4694	1	3.32198	0.0683596	ns
Pop1	TP4702	Monomorphic
Pop1	TP4703	1	7	0.00815097	**
Pop1	TP4716	1	6	0.0143059	*
Pop1	TP4717	Monomorphic
Pop1	TP4721	Monomorphic
Pop1	TP4728	1	30.6113	3.15251e-08	***
Pop1	TP4746	1	11	0.000911119	***
Pop1	TP4747	Monomorphic
Pop1	TP4751	Monomorphic
Pop1	TP4757	Monomorphic
Pop1	TP4758	1	3	0.0832645	ns
Pop1	TP4762	Monomorphic
Pop1	TP4778	Monomorphic
Pop1	TP4779	Monomorphic
Pop1	TP4787	Monomorphic
Pop1	TP4793	1	16.2819	5.45834e-05	***
Pop1	TP4796	1	13.967	0.000186049	***
Pop1	TP4804	1	7	0.00815097	**
Pop1	TP4806	1	0.847773	0.357183	ns
Pop1	TP4811	1	7	0.00815097	**
Pop1	TP4812	Monomorphic
Pop1	TP4818	1	24	9.63357e-07	***
Pop1	TP4820	1	4.45251	0.0348501	*
Pop1	TP4822	1	10	0.0015654	**
Pop1	TP4823	1	6.36772	0.0116215	*
Pop1	TP4825	Monomorphic
Pop1	TP4826	1	4	0.0455003	*
Pop1	TP4827	1	3.23053	0.0722772	ns
Pop1	TP4828	1	7	0.00815097	**
Pop1	TP4829	1	9	0.0026998	**
Pop1	TP4830	1	7	0.00815097	**
Pop1	TP4832	1	14	0.000182811	***
Pop1	TP4835	1	8	0.00467773	**
Pop1	TP4841	1	4.70556	0.0300652	*
Pop1	TP4843	1	16	6.33425e-05	***
Pop1	TP4845	Monomorphic
Pop1	TP4849	1	3.57143	0.0587817	ns
Pop1	TP4850	1	14	0.000182811	***
Pop1	TP4851	1	0.319038	0.572186	ns
Pop1	TP4855	1	16	6.33425e-05	***
Pop1	TP4856	1	7	0.00815097	**
Pop1	TP4857	1	23	1.62001e-06	***
Pop1	TP4858	1	6.02708	0.014088	*
Pop1	TP4859	1	0.871111	0.350648	ns
Pop1	TP4860	1	4	0.0455003	*
Pop1	TP4861	1	6	0.0143059	*
Pop1	TP4864	1	9	0.0026998	**
Pop1	TP4874	1	7	0.00815097	**
Pop1	TP4877	1	15	0.000107511	***
Pop1	TP4880	1	0.888889	0.345779	ns
Pop1	TP4881	1	0.4	0.527089	ns
Pop1	TP4882	Monomorphic
Pop1	TP4887	Monomorphic
Pop1	TP4890	1	3.32198	0.0683596	ns
Pop1	TP4891	1	17	3.73798e-05	***
Pop1	TP4892	1	8	0.00467773	**
Pop1	TP4896	Monomorphic
Pop1	TP4897	1	5	0.0253473	*
Pop1	TP4903	1	2.78238	0.0953064	ns
Pop1	TP4914	Monomorphic
Pop1	TP4916	Monomorphic
Pop1	TP4921	1	5	0.0253473	*
Pop1	TP4922	Monomorphic
Pop1	TP4924	Monomorphic
Pop1	TP4926	Monomorphic
Pop1	TP4928	1	0.0156107	0.900569	ns
Pop1	TP4932	1	10	0.0015654	**
Pop1	TP4934	1	13.1919	0.000281162	***
Pop1	TP4935	1	3.24	0.0718606	ns
Pop1	TP4936	1	1.21528	0.270289	ns
Pop1	TP4939	Monomorphic
Pop1	TP4940	1	3.36511	0.066591	ns
Pop1	TP4943	1	13	0.000311491	***
Pop1	TP4949	1	0.871111	0.350648	ns
Pop1	TP4950	1	5	0.0253473	*
Pop1	TP4953	1	13	0.000311491	***
Pop1	TP4954	1	8	0.00467773	**
Pop1	TP4955	1	0.75	0.386476	ns
Pop1	TP4956	1	8.11259	0.00439588	**
Pop1	TP4957	1	8.4141	0.00372322	**
Pop1	TP4958	1	8	0.00467773	**
Pop1	TP4960	1	10	0.0015654	**
Pop1	TP4961	1	9	0.0026998	**
Pop1	TP4962	1	3.24	0.0718606	ns
Pop1	TP4963	1	3.44531	0.0634314	ns
Pop1	TP4969	1	5.37778	0.0203948	*
Pop1	TP4972	1	3	0.0832645	ns
Pop1	TP4973	1	5	0.0253473	*
Pop1	TP4974	1	13	0.000311491	***
Pop1	TP4976	1	8	0.00467773	**
Pop1	TP4978	1	9	0.0026998	**
Pop1	TP4979	1	2.77778	0.0955807	ns
Pop1	TP4980	Monomorphic
Pop1	TP4988	1	0.0249433	0.874508	ns
Pop1	TP4990	1	7.64776	0.00568427	**
Pop1	TP4993	1	6	0.0143059	*
Pop1	TP4994	1	5	0.0253473	*
Pop1	TP4996	1	3.57143	0.0587817	ns
Pop1	TP5001	1	7	0.00815097	**
Pop1	TP5003	1	12.7378	0.000358329	***
Pop1	TP5017	1	7	0.00815097	**
Pop1	TP5018	1	14	0.000182811	***
Pop1	TP5020	1	12.2363	0.000468692	***
Pop1	TP5021	1	0.593991	0.44088	ns
Pop1	TP5022	1	10	0.0015654	**
Pop1	TP5023	1	6	0.0143059	*
Pop1	TP5024	1	14	0.000182811	***
Pop1	TP5026	Monomorphic
Pop1	TP5035	1	6	0.0143059	*
Pop1	TP5036	1	6	0.0143059	*
Pop1	TP5037	Monomorphic
Pop1	TP5038	1	9	0.0026998	**
Pop1	TP5040	1	0.426036	0.513941	ns
Pop1	TP5042	1	11	0.000911119	***
Pop1	TP5043	1	0.0816327	0.775097	ns
Pop1	TP5044	1	11.0028	0.000909724	***
Pop1	TP5046	1	4	0.0455003	*
Pop1	TP5047	Monomorphic
Pop1	TP5048	Monomorphic
Pop1	TP5049	1	7.73615	0.00541262	**
Pop1	TP5050	1	12	0.000532006	***
Pop1	TP5052	1	0.453515	0.500671	ns
Pop1	TP5053	1	4	0.0455003	*
Pop1	TP5055	Monomorphic
Pop1	TP5056	1	4	0.0455003	*
Pop1	TP5060	1	7	0.00815097	**
Pop1	TP5061	1	24	9.63357e-07	***
Pop1	TP5067	1	6.20559	0.0127347	*
Pop1	TP5069	1	8.31004	0.00394265	**
Pop1	TP5070	1	7	0.00815097	**
Pop1	TP5078	1	7	0.00815097	**
Pop1	TP5079	1	9.22582	0.00238626	**
Pop1	TP5080	1	6	0.0143059	*
Pop1	TP5081	1	9	0.0026998	**
Pop1	TP5082	1	9	0.0026998	**
Pop1	TP5085	Monomorphic
Pop1	TP5088	Monomorphic
Pop1	TP5089	Monomorphic
Pop1	TP5092	1	6.85941	0.00881756	**
Pop1	TP5103	1	19	1.30718e-05	***
Pop1	TP5105	1	11	0.000911119	***
Pop1	TP5108	1	13.3755	0.000254938	***
Pop1	TP5124	1	7.40741	0.00649559	**
Pop1	TP5125	1	6	0.0143059	*
Pop1	TP5126	1	6.13109	0.0132825	*
Pop1	TP5131	1	16	6.33425e-05	***
Pop1	TP5132	1	1.21528	0.270289	ns
Pop1	TP5134	1	6	0.0143059	*
Pop1	TP5148	1	8	0.00467773	**
Pop1	TP5149	1	14	0.000182811	***
Pop1	TP5163	Monomorphic
Pop1	TP5164	Monomorphic
Pop1	TP5167	1	0.623194	0.429863	ns
Pop1	TP5168	1	0.0131492	0.908707	ns
Pop1	TP5169	1	0.0073514	0.931673	ns
Pop1	TP5170	1	0.0816327	0.775097	ns
Pop1	TP5174	1	7	0.00815097	**
Pop1	TP5176	1	14.48	0.000141659	***
Pop1	TP5179	Monomorphic
Pop1	TP5181	Monomorphic
Pop1	TP5183	1	7	0.00815097	**
Pop1	TP5185	1	10	0.0015654	**
Pop1	TP5186	1	3.44531	0.0634314	ns
Pop1	TP5188	1	3	0.0832645	ns
Pop1	TP5192	1	10.6836	0.00108092	**
Pop1	TP5194	1	2.93878	0.0864763	ns
Pop1	TP5195	1	11.3427	0.000757441	***
Pop1	TP5196	1	0.105263	0.745603	ns
Pop1	TP5197	1	1.8	0.179712	ns
Pop1	TP5198	1	0.0500565	0.822965	ns
Pop1	TP5203	Monomorphic
Pop1	TP5205	1	11	0.000911119	***
Pop1	TP5206	1	5.28403	0.0215219	*
Pop1	TP5207	1	1.85185	0.173568	ns
Pop1	TP5211	1	11.4338	0.00072122	***
Pop1	TP5215	1	4.02248	0.0448977	*
Pop1	TP5216	Monomorphic
Pop1	TP5217	1	5	0.0253473	*
Pop1	TP5221	1	1.21528	0.270289	ns
Pop1	TP5222	1	0.0453515	0.831359	ns
Pop1	TP5238	1	6.36772	0.0116215	*
Pop1	TP5239	1	5	0.0253473	*
Pop1	TP5250	1	13	0.000311491	***
Pop1	TP5252	1	2.32048	0.127681	ns
Pop1	TP5253	1	10	0.0015654	**
Pop1	TP5254	Monomorphic
Pop1	TP5257	1	3	0.0832645	ns
Pop1	TP5258	1	0.129587	0.718861	ns
Pop1	TP5260	1	11.0842	0.000870665	***
Pop1	TP5261	1	6	0.0143059	*
Pop1	TP5264	1	12	0.000532006	***
Pop1	TP5278	1	4.14743	0.0416978	*
Pop1	TP5295	1	10	0.0015654	**
Pop1	TP5298	1	6	0.0143059	*
Pop1	TP5304	1	2.74376	0.0976345	ns
Pop1	TP5308	1	17	3.73798e-05	***
Pop1	TP5309	1	5.44444	0.0196307	*
Pop1	TP5311	1	9	0.0026998	**
Pop1	TP5315	1	3.34091	0.0675773	ns
Pop1	TP5317	1	6	0.0143059	*
Pop1	TP5322	1	15	0.000107511	***
Pop1	TP5323	1	3.60217	0.0577043	ns
Pop1	TP5326	Monomorphic
Pop1	TP5337	1	6	0.0143059	*
Pop1	TP5339	1	11	0.000911119	***
Pop1	TP5347	Monomorphic
Pop1	TP5364	1	2.78238	0.0953064	ns
Pop1	TP5365	Monomorphic
Pop1	TP5373	Monomorphic
Pop1	TP5378	1	7.97525	0.00474212	**
Pop1	TP5383	1	8	0.00467773	**
Pop1	TP5386	1	0.722337	0.395378	ns
Pop1	TP5387	1	6.64395	0.00994931	**
Pop1	TP5388	1	0.871111	0.350648	ns
Pop1	TP5389	1	8	0.00467773	**
Pop1	TP5391	Monomorphic
Pop1	TP5392	Monomorphic
Pop1	TP5395	1	15	0.000107511	***
Pop1	TP5396	1	5	0.0253473	*
Pop1	TP5406	1	1.8	0.179712	ns
Pop1	TP5420	1	9	0.0026998	**
Pop1	TP5421	1	0.654782	0.418408	ns
Pop1	TP5434	1	0.12	0.729034	ns
Pop1	TP5436	1	2.17562	0.140213	ns
Pop1	TP5437	1	6.36772	0.0116215	*
Pop1	TP5439	1	3.61776	0.0571659	ns
Pop1	TP5440	1	1.67473	0.195626	ns
Pop1	TP5443	1	10.0855	0.0014944	**
Pop1	TP5444	1	5.46467	0.0194048	*
Pop1	TP5445	1	5.33333	0.0209213	*
Pop1	TP5446	1	1.30139	0.253959	ns
Pop1	TP5447	1	13.1858	0.000282078	***
Pop1	TP5448	1	11	0.000911119	***
Pop1	TP5450	1	11	0.000911119	***
Pop1	TP5452	1	8	0.00467773	**
Pop1	TP5453	1	8.31004	0.00394265	**
Pop1	TP5459	1	23.8959	1.0169e-06	***
Pop1	TP5465	1	25	5.73303e-07	***
Pop1	TP5492	1	6.87338	0.00874891	**
Pop1	TP5495	1	0.0991736	0.752824	ns
Pop1	TP5499	1	6	0.0143059	*
Pop1	TP5500	1	0.138889	0.709388	ns
Pop1	TP5504	1	7.36364	0.00665561	**
Pop1	TP5506	1	4	0.0455003	*
Pop1	TP5507	1	8	0.00467773	**
Pop1	TP5525	1	3.32198	0.0683596	ns
Pop1	TP5532	1	12.9283	0.000323658	***
Pop1	TP5534	1	3.24	0.0718606	ns
Pop1	TP5535	1	18	2.20905e-05	***
Pop1	TP5536	1	2.32048	0.127681	ns
Pop1	TP5537	1	6	0.0143059	*
Pop1	TP5551	1	7	0.00815097	**
Pop1	TP5553	1	2	0.157299	ns
Pop1	TP5556	1	9.79057	0.00175409	**
Pop1	TP5567	1	10.2681	0.00135347	**
Pop1	TP5576	1	4	0.0455003	*
Pop1	TP5577	1	6.66985	0.00980576	**
Pop1	TP5578	1	11	0.000911119	***
Pop1	TP5579	1	12	0.000532006	***
Pop1	TP5581	1	0.72	0.396144	ns
Pop1	TP5586	1	12	0.000532006	***
Pop1	TP5587	Monomorphic
Pop1	TP5599	1	11	0.000911119	***
Pop1	TP5601	1	0.0617284	0.803785	ns
Pop1	TP5602	1	25.4784	4.47366e-07	***
Pop1	TP5603	1	3.69473	0.0545845	ns
Pop1	TP5604	1	9	0.0026998	**
Pop1	TP5605	1	7.64776	0.00568427	**
Pop1	TP5609	1	8	0.00467773	**
Pop1	TP5610	1	4.45251	0.0348501	*
Pop1	TP5611	1	3.58296	0.0583751	ns
Pop1	TP5612	1	10	0.0015654	**
Pop1	TP5613	1	1.8	0.179712	ns
Pop1	TP5615	Monomorphic
Pop1	TP5617	1	2.32048	0.127681	ns
Pop1	TP5618	1	3	0.0832645	ns
Pop1	TP5619	1	7.64776	0.00568427	**
Pop1	TP5622	1	0.0414201	0.838729	ns
Pop1	TP5626	1	9	0.0026998	**
Pop1	TP5629	1	10	0.0015654	**
Pop1	TP5630	1	6	0.0143059	*
Pop1	TP5631	1	6.04277	0.0139634	*
Pop1	TP5632	Monomorphic
Pop1	TP5633	1	12	0.000532006	***
Pop1	TP5635	1	6.61156	0.0101319	*
Pop1	TP5637	1	15	0.000107511	***
Pop1	TP5639	1	1.58065	0.208668	ns
Pop1	TP5643	1	13.0617	0.000301391	***
Pop1	TP5644	1	1.96521	0.160958	ns
Pop1	TP5653	1	13.4157	0.000249533	***
Pop1	TP5654	1	10	0.0015654	**
Pop1	TP5656	1	12.2363	0.000468692	***
Pop1	TP5665	1	0.582514	0.445328	ns
Pop1	TP5670	1	0.453515	0.500671	ns
Pop1	TP5671	1	3	0.0832645	ns
Pop1	TP5676	Monomorphic
Pop1	TP5681	1	8.664	0.00324558	**
Pop1	TP5683	1	17	3.73798e-05	***
Pop1	TP5685	1	0.871111	0.350648	ns
Pop1	TP5686	1	26	3.41417e-07	***
Pop1	TP5687	1	6	0.0143059	*
Pop1	TP5690	1	0.0816327	0.775097	ns
Pop1	TP5691	1	7	0.00815097	**
Pop1	TP5694	1	7	0.00815097	**
Pop1	TP5696	1	4.70556	0.0300652	*
Pop1	TP5700	Monomorphic
Pop1	TP5702	1	7	0.00815097	**
Pop1	TP5706	1	10	0.0015654	**
Pop1	TP5707	1	8.12451	0.00436707	**
Pop1	TP5712	1	4	0.0455003	*
Pop1	TP5715	1	5	0.0253473	*
Pop1	TP5716	1	7	0.00815097	**
Pop1	TP5718	1	7.68715	0.00556153	**
Pop1	TP5719	1	0.0369898	0.847486	ns
Pop1	TP5720	1	0.0277008	0.867814	ns
Pop1	TP5724	1	2	0.157299	ns
Pop1	TP5726	1	8	0.00467773	**
Pop1	TP5728	1	6	0.0143059	*
Pop1	TP5730	1	9	0.0026998	**
Pop1	TP5741	Monomorphic
Pop1	TP5742	1	2.2032	0.137725	ns
Pop1	TP5746	1	3	0.0832645	ns
Pop1	TP5750	1	7	0.00815097	**
Pop1	TP5752	1	0.0249433	0.874508	ns
Pop1	TP5753	1	7	0.00815097	**
Pop1	TP5760	1	7	0.00815097	**
Pop1	TP5761	1	1.8	0.179712	ns
Pop1	TP5762	1	2.13589	0.143886	ns
Pop1	TP5763	1	4	0.0455003	*
Pop1	TP5773	1	0.0208	0.885325	ns
Pop1	TP5774	1	0.417515	0.51818	ns
Pop1	TP5775	1	1.606	0.205054	ns
Pop1	TP5785	1	13	0.000311491	***
Pop1	TP5787	Monomorphic
Pop1	TP5793	1	7	0.00815097	**
Pop1	TP5801	1	7	0.00815097	**
Pop1	TP5802	1	12.1819	0.000482567	***
Pop1	TP5803	1	5	0.0253473	*
Pop1	TP5804	1	4.6875	0.0303828	*
Pop1	TP5806	Monomorphic
Pop1	TP5807	1	7	0.00815097	**
Pop1	TP5808	1	1.00309	0.316565	ns
Pop1	TP5809	1	5	0.0253473	*
Pop1	TP5812	1	9	0.0026998	**
Pop1	TP5818	1	5	0.0253473	*
Pop1	TP5821	1	12	0.000532006	***
Pop1	TP5822	1	4.14743	0.0416978	*
Pop1	TP5823	1	3.69473	0.0545845	ns
Pop1	TP5828	1	16	6.33425e-05	***
Pop1	TP5829	1	6.04277	0.0139634	*
Pop1	TP5831	1	7.403e-05	0.993135	ns
Pop1	TP5836	1	10	0.0015654	**
Pop1	TP5847	1	8	0.00467773	**
Pop1	TP5852	1	5	0.0253473	*
Pop1	TP5853	1	14	0.000182811	***
Pop1	TP5856	1	10	0.0015654	**
Pop1	TP5858	1	0.11	0.740144	ns
Pop1	TP5859	1	4.85918	0.0274994	*
Pop1	TP5867	1	6.36772	0.0116215	*
Pop1	TP5868	1	15	0.000107511	***
Pop1	TP5870	1	3.40278	0.0650867	ns
Pop1	TP5873	1	15	0.000107511	***
Pop1	TP5874	1	9	0.0026998	**
Pop1	TP5875	1	10.1214	0.0014656	**
Pop1	TP5876	1	8	0.00467773	**
Pop1	TP5877	1	17.542	2.81037e-05	***
Pop1	TP5886	1	6	0.0143059	*
Pop1	TP5887	Monomorphic
Pop1	TP5888	1	8.112	0.00439732	**
Pop1	TP5889	1	4	0.0455003	*
Pop1	TP5891	Monomorphic
Pop1	TP5893	1	9.07542	0.00259068	**
Pop1	TP5894	1	11	0.000911119	***
Pop1	TP5903	1	10	0.0015654	**
Pop1	TP5906	1	0.871111	0.350648	ns
Pop1	TP5908	1	13	0.000311491	***
Pop1	TP5910	1	3	0.0832645	ns
Pop1	TP5919	1	6	0.0143059	*
Pop1	TP5920	1	8	0.00467773	**
Pop1	TP5923	1	3.57143	0.0587817	ns
Pop1	TP5925	1	7	0.00815097	**
Pop1	TP5927	1	8	0.00467773	**
Pop1	TP5928	Monomorphic
Pop1	TP5929	1	4	0.0455003	*
Pop1	TP5937	1	5.37778	0.0203948	*
Pop1	TP5939	1	13	0.000311491	***
Pop1	TP5940	1	6	0.0143059	*
Pop1	TP5949	1	6	0.0143059	*
Pop1	TP5951	1	13	0.000311491	***
Pop1	TP5954	1	1.11052	0.291968	ns
Pop1	TP5955	1	0.185185	0.666955	ns
Pop1	TP5959	1	8	0.00467773	**
Pop1	TP5964	1	14	0.000182811	***
Pop1	TP5973	1	6.19785	0.0127906	*
Pop1	TP5974	1	5	0.0253473	*
Pop1	TP5976	1	4	0.0455003	*
Pop1	TP5977	1	0.431241	0.511381	ns
Pop1	TP5986	1	1.66358	0.197121	ns
Pop1	TP5987	1	6	0.0143059	*
Pop1	TP5990	1	18	2.20905e-05	***
Pop1	TP5993	1	6	0.0143059	*
Pop1	TP5995	1	7	0.00815097	**
Pop1	TP6008	1	0.375	0.540291	ns
Pop1	TP6010	1	18	2.20905e-05	***
Pop1	TP6020	1	1.21528	0.270289	ns
Pop1	TP6024	1	8.82444	0.00297222	**
Pop1	TP6029	1	0.555556	0.456057	ns
Pop1	TP6030	1	5.28403	0.0215219	*
Pop1	TP6031	1	0.0124926	0.911006	ns
Pop1	TP6033	1	1.85185	0.173568	ns
Pop1	TP6037	1	6	0.0143059	*
Pop1	TP6038	Monomorphic
Pop1	TP6041	1	0.82485	0.363766	ns
Pop1	TP6043	Monomorphic
Pop1	TP6058	1	11.3741	0.000744749	***
Pop1	TP6062	1	10.2681	0.00135347	**
Pop1	TP6064	1	2.59102	0.107471	ns
Pop1	TP6078	1	12	0.000532006	***
Pop1	TP6091	1	23	1.62001e-06	***
Pop1	TP6101	1	8	0.00467773	**
Pop1	TP6103	1	2.74376	0.0976345	ns
Pop1	TP6110	1	7	0.00815097	**
Pop1	TP6112	1	0.0828402	0.773485	ns
Pop1	TP6115	1	18.9267	1.35839e-05	***
Pop1	TP6116	1	3.57143	0.0587817	ns
Pop1	TP6117	1	8.28827	0.00399021	**
Pop1	TP6118	1	0.0311111	0.859993	ns
Pop1	TP6119	1	8	0.00467773	**
Pop1	TP6120	1	13.0617	0.000301391	***
Pop1	TP6126	1	0.0495868	0.823784	ns
Pop1	TP6128	1	7	0.00815097	**
Pop1	TP6132	1	7.25217	0.00708153	**
Pop1	TP6133	1	13	0.000311491	***
Pop1	TP6140	1	9	0.0026998	**
Pop1	TP6145	1	9	0.0026998	**
Pop1	TP6147	Monomorphic
Pop1	TP6149	1	1.00309	0.316565	ns
Pop1	TP6157	1	8	0.00467773	**
Pop1	TP6164	1	12	0.000532006	***
Pop1	TP6172	1	17	3.73798e-05	***
Pop1	TP6174	1	6	0.0143059	*
Pop1	TP6177	Monomorphic
Pop1	TP6178	1	11.2667	0.000789113	***
Pop1	TP6179	Monomorphic
Pop1	TP6185	1	8	0.00467773	**
Pop1	TP6187	Monomorphic
Pop1	TP6191	1	14	0.000182811	***
Pop1	TP6208	1	7	0.00815097	**
Pop1	TP6209	1	1.16049	0.281364	ns
Pop1	TP6210	1	4.70556	0.0300652	*
Pop1	TP6211	1	6	0.0143059	*
Pop1	TP6212	1	5	0.0253473	*
Pop1	TP6214	1	2	0.157299	ns
Pop1	TP6216	1	13.741	0.000209827	***
Pop1	TP6217	1	0.0277008	0.867814	ns
Pop1	TP6222	1	3	0.0832645	ns
Pop1	TP6227	1	2.74376	0.0976345	ns
Pop1	TP6228	Monomorphic
Pop1	TP6229	1	6.08743	0.0136147	*
Pop1	TP6232	Monomorphic
Pop1	TP6235	1	0.888889	0.345779	ns
Pop1	TP6239	1	4	0.0455003	*
Pop1	TP6243	Monomorphic
Pop1	TP6249	Monomorphic
Pop1	TP6250	1	1.62161	0.202867	ns
Pop1	TP6251	1	10	0.0015654	**
Pop1	TP6258	1	6.70271	0.00962662	**
Pop1	TP6259	1	6	0.0143059	*
Pop1	TP6261	1	11	0.000911119	***
Pop1	TP6262	1	7	0.00815097	**
Pop1	TP6263	1	3.40278	0.0650867	ns
Pop1	TP6264	1	3.62388	0.0569557	ns
Pop1	TP6265	1	4.17444	0.041038	*
Pop1	TP6266	Monomorphic
Pop1	TP6267	1	0.549619	0.458473	ns
Pop1	TP6268	1	0.58494	0.444382	ns
Pop1	TP6277	1	6.87338	0.00874891	**
Pop1	TP6286	1	5	0.0253473	*
Pop1	TP6287	Monomorphic
Pop1	TP6294	1	0.0414201	0.838729	ns
Pop1	TP6297	1	19	1.30718e-05	***
Pop1	TP6307	1	12.7378	0.000358329	***
Pop1	TP6311	1	15.2988	9.17754e-05	***
Pop1	TP6315	1	2.74376	0.0976345	ns
Pop1	TP6322	1	14	0.000182811	***
Pop1	TP6342	1	10	0.0015654	**
Pop1	TP6344	1	18	2.20905e-05	***
Pop1	TP6348	Monomorphic
[truncated: 4,534 more rows]
