# Supplementary material for: Genotyping of whole genome amplified reduced representation libraries reveals a cryptic population of Culicoides brevitarsis in the Northern Territory, Australia
Source: BMC Genomics. 2016 Sep 30;17:769. doi: 10.1186/s12864-016-3124-1 (PMC5045647; doi:10.1186/s12864-016-3124-1)
Supplement: Additional file 4: — BayeScan results for analysis for SNPs under natural selection. The first column is the tag of the selected reads. For each SNP, ‘prob’ represents the posterior probability of departure from neutrality; PO (posterior odds) is the ratio of posterior probabilities and is indicative of how more likely the model with selection is compared to the neutral model. The q value estimates the statistical significance of the deviation. The three lowest values are highlighted in yellow. The q value was used for ordering of the rows in the table. (XLSX 150 kb) [file 12864_2016_3124_MOESM4_ESM.xlsx]

## Sheet: Sheet2
	prob	log10(PO)	qval	alpha	fst
616	0.96899	1.4949	0.031006	2.1858	0.27132
2560	0.96859	1.4891	0.031206	1.982	0.23506
1736	0.94299	1.2185	0.039808	1.5194	0.16802
3054	0.81256	0.637	0.076715	1.4539	0.17021
1911	0.75815	0.49621	0.10974	1.1419	0.13093
1548	0.68014	0.32763	0.14476	1.0071	0.11899
1637	0.62232	0.2169	0.17804	1.0547	0.13138
1596	0.57532	0.13184	0.20887	0.9287	0.11794
3155	0.54951	0.08629	0.23571	1.0689	0.1428
708	0.5097	0.016856	0.26117	0.8294	0.11017
1183	0.5053	0.0092092	0.2824	1.0198	0.14338
853	0.4975	-0.0043438	0.30074	0.96666	0.13494
2690	0.4835	-0.02868	0.31734	0.89247	0.12482
2716	0.45429	-0.079627	0.33365	0.85837	0.1229
1270	0.45229	-0.083133	0.34792	0.93529	0.13712
3087	0.37828	-0.21579	0.36504	0.57654	0.08754
3141	0.33827	-0.29142	0.38249	0.57815	0.092528
3049	0.33467	-0.29843	0.3982	0.59846	0.098676
3177	0.30406	-0.35961	0.41387	0.39315	0.068834
2295	0.29406	-0.38033	0.42848	0.47734	0.083803
2445	0.29386	-0.38075	0.4417	0.46938	0.0831
2032	0.28726	-0.39466	0.45402	0.46318	0.08293
2782	0.27425	-0.42263	0.46583	0.40507	0.074147
965	0.26465	-0.44382	0.47706	0.40535	0.075637
3203	0.25625	-0.46276	0.48773	0.38798	0.075254
2211	0.25005	-0.47701	0.49781	0.39711	0.078168
2359	0.21484	-0.56284	0.50846	0.2914	0.065883
2361	0.21224	-0.56956	0.51843	0.25119	0.058285
2676	0.20924	-0.5774	0.52782	0.269	0.062955
934	0.20824	-0.58003	0.53662	0.26696	0.062146
735	0.20624	-0.58531	0.54492	0.26617	0.062477
2153	0.20584	-0.58638	0.5527	0.28289	0.064433
3022	0.19884	-0.60522	0.56023	0.22792	0.058624
2075	0.19004	-0.62962	0.56758	0.21051	0.055164
2826	0.18284	-0.65025	0.57471	0.21878	0.059263
2795	0.18064	-0.65667	0.58151	0.20371	0.056875
748	0.17884	-0.66198	0.58798	0.20746	0.058045
2657	0.17824	-0.66375	0.59413	0.20344	0.055887
2708	0.17083	-0.68607	0.60016	0.18973	0.055716
1088	0.16843	-0.69347	0.60595	0.16667	0.051528
857	0.16763	-0.69595	0.61147	0.19579	0.056641
655	0.16423	-0.70663	0.61681	0.16551	0.053016
873	0.15883	-0.72395	0.62203	0.17075	0.054381
1917	0.15743	-0.72851	0.62704	0.16064	0.052536
1907	0.15563	-0.73444	0.63187	0.15377	0.052617
1827	0.15463	-0.73775	0.63651	0.1607	0.053416
1631	0.15303	-0.74309	0.64099	0.15132	0.050705
3064	0.15243	-0.7451	0.64529	0.14885	0.050343
3050	0.15183	-0.74712	0.64943	0.14835	0.052228
2972	0.15103	-0.74983	0.65342	0.14863	0.053052
2186	0.15003	-0.75323	0.65728	0.1426	0.049378
174	0.14983	-0.75391	0.66099	0.12884	0.050653
2547	0.14863	-0.75801	0.66458	0.12535	0.049008
2824	0.14823	-0.75939	0.66804	0.14926	0.052322
567	0.14403	-0.77401	0.67146	0.14519	0.051307
3252	0.14343	-0.77613	0.67477	0.14696	0.051942
995	0.14063	-0.78611	0.67801	0.1255	0.048879
1060	0.14003	-0.78827	0.68114	0.12701	0.04948
1938	0.13903	-0.79189	0.68419	0.12177	0.048857
1849	0.13843	-0.79407	0.68715	0.12799	0.049949
2284	0.13783	-0.79626	0.69002	0.094648	0.04719
1678	0.13683	-0.79992	0.69281	0.11196	0.049029
932	0.13603	-0.80287	0.69553	0.12936	0.05004
1941	0.13563	-0.80435	0.69816	0.11436	0.048348
373	0.13503	-0.80658	0.70073	0.11315	0.047545
1203	0.13403	-0.81031	0.70323	0.11946	0.04789
1893	0.13363	-0.81181	0.70567	0.090122	0.047236
1170	0.13343	-0.81256	0.70804	0.082152	0.046772
2724	0.13303	-0.81407	0.71034	0.1146	0.048784
2013	0.13243	-0.81633	0.71259	0.10391	0.046707
1665	0.13203	-0.81785	0.71477	0.099631	0.047932
1671	0.13163	-0.81936	0.71691	0.10313	0.046524
1111	0.12983	-0.82624	0.72105	0.1049	0.048239
2691	0.12983	-0.82624	0.72105	0.10237	0.046959
1623	0.12883	-0.8301	0.72305	0.11065	0.047725
1010	0.12643	-0.83947	0.72503	0.10495	0.047546
3102	0.12623	-0.84025	0.72696	0.090405	0.04736
1786	0.12603	-0.84104	0.73069	0.1085	0.049163
2314	0.12603	-0.84104	0.73069	0.10946	0.047311
195	0.12523	-0.84421	0.73249	0.088011	0.04606
1820	0.12503	-0.845	0.73425	0.091379	0.046172
3234	0.12462	-0.84659	0.73597	0.093677	0.047658
1681	0.12442	-0.84739	0.73765	0.092858	0.046727
208	0.12282	-0.8538	0.73931	0.087654	0.045856
14	0.12262	-0.85461	0.74093	0.076408	0.045891
1926	0.12222	-0.85623	0.74253	0.095526	0.046826
2393	0.12202	-0.85704	0.74408	0.092008	0.045701
1644	0.12182	-0.85785	0.74561	0.099373	0.046269
908	0.12142	-0.85947	0.7471	0.081519	0.046072
967	0.12122	-0.86029	0.74856	0.071498	0.045462
1426	0.12102	-0.8611	0.7514	0.078784	0.04501
1454	0.12102	-0.8611	0.7514	0.081566	0.045249
1915	0.12062	-0.86274	0.75277	0.06557	0.04549
2370	0.12042	-0.86356	0.75412	0.077885	0.045819
1115	0.12022	-0.86438	0.75545	0.084446	0.046581
1130	0.11922	-0.8685	0.75675	0.06916	0.044585
1485	0.11802	-0.87349	0.76055	0.08624	0.046298
1936	0.11802	-0.87349	0.76055	0.063256	0.044822
2550	0.11802	-0.87349	0.76055	0.0801	0.045258
1667	0.11762	-0.87516	0.76176	0.089749	0.046317
410	0.11682	-0.87852	0.76297	0.074441	0.045191
1295	0.11662	-0.87936	0.76415	0.081087	0.045835
600	0.11602	-0.8819	0.76531	0.053406	0.043941
372	0.11582	-0.88274	0.76645	0.064787	0.044431
943	0.11462	-0.88786	0.76979	0.069819	0.044797
1810	0.11462	-0.88786	0.76979	0.071938	0.045196
2071	0.11462	-0.88786	0.76979	0.069844	0.045489
59	0.11442	-0.88871	0.77086	0.075348	0.044927
747	0.11422	-0.88957	0.77191	0.065862	0.04479
3	0.11402	-0.89043	0.77397	0.078946	0.045143
2053	0.11402	-0.89043	0.77397	0.056829	0.044195
2387	0.11362	-0.89215	0.77497	0.063751	0.04473
2790	0.11342	-0.89302	0.77596	0.0731	0.045265
1328	0.11322	-0.89388	0.77693	0.076783	0.045256
681	0.11302	-0.89475	0.77975	0.079027	0.045491
2225	0.11302	-0.89475	0.77975	0.037795	0.042827
3000	0.11302	-0.89475	0.77975	0.051198	0.04331
617	0.11282	-0.89561	0.78156	0.044968	0.043408
3178	0.11282	-0.89561	0.78156	0.053311	0.043896
1638	0.11262	-0.89648	0.78244	0.060212	0.044163
1982	0.11242	-0.89735	0.78331	0.065172	0.04374
240	0.11222	-0.89822	0.78501	0.070052	0.044841
933	0.11222	-0.89822	0.78501	0.077612	0.045345
1194	0.11202	-0.8991	0.78746	0.052778	0.043757
2148	0.11202	-0.8991	0.78746	0.063365	0.044172
2562	0.11202	-0.8991	0.78746	0.070266	0.04511
1373	0.11182	-0.89997	0.78825	0.0552	0.044033
1185	0.11162	-0.90085	0.78904	0.04603	0.043315
513	0.11122	-0.9026	0.78981	0.057228	0.043463
28	0.11102	-0.90348	0.79351	0.074847	0.045355
2034	0.11102	-0.90348	0.79351	0.061384	0.044546
2098	0.11102	-0.90348	0.79351	0.064946	0.044867
2230	0.11102	-0.90348	0.79351	0.071166	0.044539
3119	0.11102	-0.90348	0.79351	0.058358	0.044374
956	0.11062	-0.90524	0.79492	0.05586	0.043728
2911	0.11062	-0.90524	0.79492	0.037091	0.043187
2476	0.11042	-0.90613	0.79629	0.068705	0.044047
2770	0.11042	-0.90613	0.79629	0.03906	0.042933
420	0.11022	-0.90701	0.79763	0.079129	0.045243
626	0.11022	-0.90701	0.79763	0.070024	0.044358
1735	0.10982	-0.90879	0.79828	0.061415	0.044724
94	0.10962	-0.90968	0.80082	0.047122	0.043203
131	0.10962	-0.90968	0.80082	0.045675	0.043518
1734	0.10962	-0.90968	0.80082	0.043707	0.042971
3179	0.10962	-0.90968	0.80082	0.044812	0.043453
620	0.10942	-0.91057	0.80204	0.052937	0.044047
1587	0.10942	-0.91057	0.80204	0.059304	0.043669
1646	0.10922	-0.91146	0.80382	0.062891	0.04409
1752	0.10922	-0.91146	0.80382	0.074852	0.044947
2127	0.10922	-0.91146	0.80382	0.068405	0.044747
1823	0.10882	-0.91325	0.80497	0.041635	0.043351
2249	0.10882	-0.91325	0.80497	0.040745	0.043063
343	0.10842	-0.91504	0.80553	0.055391	0.043484
1190	0.10822	-0.91594	0.80719	0.044903	0.043801
1375	0.10822	-0.91594	0.80719	0.043286	0.04325
2679	0.10822	-0.91594	0.80719	0.047071	0.043459
1320	0.10782	-0.91775	0.80773	0.02926	0.042303
743	0.10762	-0.91865	0.80984	0.056829	0.044171
1407	0.10762	-0.91865	0.80984	0.037493	0.042592
1963	0.10762	-0.91865	0.80984	0.059064	0.043803
3105	0.10762	-0.91865	0.80984	0.054104	0.043712
1428	0.10742	-0.91956	0.81035	0.036092	0.04268
8	0.10722	-0.92046	0.81135	0.041413	0.043038
1870	0.10722	-0.92046	0.81135	0.035437	0.042554
167	0.10702	-0.92137	0.8133	0.052518	0.043889
382	0.10702	-0.92137	0.8133	0.061963	0.044085
692	0.10702	-0.92137	0.8133	0.046914	0.043344
2114	0.10702	-0.92137	0.8133	0.060186	0.044182
1311	0.10682	-0.92228	0.81377	0.017476	0.041376
425	0.10662	-0.92319	0.8147	0.017099	0.041348
584	0.10662	-0.92319	0.8147	0.059239	0.044046
963	0.10642	-0.9241	0.8165	0.045417	0.042819
1003	0.10642	-0.9241	0.8165	0.031825	0.042137
1092	0.10642	-0.9241	0.8165	0.044926	0.043283
1715	0.10642	-0.9241	0.8165	0.070157	0.04434
209	0.10622	-0.92502	0.81738	0.048738	0.043603
2793	0.10622	-0.92502	0.81738	0.055428	0.043938
2130	0.10602	-0.92593	0.81781	0.038803	0.042912
519	0.10582	-0.92685	0.81949	0.04247	0.043215
2253	0.10582	-0.92685	0.81949	0.048008	0.043755
2434	0.10582	-0.92685	0.81949	0.053202	0.043161
2861	0.10582	-0.92685	0.81949	0.043741	0.042632
53	0.10562	-0.92777	0.8203	0.029157	0.041968
1247	0.10562	-0.92777	0.8203	0.051953	0.043293
1688	0.10522	-0.92961	0.8211	0.04912	0.04313
1885	0.10522	-0.92961	0.8211	0.045684	0.043334
1589	0.10502	-0.93054	0.82227	-0.00044574	0.040422
2192	0.10502	-0.93054	0.82227	0.0516	0.043645
2271	0.10502	-0.93054	0.82227	0.060803	0.044044
1058	0.10482	-0.93146	0.82266	0.053657	0.043433
119	0.10462	-0.93239	0.82416	0.064807	0.043891
460	0.10462	-0.93239	0.82416	0.058046	0.044186
1634	0.10462	-0.93239	0.82416	0.046542	0.043067
3258	0.10462	-0.93239	0.82416	0.044854	0.042976
1417	0.10442	-0.93332	0.82489	0.022054	0.041506
1449	0.10442	-0.93332	0.82489	0.073976	0.044616
7	0.10422	-0.93425	0.8263	0.050792	0.043802
1682	0.10422	-0.93425	0.8263	0.051162	0.043393
1887	0.10422	-0.93425	0.8263	0.040323	0.042772
2479	0.10422	-0.93425	0.8263	0.041839	0.042872
249	0.10402	-0.93518	0.82767	0.019606	0.041326
510	0.10402	-0.93518	0.82767	0.037105	0.042204
920	0.10402	-0.93518	0.82767	0.038237	0.042577
1767	0.10402	-0.93518	0.82767	-0.0090791	0.040226
991	0.10382	-0.93611	0.82899	0.048928	0.042972
1406	0.10382	-0.93611	0.82899	0.052699	0.043501
2821	0.10382	-0.93611	0.82899	0.042245	0.043091
3209	0.10382	-0.93611	0.82899	0.01882	0.041668
380	0.10362	-0.93705	0.82995	0.039758	0.042565
446	0.10362	-0.93705	0.82995	0.027751	0.042156
2719	0.10362	-0.93705	0.82995	0.039157	0.042449
84	0.10342	-0.93798	0.83179	0.038756	0.042816
399	0.10342	-0.93798	0.83179	0.034394	0.042146
586	0.10342	-0.93798	0.83179	0.03129	0.042033
2231	0.10342	-0.93798	0.83179	0.058442	0.043517
2611	0.10342	-0.93798	0.83179	0.045892	0.042522
2639	0.10342	-0.93798	0.83179	0.053768	0.043442
113	0.10322	-0.93892	0.83267	0.03952	0.042843
2236	0.10322	-0.93892	0.83267	0.044057	0.042696
2407	0.10322	-0.93892	0.83267	0.029333	0.042037
749	0.10302	-0.93986	0.83354	0.035102	0.042589
1084	0.10302	-0.93986	0.83354	0.027648	0.042039
3126	0.10302	-0.93986	0.83354	0.033209	0.0424
2067	0.10282	-0.9408	0.83438	0.055928	0.04329
2745	0.10282	-0.9408	0.83438	0.044826	0.042682
2884	0.10282	-0.9408	0.83438	0.042216	0.043109
296	0.10262	-0.94174	0.83575	0.050803	0.043119
1624	0.10262	-0.94174	0.83575	0.029917	0.042372
2383	0.10262	-0.94174	0.83575	0.046663	0.043363
3095	0.10262	-0.94174	0.83575	0.056494	0.043179
3225	0.10262	-0.94174	0.83575	0.046749	0.042928
2166	0.10242	-0.94269	0.83628	0.03972	0.043029
3115	0.10242	-0.94269	0.83628	0.015383	0.041413
1355	0.10222	-0.94363	0.83706	0.040278	0.042763
1943	0.10222	-0.94363	0.83706	0.039823	0.042708
2654	0.10222	-0.94363	0.83706	0.033114	0.042379
30	0.10202	-0.94458	0.83954	0.04681	0.043314
204	0.10202	-0.94458	0.83954	0.014113	0.041333
313	0.10202	-0.94458	0.83954	0.029727	0.042116
429	0.10202	-0.94458	0.83954	0.033943	0.042452
770	0.10202	-0.94458	0.83954	0.051377	0.043268
851	0.10202	-0.94458	0.83954	0.013997	0.040796
1290	0.10202	-0.94458	0.83954	-0.023386	0.038964
2077	0.10202	-0.94458	0.83954	-0.0047128	0.040103
2385	0.10202	-0.94458	0.83954	0.023607	0.041959
3168	0.10202	-0.94458	0.83954	0.04419	0.042985
961	0.10182	-0.94553	0.84047	0.029613	0.042171
1627	0.10182	-0.94553	0.84047	0.03689	0.042698
2074	0.10182	-0.94553	0.84047	0.0095441	0.040996
2899	0.10182	-0.94553	0.84047	0.029383	0.042344
968	0.10162	-0.94648	0.84093	0.036091	0.042671
2169	0.10162	-0.94648	0.84093	0.038851	0.042856
1377	0.10142	-0.94743	0.84161	0.012075	0.041102
3056	0.10142	-0.94743	0.84161	0.01461	0.041401
3148	0.10142	-0.94743	0.84161	0.046113	0.04259
985	0.10122	-0.94839	0.84228	0.02283	0.041425
1196	0.10122	-0.94839	0.84228	0.036167	0.042289
1279	0.10122	-0.94839	0.84228	0.04477	0.042988
1761	0.10102	-0.94934	0.84271	0.021147	0.041302
2764	0.10102	-0.94934	0.84271	0.016343	0.041418
2076	0.10082	-0.9503	0.84357	0.045633	0.043007
2112	0.10082	-0.9503	0.84357	0.033474	0.042541
2801	0.10082	-0.9503	0.84357	-0.030204	0.038858
3250	0.10082	-0.9503	0.84357	0.031024	0.042442
221	0.10062	-0.95126	0.8442	0.018673	0.041596
1261	0.10062	-0.95126	0.8442	-0.016052	0.039609
1933	0.10062	-0.95126	0.8442	0.049871	0.042923
714	0.10042	-0.95222	0.84521	0.01762	0.041494
830	0.10042	-0.95222	0.84521	0.053049	0.043071
1434	0.10042	-0.95222	0.84521	-0.0024852	0.040162
2124	0.10042	-0.95222	0.84521	-0.020379	0.03931
2265	0.10042	-0.95222	0.84521	0.033917	0.042645
1086	0.10022	-0.95318	0.846	0.026461	0.041903
2364	0.10022	-0.95318	0.846	0.038034	0.042652
3074	0.10022	-0.95318	0.846	0.02792	0.041974
3213	0.10022	-0.95318	0.846	0.056994	0.043375
640	0.10002	-0.95415	0.84715	0.030098	0.041958
761	0.10002	-0.95415	0.84715	0.032782	0.042337
874	0.10002	-0.95415	0.84715	0.04337	0.042511
1331	0.10002	-0.95415	0.84715	-0.037841	0.038555
1404	0.10002	-0.95415	0.84715	0.03321	0.042445
1515	0.10002	-0.95415	0.84715	0.035345	0.04249
328	0.09982	-0.95511	0.84789	0.057377	0.043803
1134	0.09982	-0.95511	0.84789	0.028926	0.042276
1405	0.09982	-0.95511	0.84789	0.039041	0.042891
1541	0.09982	-0.95511	0.84789	0.019555	0.041186
1522	0.09962	-0.95608	0.84826	0.057712	0.042846
1872	0.09962	-0.95608	0.84826	0.045844	0.043258
133	0.09942	-0.95705	0.84915	0.035983	0.042347
481	0.09942	-0.95705	0.84915	0.023632	0.041364
974	0.09942	-0.95705	0.84915	0.04068	0.042645
2799	0.09942	-0.95705	0.84915	-0.00069334	0.040262
2912	0.09942	-0.95705	0.84915	0.027849	0.041685
898	0.09922	-0.95802	0.84985	0.060974	0.043596
1807	0.09922	-0.95802	0.84985	0.048569	0.043143
2200	0.09922	-0.95802	0.84985	0.005678	0.040693
2478	0.09922	-0.95802	0.84985	0.025625	0.041719
85	0.09902	-0.95899	0.85086	0.022595	0.041591
1760	0.09902	-0.95899	0.85086	0.021034	0.041861
1892	0.09902	-0.95899	0.85086	0.034659	0.042272
2031	0.09902	-0.95899	0.85086	-0.0031098	0.040274
2416	0.09902	-0.95899	0.85086	0.016329	0.041609
2906	0.09902	-0.95899	0.85086	0.03337	0.042677
265	0.09882	-0.95997	0.85168	0.026144	0.041869
1668	0.09882	-0.95997	0.85168	0.038187	0.042265
2390	0.09882	-0.95997	0.85168	-0.016039	0.039254
2749	0.09882	-0.95997	0.85168	0.0064402	0.040754
2922	0.09882	-0.95997	0.85168	0.0359	0.042319
206	0.09862	-0.96094	0.85278	0.03139	0.04198
804	0.09862	-0.96094	0.85278	0.039188	0.042341
987	0.09862	-0.96094	0.85278	-0.031446	0.038865
1382	0.09862	-0.96094	0.85278	0.020654	0.041533
2154	0.09862	-0.96094	0.85278	0.024193	0.0417
2333	0.09862	-0.96094	0.85278	0.033647	0.042102
3223	0.09862	-0.96094	0.85278	0.008274	0.040941
677	0.09842	-0.96192	0.85384	0.050517	0.043052
905	0.09842	-0.96192	0.85384	0.027352	0.041736
1614	0.09842	-0.96192	0.85384	-0.0088578	0.039844
1783	0.09842	-0.96192	0.85384	-0.0083714	0.039815
1830	0.09842	-0.96192	0.85384	0.03117	0.042283
2279	0.09842	-0.96192	0.85384	0.041887	0.043015
2767	0.09842	-0.96192	0.85384	0.021653	0.041578
112	0.09822	-0.9629	0.85625	0.0063584	0.040452
218	0.09822	-0.9629	0.85625	0.004057	0.040567
395	0.09822	-0.9629	0.85625	0.025154	0.041708
523	0.09822	-0.9629	0.85625	0.018689	0.041528
753	0.09822	-0.9629	0.85625	0.0057299	0.040765
996	0.09822	-0.9629	0.85625	0.019879	0.041424
1160	0.09822	-0.9629	0.85625	-0.017473	0.039411
1430	0.09822	-0.9629	0.85625	-0.012303	0.039887
1450	0.09822	-0.9629	0.85625	0.036664	0.042252
1573	0.09822	-0.9629	0.85625	-0.022952	0.039074
1791	0.09822	-0.9629	0.85625	0.040618	0.042698
2159	0.09822	-0.9629	0.85625	0.014427	0.041484
2670	0.09822	-0.9629	0.85625	0.015909	0.04125
2717	0.09822	-0.9629	0.85625	0.054792	0.043471
2725	0.09822	-0.9629	0.85625	-0.024791	0.039094
3151	0.09822	-0.9629	0.85625	0.071328	0.043885
3193	0.09822	-0.9629	0.85625	-0.0078357	0.03962
587	0.09802	-0.96388	0.85678	0.035031	0.042497
833	0.09802	-0.96388	0.85678	-0.0064101	0.039874
1068	0.09802	-0.96388	0.85678	-0.020307	0.039249
3009	0.09802	-0.96388	0.85678	0.033925	0.042196
49	0.09782	-0.96487	0.85856	0.038162	0.042394
176	0.09782	-0.96487	0.85856	0.030497	0.042093
239	0.09782	-0.96487	0.85856	0.032517	0.041928
312	0.09782	-0.96487	0.85856	0.0017385	0.040574
583	0.09782	-0.96487	0.85856	0.022565	0.041533
842	0.09782	-0.96487	0.85856	0.028658	0.042146
1044	0.09782	-0.96487	0.85856	-0.029868	0.038943
1222	0.09782	-0.96487	0.85856	0.0031157	0.040302
2011	0.09782	-0.96487	0.85856	-0.0072675	0.040025
2291	0.09782	-0.96487	0.85856	0.044232	0.042521
2541	0.09782	-0.96487	0.85856	0.03183	0.041722
3001	0.09782	-0.96487	0.85856	0.022785	0.04107
3108	0.09782	-0.96487	0.85856	0.037649	0.042374
3236	0.09782	-0.96487	0.85856	0.018021	0.041239
200	0.09762	-0.96585	0.8594	0.040385	0.042834
644	0.09762	-0.96585	0.8594	0.043239	0.04249
1159	0.09762	-0.96585	0.8594	-0.024849	0.039037
1259	0.09762	-0.96585	0.8594	0.0029144	0.040534
2221	0.09762	-0.96585	0.8594	0.015841	0.041265
2672	0.09762	-0.96585	0.8594	0.0073259	0.040571
3191	0.09762	-0.96585	0.8594	0.040168	0.042615
166	0.097419	-0.96684	0.86078	0.030064	0.041871
193	0.097419	-0.96684	0.86078	-0.0336	0.038862
432	0.097419	-0.96684	0.86078	0.0013195	0.040503
852	0.097419	-0.96684	0.86078	-0.018363	0.039376
854	0.097419	-0.96684	0.86078	-0.0088125	0.039619
1748	0.097419	-0.96684	0.86078	0.011853	0.040787
1806	0.097419	-0.96684	0.86078	-0.018131	0.03944
2324	0.097419	-0.96684	0.86078	0.0058866	0.040711
2554	0.097419	-0.96684	0.86078	0.011339	0.040796
2936	0.097419	-0.96684	0.86078	-0.021215	0.039116
3170	0.097419	-0.96684	0.86078	0.022215	0.041378
3196	0.097419	-0.96684	0.86078	0.032542	0.041991
90	0.097219	-0.96783	0.86197	0.001125	0.040242
759	0.097219	-0.96783	0.86197	0.0094748	0.041211
840	0.097219	-0.96783	0.86197	-0.0093795	0.039886
892	0.097219	-0.96783	0.86197	0.03279	0.042427
1411	0.097219	-0.96783	0.86197	0.018898	0.041257
1544	0.097219	-0.96783	0.86197	-0.038878	0.038669
1657	0.097219	-0.96783	0.86197	-0.0025545	0.040184
2080	0.097219	-0.96783	0.86197	0.030633	0.04187
2366	0.097219	-0.96783	0.86197	0.053683	0.042847
2415	0.097219	-0.96783	0.86197	0.0089823	0.040759
2422	0.097219	-0.96783	0.86197	0.012351	0.041119
656	0.097019	-0.96882	0.86311	0.0062407	0.040459
718	0.097019	-0.96882	0.86311	0.0064055	0.040709
885	0.097019	-0.96882	0.86311	-0.026325	0.038961
1072	0.097019	-0.96882	0.86311	0.044784	0.042937
1845	0.097019	-0.96882	0.86311	-0.017667	0.039422
2108	0.097019	-0.96882	0.86311	0.013044	0.040988
2227	0.097019	-0.96882	0.86311	-0.010043	0.039843
2303	0.097019	-0.96882	0.86311	-0.017404	0.039345
2335	0.097019	-0.96882	0.86311	0.045643	0.042675
2382	0.097019	-0.96882	0.86311	-0.0017289	0.040086
3025	0.097019	-0.96882	0.86311	-0.017536	0.039221
111	0.096819	-0.96981	0.86447	-0.012777	0.039845
135	0.096819	-0.96981	0.86447	0.025244	0.041576
384	0.096819	-0.96981	0.86447	0.030826	0.042509
430	0.096819	-0.96981	0.86447	-0.020097	0.039175
981	0.096819	-0.96981	0.86447	0.014293	0.041023
1139	0.096819	-0.96981	0.86447	0.024299	0.041738
1415	0.096819	-0.96981	0.86447	0.036277	0.042334
1582	0.096819	-0.96981	0.86447	0.028291	0.04198
1954	0.096819	-0.96981	0.86447	0.012407	0.041038
2248	0.096819	-0.96981	0.86447	-0.033774	0.038719
2853	0.096819	-0.96981	0.86447	0.052337	0.043164
2966	0.096819	-0.96981	0.86447	0.00063066	0.040261
3138	0.096819	-0.96981	0.86447	0.033361	0.042093
3219	0.096819	-0.96981	0.86447	0.00050433	0.040384
197	0.096619	-0.97081	0.86539	-0.0015024	0.040323
650	0.096619	-0.97081	0.86539	0.039352	0.042334
668	0.096619	-0.97081	0.86539	0.015466	0.041157
916	0.096619	-0.97081	0.86539	-0.038564	0.038518
944	0.096619	-0.97081	0.86539	-0.021713	0.038981
1859	0.096619	-0.97081	0.86539	0.041821	0.042419
1934	0.096619	-0.97081	0.86539	-0.020409	0.039207
2510	0.096619	-0.97081	0.86539	-0.0093089	0.039524
2567	0.096619	-0.97081	0.86539	0.024348	0.041941
3084	0.096619	-0.97081	0.86539	-0.02955	0.038902
188	0.096419	-0.9718	0.86628	-0.032272	0.038886
394	0.096419	-0.9718	0.86628	0.038401	0.042291
1308	0.096419	-0.9718	0.86628	0.011987	0.041182
1797	0.096419	-0.9718	0.86628	0.026072	0.041929
1951	0.096419	-0.9718	0.86628	0.0047249	0.040752
1981	0.096419	-0.9718	0.86628	0.032057	0.0416
2164	0.096419	-0.9718	0.86628	0.011041	0.040847
2213	0.096419	-0.9718	0.86628	0.0021703	0.040155
2251	0.096419	-0.9718	0.86628	-0.032708	0.038601
2828	0.096419	-0.9718	0.86628	-0.00044299	0.04005
160	0.096219	-0.9728	0.86737	-0.026089	0.039165
267	0.096219	-0.9728	0.86737	0.029106	0.042021
276	0.096219	-0.9728	0.86737	0.017716	0.041168
1037	0.096219	-0.9728	0.86737	0.013036	0.041033
1949	0.096219	-0.9728	0.86737	0.010969	0.041082
2023	0.096219	-0.9728	0.86737	0.018637	0.041658
2372	0.096219	-0.9728	0.86737	-0.035783	0.038583
2379	0.096219	-0.9728	0.86737	0.020082	0.041239
2481	0.096219	-0.9728	0.86737	-0.0097825	0.039596
2678	0.096219	-0.9728	0.86737	-0.00032413	0.040303
2776	0.096219	-0.9728	0.86737	0.00038637	0.040209
3041	0.096219	-0.9728	0.86737	0.017792	0.041311
3149	0.096219	-0.9728	0.86737	0.0095799	0.040995
386	0.096019	-0.9738	0.86818	0.034003	0.042443
728	0.096019	-0.9738	0.86818	-0.015597	0.039368
795	0.096019	-0.9738	0.86818	0.0024131	0.040278
927	0.096019	-0.9738	0.86818	-0.024378	0.039064
1352	0.096019	-0.9738	0.86818	0.032124	0.04216
1491	0.096019	-0.9738	0.86818	-0.01521	0.03946
2423	0.096019	-0.9738	0.86818	0.0078577	0.040761
2994	0.096019	-0.9738	0.86818	-0.028346	0.039008
3131	0.096019	-0.9738	0.86818	0.0065058	0.040334
3232	0.096019	-0.9738	0.86818	0.014294	0.040926
451	0.095819	-0.9748	0.86925	0.020263	0.041155
704	0.095819	-0.9748	0.86925	0.005859	0.040379
783	0.095819	-0.9748	0.86925	-0.02812	0.038872
809	0.095819	-0.9748	0.86925	-0.024813	0.039082
1099	0.095819	-0.9748	0.86925	-0.034389	0.038769
1180	0.095819	-0.9748	0.86925	-0.0025171	0.039977
1493	0.095819	-0.9748	0.86925	-0.035528	0.038733
1526	0.095819	-0.9748	0.86925	0.030305	0.041899
1691	0.095819	-0.9748	0.86925	-0.0058121	0.039914
2000	0.095819	-0.9748	0.86925	0.0126	0.040811
2337	0.095819	-0.9748	0.86925	0.02868	0.04174
2760	0.095819	-0.9748	0.86925	-0.021405	0.039293
3042	0.095819	-0.9748	0.86925	-0.033878	0.038658
3133	0.095819	-0.9748	0.86925	-0.033723	0.03865
142	0.095619	-0.97581	0.87034	-0.012536	0.039512
231	0.095619	-0.97581	0.87034	0.026935	0.041686
266	0.095619	-0.97581	0.87034	0.055701	0.042834
537	0.095619	-0.97581	0.87034	-0.013323	0.039704
1338	0.095619	-0.97581	0.87034	-0.01611	0.039606
1506	0.095619	-0.97581	0.87034	-0.013173	0.039523
1518	0.095619	-0.97581	0.87034	0.017256	0.041059
1628	0.095619	-0.97581	0.87034	-0.017081	0.039301
1851	0.095619	-0.97581	0.87034	0.0058844	0.040651
2514	0.095619	-0.97581	0.87034	0.012274	0.040938
2566	0.095619	-0.97581	0.87034	0.012462	0.041234
2577	0.095619	-0.97581	0.87034	0.033503	0.041757
2697	0.095619	-0.97581	0.87034	-0.0016854	0.040406
2939	0.095619	-0.97581	0.87034	0.00077007	0.040329
3065	0.095619	-0.97581	0.87034	0.043159	0.042544
346	0.095419	-0.97681	0.8711	0.0085461	0.040782
445	0.095419	-0.97681	0.8711	-0.020727	0.03912
1695	0.095419	-0.97681	0.8711	0.019228	0.04112
1769	0.095419	-0.97681	0.8711	0.015392	0.041447
1886	0.095419	-0.97681	0.8711	0.013306	0.04122
2040	0.095419	-0.97681	0.8711	-0.0078365	0.039826
2399	0.095419	-0.97681	0.8711	-0.0012175	0.040128
2544	0.095419	-0.97681	0.8711	-0.016315	0.039386
2825	0.095419	-0.97681	0.8711	0.014049	0.041019
3163	0.095419	-0.97681	0.8711	-0.024384	0.039019
3238	0.095419	-0.97681	0.8711	0.014051	0.040976
263	0.095219	-0.97782	0.87215	0.010718	0.040825
606	0.095219	-0.97782	0.87215	0.0011784	0.040545
678	0.095219	-0.97782	0.87215	-0.033673	0.038695
1192	0.095219	-0.97782	0.87215	0.016123	0.041562
1670	0.095219	-0.97782	0.87215	-0.023301	0.039206
1832	0.095219	-0.97782	0.87215	-0.0070285	0.039809
1855	0.095219	-0.97782	0.87215	0.044196	0.042298
1940	0.095219	-0.97782	0.87215	0.027288	0.041486
1961	0.095219	-0.97782	0.87215	0.031533	0.042179
1971	0.095219	-0.97782	0.87215	-0.011889	0.039479
2022	0.095219	-0.97782	0.87215	-0.013808	0.039716
2070	0.095219	-0.97782	0.87215	-0.012191	0.039638
2203	0.095219	-0.97782	0.87215	0.0054967	0.040458
2459	0.095219	-0.97782	0.87215	0.033779	0.041897
2494	0.095219	-0.97782	0.87215	-0.026381	0.039009
2503	0.095219	-0.97782	0.87215	-0.018872	0.039309
292	0.095019	-0.97883	0.87339	-0.0041955	0.04009
452	0.095019	-0.97883	0.87339	0.009509	0.040725
480	0.095019	-0.97883	0.87339	0.01324	0.040994
622	0.095019	-0.97883	0.87339	0.0014627	0.040227
712	0.095019	-0.97883	0.87339	-0.0052562	0.040032
1013	0.095019	-0.97883	0.87339	0.043622	0.042829
1028	0.095019	-0.97883	0.87339	-0.027236	0.039169
1424	0.095019	-0.97883	0.87339	-0.013765	0.039459
1636	0.095019	-0.97883	0.87339	0.0072601	0.040479
1659	0.095019	-0.97883	0.87339	-0.018602	0.039484
1669	0.095019	-0.97883	0.87339	-0.010529	0.039588
1985	0.095019	-0.97883	0.87339	-0.012165	0.039754
1997	0.095019	-0.97883	0.87339	-0.012137	0.039586
2228	0.095019	-0.97883	0.87339	0.028468	0.041572
2384	0.095019	-0.97883	0.87339	0.01106	0.040988
2394	0.095019	-0.97883	0.87339	0.02302	0.041461
2420	0.095019	-0.97883	0.87339	-0.029766	0.038931
2557	0.095019	-0.97883	0.87339	0.021562	0.041146
2618	0.095019	-0.97883	0.87339	0.031662	0.042099
2765	0.095019	-0.97883	0.87339	0.018595	0.041491
65	0.094819	-0.97984	0.87471	0.025931	0.041567
415	0.094819	-0.97984	0.87471	0.026673	0.041576
548	0.094819	-0.97984	0.87471	0.0089176	0.040794
570	0.094819	-0.97984	0.87471	0.017727	0.041312
868	0.094819	-0.97984	0.87471	-0.017172	0.03952
1040	0.094819	-0.97984	0.87471	-0.00060141	0.039925
1063	0.094819	-0.97984	0.87471	-0.024965	0.038918
1242	0.094819	-0.97984	0.87471	-0.013406	0.039447
1341	0.094819	-0.97984	0.87471	-0.02546	0.039166
1418	0.094819	-0.97984	0.87471	-0.0069126	0.040013
1899	0.094819	-0.97984	0.87471	0.0085052	0.040724
1979	0.094819	-0.97984	0.87471	-0.004794	0.040031
2035	0.094819	-0.97984	0.87471	0.0094806	0.040983
2101	0.094819	-0.97984	0.87471	0.0074709	0.040585
2307	0.094819	-0.97984	0.87471	0.036394	0.0424
2536	0.094819	-0.97984	0.87471	0.018064	0.041279
2649	0.094819	-0.97984	0.87471	0.012545	0.040965
2707	0.094819	-0.97984	0.87471	0.011055	0.040853
2756	0.094819	-0.97984	0.87471	0.017424	0.040896
2869	0.094819	-0.97984	0.87471	-0.028078	0.038936
2925	0.094819	-0.97984	0.87471	0.038855	0.042497
2975	0.094819	-0.97984	0.87471	-0.014989	0.039438
3053	0.094819	-0.97984	0.87471	-0.011749	0.039526
58	0.094619	-0.98085	0.87547	0.0064725	0.040281
287	0.094619	-0.98085	0.87547	0.046709	0.042544
464	0.094619	-0.98085	0.87547	-0.035776	0.038748
470	0.094619	-0.98085	0.87547	-0.007028	0.039766
977	0.094619	-0.98085	0.87547	-0.025895	0.039007
1387	0.094619	-0.98085	0.87547	-0.025005	0.039139
1451	0.094619	-0.98085	0.87547	0.017164	0.041347
1777	0.094619	-0.98085	0.87547	-0.027287	0.038936
1778	0.094619	-0.98085	0.87547	-0.013046	0.039611
1862	0.094619	-0.98085	0.87547	0.040549	0.042123
2285	0.094619	-0.98085	0.87547	0.015463	0.040912
2591	0.094619	-0.98085	0.87547	-0.0032525	0.039987
3104	0.094619	-0.98085	0.87547	0.011376	0.041121
3173	0.094619	-0.98085	0.87547	-0.0083738	0.039718
274	0.094419	-0.98187	0.87654	-0.024753	0.039168
329	0.094419	-0.98187	0.87654	-0.01498	0.039573
331	0.094419	-0.98187	0.87654	-0.0035412	0.040239
561	0.094419	-0.98187	0.87654	0.017619	0.041231
876	0.094419	-0.98187	0.87654	0.025247	0.041257
1401	0.094419	-0.98187	0.87654	-0.030489	0.038931
1590	0.094419	-0.98187	0.87654	-0.019511	0.039172
1831	0.094419	-0.98187	0.87654	-0.022027	0.039197
1935	0.094419	-0.98187	0.87654	0.010678	0.040917
2019	0.094419	-0.98187	0.87654	-0.028056	0.039025
2025	0.094419	-0.98187	0.87654	-0.0007122	0.04029
2088	0.094419	-0.98187	0.87654	0.01078	0.041103
2209	0.094419	-0.98187	0.87654	-0.00071649	0.040197
2355	0.094419	-0.98187	0.87654	-0.00049741	0.040226
2425	0.094419	-0.98187	0.87654	-0.027387	0.038807
2755	0.094419	-0.98187	0.87654	0.011827	0.041102
2785	0.094419	-0.98187	0.87654	0.032797	0.041791
2879	0.094419	-0.98187	0.87654	-0.031801	0.038623
2973	0.094419	-0.98187	0.87654	0.04627	0.042584
3080	0.094419	-0.98187	0.87654	-0.026595	0.038996
3164	0.094419	-0.98187	0.87654	0.0095118	0.04052
66	0.094219	-0.98289	0.8775	-0.0049874	0.039868
227	0.094219	-0.98289	0.8775	-0.0092938	0.03984
284	0.094219	-0.98289	0.8775	-0.013683	0.039401
385	0.094219	-0.98289	0.8775	-0.020729	0.039271
403	0.094219	-0.98289	0.8775	-0.0019925	0.04037
605	0.094219	-0.98289	0.8775	0.0001065	0.040232
696	0.094219	-0.98289	0.8775	-0.0085682	0.039836
880	0.094219	-0.98289	0.8775	-0.017625	0.039322
1319	0.094219	-0.98289	0.8775	0.028749	0.041948
1626	0.094219	-0.98289	0.8775	-0.025491	0.039102
1649	0.094219	-0.98289	0.8775	-0.0096814	0.039719
1888	0.094219	-0.98289	0.8775	-0.012891	0.039396
2072	0.094219	-0.98289	0.8775	0.0080507	0.040609
2100	0.094219	-0.98289	0.8775	-0.00023356	0.040116
2304	0.094219	-0.98289	0.8775	-0.013739	0.039427
2664	0.094219	-0.98289	0.8775	0.03128	0.041552
2683	0.094219	-0.98289	0.8775	-0.003255	0.040388
3024	0.094219	-0.98289	0.8775	-0.0055382	0.0403
3140	0.094219	-0.98289	0.8775	0.014773	0.041261
3211	0.094219	-0.98289	0.8775	-0.016514	0.039423
54	0.094019	-0.9839	0.87819	0.041592	0.042109
169	0.094019	-0.9839	0.87819	-0.017815	0.039289
183	0.094019	-0.9839	0.87819	-0.012137	0.039571
186	0.094019	-0.9839	0.87819	-0.023526	0.038977
190	0.094019	-0.9839	0.87819	-0.00054969	0.040134
254	0.094019	-0.9839	0.87819	0.0069182	0.04072
301	0.094019	-0.9839	0.87819	0.019505	0.041116
393	0.094019	-0.9839	0.87819	-0.030682	0.038782
822	0.094019	-0.9839	0.87819	-0.033289	0.03883
946	0.094019	-0.9839	0.87819	-0.021837	0.039075
1125	0.094019	-0.9839	0.87819	-0.0016514	0.039991
1435	0.094019	-0.9839	0.87819	0.0035557	0.040427
2413	0.094019	-0.9839	0.87819	0.048242	0.042765
2904	0.094019	-0.9839	0.87819	0.043235	0.042673
3260	0.094019	-0.9839	0.87819	-0.0013139	0.040277
73	0.093819	-0.98493	0.87918	-0.021014	0.039144
207	0.093819	-0.98493	0.87918	0.012638	0.040857
264	0.093819	-0.98493	0.87918	-0.0053447	0.039725
619	0.093819	-0.98493	0.87918	0.0077129	0.040559
742	0.093819	-0.98493	0.87918	0.012548	0.040737
847	0.093819	-0.98493	0.87918	-0.0016717	0.039952
891	0.093819	-0.98493	0.87918	0.010166	0.040765
1030	0.093819	-0.98493	0.87918	-0.011346	0.039488
1189	0.093819	-0.98493	0.87918	-0.0037622	0.040036
1364	0.093819	-0.98493	0.87918	-0.0075204	0.039745
1369	0.093819	-0.98493	0.87918	-0.0036503	0.039795
1381	0.093819	-0.98493	0.87918	0.021726	0.041582
1444	0.093819	-0.98493	0.87918	0.022612	0.041273
1557	0.093819	-0.98493	0.87918	-0.0062234	0.039809
1994	0.093819	-0.98493	0.87918	-0.013853	0.039426
2078	0.093819	-0.98493	0.87918	-0.026499	0.03909
2135	0.093819	-0.98493	0.87918	0.016937	0.041089
2142	0.093819	-0.98493	0.87918	0.022105	0.041378
2556	0.093819	-0.98493	0.87918	0.036482	0.04233
2880	0.093819	-0.98493	0.87918	-0.018194	0.039443
2882	0.093819	-0.98493	0.87918	0.024096	0.041219
3075	0.093819	-0.98493	0.87918	0.0069922	0.040668
3150	0.093819	-0.98493	0.87918	0.0072385	0.04072
100	0.093619	-0.98595	0.88015	0.031243	0.041561
244	0.093619	-0.98595	0.88015	-0.0096294	0.039517
345	0.093619	-0.98595	0.88015	-0.0053872	0.040218
547	0.093619	-0.98595	0.88015	-0.012479	0.039735
647	0.093619	-0.98595	0.88015	-0.024261	0.038966
721	0.093619	-0.98595	0.88015	0.00066289	0.040465
883	0.093619	-0.98595	0.88015	-0.01172	0.039578
921	0.093619	-0.98595	0.88015	-0.035762	0.038642
1047	0.093619	-0.98595	0.88015	-0.01383	0.039512
1167	0.093619	-0.98595	0.88015	0.0062869	0.040422
1390	0.093619	-0.98595	0.88015	-5.5761e-05	0.040083
1519	0.093619	-0.98595	0.88015	-0.012648	0.03947
1674	0.093619	-0.98595	0.88015	-0.019064	0.039146
1762	0.093619	-0.98595	0.88015	0.030603	0.041585
2021	0.093619	-0.98595	0.88015	0.00086164	0.04022
2064	0.093619	-0.98595	0.88015	-0.0074465	0.039966
2094	0.093619	-0.98595	0.88015	0.022742	0.041641
2206	0.093619	-0.98595	0.88015	-0.012312	0.03968
2495	0.093619	-0.98595	0.88015	-0.012724	0.039631
2542	0.093619	-0.98595	0.88015	-0.014308	0.039363
2761	0.093619	-0.98595	0.88015	-0.023669	0.039159
3058	0.093619	-0.98595	0.88015	-0.023929	0.038911
3167	0.093619	-0.98595	0.88015	-0.022541	0.039072
3231	0.093619	-0.98595	0.88015	0.00047508	0.04032
247	0.093419	-0.98697	0.88088	-0.031953	0.038764
379	0.093419	-0.98697	0.88088	-0.01627	0.039501
404	0.093419	-0.98697	0.88088	0.0025285	0.040185
560	0.093419	-0.98697	0.88088	0.021615	0.041084
820	0.093419	-0.98697	0.88088	0.0035772	0.040528
909	0.093419	-0.98697	0.88088	0.0027964	0.04041
997	0.093419	-0.98697	0.88088	-0.026844	0.03916
1202	0.093419	-0.98697	0.88088	-0.0267	0.038902
1576	0.093419	-0.98697	0.88088	0.025018	0.041411
1692	0.093419	-0.98697	0.88088	-0.010094	0.039576
1861	0.093419	-0.98697	0.88088	0.0065644	0.040575
1905	0.093419	-0.98697	0.88088	-0.029212	0.038998
2087	0.093419	-0.98697	0.88088	-0.017596	0.03934
2470	0.093419	-0.98697	0.88088	0.0093807	0.040716
2588	0.093419	-0.98697	0.88088	-0.0031044	0.040074
2728	0.093419	-0.98697	0.88088	-0.033483	0.038768
2942	0.093419	-0.98697	0.88088	-0.031596	0.038853
3111	0.093419	-0.98697	0.88088	0.0091993	0.040804
3137	0.093419	-0.98697	0.88088	-0.022131	0.039094
62	0.093219	-0.988	0.88186	0.032094	0.041549
80	0.093219	-0.988	0.88186	-0.022564	0.039091
164	0.093219	-0.988	0.88186	-0.0039189	0.039913
324	0.093219	-0.988	0.88186	-0.035772	0.0386
419	0.093219	-0.988	0.88186	0.01983	0.041391
611	0.093219	-0.988	0.88186	-0.024593	0.038993
636	0.093219	-0.988	0.88186	0.019328	0.040812
710	0.093219	-0.988	0.88186	0.0057938	0.040425
724	0.093219	-0.988	0.88186	-0.020653	0.039269
769	0.093219	-0.988	0.88186	-0.019547	0.039247
1396	0.093219	-0.988	0.88186	-0.012353	0.039414
1546	0.093219	-0.988	0.88186	-0.013476	0.039519
1693	0.093219	-0.988	0.88186	0.014808	0.04074
1729	0.093219	-0.988	0.88186	0.0024947	0.040046
2113	0.093219	-0.988	0.88186	0.012854	0.040701
2246	0.093219	-0.988	0.88186	0.018417	0.041644
2257	0.093219	-0.988	0.88186	-0.0031605	0.040149
2294	0.093219	-0.988	0.88186	-0.017894	0.039282
2421	0.093219	-0.988	0.88186	-0.025246	0.038953
2428	0.093219	-0.988	0.88186	-0.031851	0.038744
2543	0.093219	-0.988	0.88186	-0.01747	0.039233
2735	0.093219	-0.988	0.88186	0.007853	0.040564
2833	0.093219	-0.988	0.88186	-0.018257	0.03956
2843	0.093219	-0.988	0.88186	0.0030781	0.04039
2969	0.093219	-0.988	0.88186	0.020946	0.041087
2999	0.093219	-0.988	0.88186	-0.027191	0.038812
3144	0.093219	-0.988	0.88186	0.010826	0.040789
455	0.093019	-0.98903	0.8828	0.00059383	0.040448
467	0.093019	-0.98903	0.8828	0.020578	0.040989
500	0.093019	-0.98903	0.8828	-0.013559	0.039373
582	0.093019	-0.98903	0.8828	-0.0096993	0.039609
610	0.093019	-0.98903	0.8828	-0.017115	0.039257
635	0.093019	-0.98903	0.8828	0.014569	0.040793
827	0.093019	-0.98903	0.8828	-0.012099	0.039475
1080	0.093019	-0.98903	0.8828	0.0058524	0.040452
1223	0.093019	-0.98903	0.8828	-0.013606	0.039404
1269	0.093019	-0.98903	0.8828	0.0097425	0.040695
1329	0.093019	-0.98903	0.8828	-0.0049753	0.039761
1479	0.093019	-0.98903	0.8828	0.0035458	0.040189
1521	0.093019	-0.98903	0.8828	-0.038442	0.03848
1593	0.093019	-0.98903	0.8828	-0.0024346	0.039894
1620	0.093019	-0.98903	0.8828	-0.013968	0.039466
1645	0.093019	-0.98903	0.8828	-0.023363	0.039103
1912	0.093019	-0.98903	0.8828	-0.028469	0.038887
1925	0.093019	-0.98903	0.8828	0.021615	0.041796
2049	0.093019	-0.98903	0.8828	-0.026633	0.039019
2264	0.093019	-0.98903	0.8828	-0.0024851	0.040032
2569	0.093019	-0.98903	0.8828	0.006333	0.040381
2752	0.093019	-0.98903	0.8828	0.0017435	0.040397
2814	0.093019	-0.98903	0.8828	-0.026634	0.03887
2997	0.093019	-0.98903	0.8828	-0.0025221	0.040196
3078	0.093019	-0.98903	0.8828	-0.0088212	0.039685
3079	0.093019	-0.98903	0.8828	-0.0096661	0.039558
3175	0.093019	-0.98903	0.8828	-0.011076	0.039609
3189	0.093019	-0.98903	0.8828	-0.0051223	0.039949
138	0.092819	-0.99006	0.88384	-0.0086247	0.039886
141	0.092819	-0.99006	0.88384	-0.026377	0.039049
191	0.092819	-0.99006	0.88384	0.031267	0.041487
349	0.092819	-0.99006	0.88384	-0.0086109	0.0396
409	0.092819	-0.99006	0.88384	0.011317	0.040984
433	0.092819	-0.99006	0.88384	-0.022579	0.039132
449	0.092819	-0.99006	0.88384	-0.011403	0.039617
489	0.092819	-0.99006	0.88384	0.00012275	0.040318
658	0.092819	-0.99006	0.88384	-0.019719	0.039053
663	0.092819	-0.99006	0.88384	-0.031061	0.038874
672	0.092819	-0.99006	0.88384	0.014871	0.041141
706	0.092819	-0.99006	0.88384	-0.029863	0.038813
751	0.092819	-0.99006	0.88384	-0.012491	0.03956
764	0.092819	-0.99006	0.88384	-0.010796	0.039501
966	0.092819	-0.99006	0.88384	-0.020416	0.039185
1241	0.092819	-0.99006	0.88384	-0.0052632	0.039967
1655	0.092819	-0.99006	0.88384	-0.00038301	0.039981
1765	0.092819	-0.99006	0.88384	-0.0014267	0.040029
1770	0.092819	-0.99006	0.88384	0.031162	0.041404
1973	0.092819	-0.99006	0.88384	0.015872	0.04106
2099	0.092819	-0.99006	0.88384	-0.021883	0.039252
2182	0.092819	-0.99006	0.88384	-0.020784	0.039135
2292	0.092819	-0.99006	0.88384	-0.026379	0.038963
2511	0.092819	-0.99006	0.88384	-0.012823	0.039353
2515	0.092819	-0.99006	0.88384	-0.019676	0.039263
2604	0.092819	-0.99006	0.88384	-0.014259	0.039459
2636	0.092819	-0.99006	0.88384	0.0088397	0.041043
2748	0.092819	-0.99006	0.88384	-0.0087215	0.039689
2953	0.092819	-0.99006	0.88384	0.0021846	0.040334
2990	0.092819	-0.99006	0.88384	-0.024336	0.039009
3071	0.092819	-0.99006	0.88384	-0.015382	0.039428
3097	0.092819	-0.99006	0.88384	0.024145	0.041565
3255	0.092819	-0.99006	0.88384	-0.013469	0.039415
56	0.092619	-0.99109	0.88454	-0.01715	0.039275
353	0.092619	-0.99109	0.88454	-0.0013275	0.040052
369	0.092619	-0.99109	0.88454	-0.0053628	0.040062
498	0.092619	-0.99109	0.88454	-0.0077051	0.039634
625	0.092619	-0.99109	0.88454	-0.0021487	0.040115
744	0.092619	-0.99109	0.88454	-0.017019	0.039419
787	0.092619	-0.99109	0.88454	-0.012777	0.039477
1314	0.092619	-0.99109	0.88454	-0.010137	0.039474
1440	0.092619	-0.99109	0.88454	-0.03072	0.038836
1537	0.092619	-0.99109	0.88454	0.027835	0.041754
1540	0.092619	-0.99109	0.88454	-0.019261	0.039267
1672	0.092619	-0.99109	0.88454	-0.022056	0.039048
1751	0.092619	-0.99109	0.88454	0.0091444	0.040806
1784	0.092619	-0.99109	0.88454	-0.0048533	0.039854
1898	0.092619	-0.99109	0.88454	0.017246	0.04102
1939	0.092619	-0.99109	0.88454	-0.024285	0.039029
2010	0.092619	-0.99109	0.88454	-0.015021	0.039436
2033	0.092619	-0.99109	0.88454	0.0015275	0.040282
2042	0.092619	-0.99109	0.88454	-0.0052392	0.039767
2120	0.092619	-0.99109	0.88454	0.033532	0.042161
2696	0.092619	-0.99109	0.88454	-0.031479	0.038741
2772	0.092619	-0.99109	0.88454	-0.0075947	0.039757
3242	0.092619	-0.99109	0.88454	0.0018105	0.040066
3262	0.092619	-0.99109	0.88454	0.0078236	0.04073
81	0.092418	-0.99213	0.8855	0.027199	0.041646
179	0.092418	-0.99213	0.8855	0.012579	0.041111
216	0.092418	-0.99213	0.8855	-0.025438	0.038934
314	0.092418	-0.99213	0.8855	-0.0040697	0.039805
330	0.092418	-0.99213	0.8855	-0.0040195	0.040084
502	0.092418	-0.99213	0.8855	0.00039369	0.040169
556	0.092418	-0.99213	0.8855	-0.0010528	0.04012
578	0.092418	-0.99213	0.8855	0.0016208	0.040406
839	0.092418	-0.99213	0.8855	-0.0097854	0.039554
844	0.092418	-0.99213	0.8855	-0.012051	0.039528
994	0.092418	-0.99213	0.8855	0.026299	0.041735
1018	0.092418	-0.99213	0.8855	-0.020169	0.039086
1065	0.092418	-0.99213	0.8855	0.017262	0.041054
1078	0.092418	-0.99213	0.8855	-0.0072619	0.039788
1091	0.092418	-0.99213	0.8855	-0.011993	0.039365
1094	0.092418	-0.99213	0.8855	-0.023193	0.038874
1144	0.092418	-0.99213	0.8855	-0.0012839	0.04
1204	0.092418	-0.99213	0.8855	-0.03012	0.038864
1268	0.092418	-0.99213	0.8855	-0.018511	0.039175
1278	0.092418	-0.99213	0.8855	0.023395	0.041553
1332	0.092418	-0.99213	0.8855	-0.030439	0.038706
1625	0.092418	-0.99213	0.8855	-0.017435	0.039319
2146	0.092418	-0.99213	0.8855	-0.017386	0.03931
2152	0.092418	-0.99213	0.8855	0.030282	0.042265
2431	0.092418	-0.99213	0.8855	0.0078377	0.040939
2675	0.092418	-0.99213	0.8855	-0.03557	0.038448
2800	0.092418	-0.99213	0.8855	-0.015897	0.039523
2827	0.092418	-0.99213	0.8855	-0.020366	0.039199
2834	0.092418	-0.99213	0.8855	-0.016584	0.039251
2852	0.092418	-0.99213	0.8855	-0.021085	0.039154
2929	0.092418	-0.99213	0.8855	-0.0036031	0.040215
2950	0.092418	-0.99213	0.8855	0.013837	0.040697
3016	0.092418	-0.99213	0.8855	-0.030714	0.038788
3066	0.092418	-0.99213	0.8855	-0.016231	0.039422
3171	0.092418	-0.99213	0.8855	-0.012362	0.039569
9	0.092218	-0.99316	0.88622	-0.01362	0.039469
134	0.092218	-0.99316	0.88622	-0.0077073	0.039892
472	0.092218	-0.99316	0.88622	-0.034203	0.038816
777	0.092218	-0.99316	0.88622	-0.021928	0.039058
848	0.092218	-0.99316	0.88622	-0.027093	0.038878
899	0.092218	-0.99316	0.88622	-0.01929	0.039339
901	0.092218	-0.99316	0.88622	0.026903	0.041629
983	0.092218	-0.99316	0.88622	0.0087961	0.040709
1386	0.092218	-0.99316	0.88622	-0.0053955	0.039873
1389	0.092218	-0.99316	0.88622	-0.010998	0.039845
1467	0.092218	-0.99316	0.88622	-0.0064964	0.039752
1492	0.092218	-0.99316	0.88622	-0.016402	0.039335
1497	0.092218	-0.99316	0.88622	-0.013378	0.039448
1914	0.092218	-0.99316	0.88622	-0.02247	0.039296
2079	0.092218	-0.99316	0.88622	-0.011552	0.039471
2143	0.092218	-0.99316	0.88622	-0.006901	0.039774
2161	0.092218	-0.99316	0.88622	-0.027459	0.038807
2201	0.092218	-0.99316	0.88622	-0.0073102	0.039764
2317	0.092218	-0.99316	0.88622	-0.0066993	0.039838
2380	0.092218	-0.99316	0.88622	-0.0036824	0.03991
2411	0.092218	-0.99316	0.88622	0.0034692	0.040363
2661	0.092218	-0.99316	0.88622	0.01553	0.041115
2702	0.092218	-0.99316	0.88622	-0.027146	0.039011
2948	0.092218	-0.99316	0.88622	0.007357	0.040622
3085	0.092218	-0.99316	0.88622	-0.0046763	0.039924
3116	0.092218	-0.99316	0.88622	-0.024248	0.038977
3132	0.092218	-0.99316	0.88622	-0.025871	0.039019
3261	0.092218	-0.99316	0.88622	0.012369	0.040741
91	0.092018	-0.9942	0.88723	-0.028452	0.038841
212	0.092018	-0.9942	0.88723	-0.013187	0.039324
440	0.092018	-0.9942	0.88723	-0.029877	0.038913
608	0.092018	-0.9942	0.88723	-0.0047133	0.039835
654	0.092018	-0.9942	0.88723	0.0085715	0.040654
722	0.092018	-0.9942	0.88723	0.0051296	0.04033
912	0.092018	-0.9942	0.88723	-0.013766	0.039556
940	0.092018	-0.9942	0.88723	-0.025126	0.038946
1007	0.092018	-0.9942	0.88723	-0.015273	0.03947
1025	0.092018	-0.9942	0.88723	-0.031162	0.038715
1043	0.092018	-0.9942	0.88723	0.034197	0.041962
1118	0.092018	-0.9942	0.88723	0.0087808	0.040505
1154	0.092018	-0.9942	0.88723	0.016291	0.040955
1208	0.092018	-0.9942	0.88723	-0.0061657	0.039921
1297	0.092018	-0.9942	0.88723	0.012834	0.040726
1380	0.092018	-0.9942	0.88723	-0.0029939	0.040034
1478	0.092018	-0.9942	0.88723	-0.0067783	0.039817
1633	0.092018	-0.9942	0.88723	-0.033682	0.038648
1704	0.092018	-0.9942	0.88723	-0.02313	0.039026
1712	0.092018	-0.9942	0.88723	-0.018757	0.039124
1732	0.092018	-0.9942	0.88723	-0.028601	0.038833
1795	0.092018	-0.9942	0.88723	-0.037468	0.038591
1801	0.092018	-0.9942	0.88723	-0.0065698	0.039785
1822	0.092018	-0.9942	0.88723	-0.0099313	0.039541
1909	0.092018	-0.9942	0.88723	-0.021586	0.039061
2039	0.092018	-0.9942	0.88723	-0.0077658	0.03976
2060	0.092018	-0.9942	0.88723	-0.0053277	0.040084
2177	0.092018	-0.9942	0.88723	-0.032206	0.038792
2210	0.092018	-0.9942	0.88723	-0.0093785	0.039808
2342	0.092018	-0.9942	0.88723	-0.0055973	0.039815
2373	0.092018	-0.9942	0.88723	-0.02113	0.039104
2553	0.092018	-0.9942	0.88723	0.018044	0.040937
2586	0.092018	-0.9942	0.88723	-0.033277	0.038797
2734	0.092018	-0.9942	0.88723	-0.019601	0.039195
2796	0.092018	-0.9942	0.88723	-0.016165	0.039572
2909	0.092018	-0.9942	0.88723	-0.0083861	0.039689
2935	0.092018	-0.9942	0.88723	-0.01551	0.039291
2957	0.092018	-0.9942	0.88723	-0.0067573	0.039916
3043	0.092018	-0.9942	0.88723	-0.0068372	0.039782
3113	0.092018	-0.9942	0.88723	-0.027675	0.038887
3174	0.092018	-0.9942	0.88723	-0.0061849	0.039738
3204	0.092018	-0.9942	0.88723	-0.013284	0.03946
20	0.091818	-0.99524	0.88801	0.0033047	0.040242
137	0.091818	-0.99524	0.88801	0.0090639	0.040667
295	0.091818	-0.99524	0.88801	-0.023563	0.038851
350	0.091818	-0.99524	0.88801	-0.025499	0.038897
358	0.091818	-0.99524	0.88801	-0.017223	0.039134
364	0.091818	-0.99524	0.88801	-0.027611	0.038784
546	0.091818	-0.99524	0.88801	-0.00074714	0.040055
563	0.091818	-0.99524	0.88801	-0.0073472	0.039788
697	0.091818	-0.99524	0.88801	-0.0052041	0.039894
778	0.091818	-0.99524	0.88801	-0.0061739	0.039929
803	0.091818	-0.99524	0.88801	0.032315	0.041357
850	0.091818	-0.99524	0.88801	-0.021114	0.039084
988	0.091818	-0.99524	0.88801	-0.017408	0.039555
1285	0.091818	-0.99524	0.88801	-0.0087607	0.039709
1287	0.091818	-0.99524	0.88801	-0.028585	0.038681
1459	0.091818	-0.99524	0.88801	-0.030882	0.038848
1494	0.091818	-0.99524	0.88801	-0.01891	0.039231
1565	0.091818	-0.99524	0.88801	-0.011196	0.039779
1707	0.091818	-0.99524	0.88801	-0.023464	0.039082
1854	0.091818	-0.99524	0.88801	-0.026438	0.038923
1882	0.091818	-0.99524	0.88801	0.016021	0.040906
2047	0.091818	-0.99524	0.88801	-0.01436	0.039302
2102	0.091818	-0.99524	0.88801	-0.028828	0.038737
2123	0.091818	-0.99524	0.88801	0.040471	0.041981
2184	0.091818	-0.99524	0.88801	-0.0015448	0.040071
2320	0.091818	-0.99524	0.88801	-0.037993	0.038394
2438	0.091818	-0.99524	0.88801	-0.022387	0.039014
2453	0.091818	-0.99524	0.88801	0.026074	0.041582
2477	0.091818	-0.99524	0.88801	0.016428	0.04123
2732	0.091818	-0.99524	0.88801	-0.015258	0.03949
2773	0.091818	-0.99524	0.88801	-0.0035298	0.039892
2815	0.091818	-0.99524	0.88801	-0.021754	0.03902
2857	0.091818	-0.99524	0.88801	-0.02665	0.039033
2864	0.091818	-0.99524	0.88801	-0.044206	0.038384
2982	0.091818	-0.99524	0.88801	0.00025641	0.040035
132	0.091618	-0.99629	0.88892	-0.027084	0.038899
148	0.091618	-0.99629	0.88892	0.0092302	0.040623
184	0.091618	-0.99629	0.88892	-0.0088406	0.039672
318	0.091618	-0.99629	0.88892	-0.017306	0.039456
477	0.091618	-0.99629	0.88892	-0.021248	0.03931
507	0.091618	-0.99629	0.88892	-0.00075668	0.0401
549	0.091618	-0.99629	0.88892	-0.0053362	0.039972
555	0.091618	-0.99629	0.88892	-0.029931	0.038974
590	0.091618	-0.99629	0.88892	-0.019087	0.039294
603	0.091618	-0.99629	0.88892	-0.029169	0.038773
750	0.091618	-0.99629	0.88892	0.010454	0.040772
772	0.091618	-0.99629	0.88892	0.013082	0.040761
870	0.091618	-0.99629	0.88892	0.0040357	0.040197
872	0.091618	-0.99629	0.88892	-0.0075293	0.039667
1089	0.091618	-0.99629	0.88892	0.048263	0.042529
1245	0.091618	-0.99629	0.88892	-0.024808	0.03896
1286	0.091618	-0.99629	0.88892	0.011799	0.040951
1305	0.091618	-0.99629	0.88892	-0.0045797	0.039611
1397	0.091618	-0.99629	0.88892	-0.018075	0.039105
1421	0.091618	-0.99629	0.88892	0.0025516	0.040206
1514	0.091618	-0.99629	0.88892	-0.0022544	0.040221
1528	0.091618	-0.99629	0.88892	-0.0038862	0.039768
1552	0.091618	-0.99629	0.88892	-0.0049412	0.039995
1578	0.091618	-0.99629	0.88892	-0.033218	0.03881
1598	0.091618	-0.99629	0.88892	0.019737	0.041223
1642	0.091618	-0.99629	0.88892	-0.0026973	0.039943
1738	0.091618	-0.99629	0.88892	-0.002985	0.03997
1844	0.091618	-0.99629	0.88892	-0.016725	0.039294
1853	0.091618	-0.99629	0.88892	0.0054582	0.040309
1901	0.091618	-0.99629	0.88892	7.7152e-05	0.040039
1959	0.091618	-0.99629	0.88892	-0.032494	0.038652
2068	0.091618	-0.99629	0.88892	0.00024213	0.040346
2134	0.091618	-0.99629	0.88892	-0.0068694	0.039876
2188	0.091618	-0.99629	0.88892	-0.0198	0.039163
2274	0.091618	-0.99629	0.88892	-0.013135	0.03939
2331	0.091618	-0.99629	0.88892	-0.00028819	0.040257
2357	0.091618	-0.99629	0.88892	-0.025035	0.038924
2561	0.091618	-0.99629	0.88892	-0.015232	0.039578
2602	0.091618	-0.99629	0.88892	0.031014	0.041882
2688	0.091618	-0.99629	0.88892	0.012142	0.040549
2786	0.091618	-0.99629	0.88892	0.039849	0.042164
2941	0.091618	-0.99629	0.88892	0.0012229	0.040094
3106	0.091618	-0.99629	0.88892	-0.028274	0.038994
3224	0.091618	-0.99629	0.88892	-0.016801	0.039339
12	0.091418	-0.99733	0.88957	-0.012191	0.03958
36	0.091418	-0.99733	0.88957	0.0098344	0.040518
339	0.091418	-0.99733	0.88957	-0.0081471	0.039662
344	0.091418	-0.99733	0.88957	-0.026488	0.03896
478	0.091418	-0.99733	0.88957	-0.018918	0.039322
709	0.091418	-0.99733	0.88957	-0.0060644	0.039777
1046	0.091418	-0.99733	0.88957	-0.010677	0.039708
1235	0.091418	-0.99733	0.88957	0.032748	0.041909
1254	0.091418	-0.99733	0.88957	-0.021753	0.039142
1291	0.091418	-0.99733	0.88957	-0.0057027	0.039892
1588	0.091418	-0.99733	0.88957	0.0053772	0.040336
1611	0.091418	-0.99733	0.88957	-0.012442	0.039384
1687	0.091418	-0.99733	0.88957	-0.003597	0.040077
1700	0.091418	-0.99733	0.88957	-0.017998	0.039214
1709	0.091418	-0.99733	0.88957	-0.011746	0.039547
1811	0.091418	-0.99733	0.88957	-0.00046366	0.040156
1857	0.091418	-0.99733	0.88957	0.0090388	0.040605
1927	0.091418	-0.99733	0.88957	-0.0016102	0.039907
2004	0.091418	-0.99733	0.88957	-0.012306	0.039695
2179	0.091418	-0.99733	0.88957	0.016916	0.040726
2348	0.091418	-0.99733	0.88957	0.0097304	0.040563
2351	0.091418	-0.99733	0.88957	-0.0028042	0.039926
2356	0.091418	-0.99733	0.88957	-0.00074895	0.040021
2363	0.091418	-0.99733	0.88957	-0.020015	0.039291
2426	0.091418	-0.99733	0.88957	-0.01315	0.039479
2480	0.091418	-0.99733	0.88957	-0.013154	0.039469
2482	0.091418	-0.99733	0.88957	-0.018022	0.039181
2499	0.091418	-0.99733	0.88957	-0.022041	0.039133
2706	0.091418	-0.99733	0.88957	-0.020108	0.039165
2792	0.091418	-0.99733	0.88957	-0.014304	0.039437
3030	0.091418	-0.99733	0.88957	-0.015469	0.039303
3124	0.091418	-0.99733	0.88957	-0.015741	0.039288
3130	0.091418	-0.99733	0.88957	0.0060397	0.040493
3172	0.091418	-0.99733	0.88957	-1.5466e-05	0.040104
67	0.091218	-0.99838	0.89042	-0.015248	0.039501
68	0.091218	-0.99838	0.89042	-0.019716	0.039202
150	0.091218	-0.99838	0.89042	0.0098411	0.040458
275	0.091218	-0.99838	0.89042	-0.023466	0.038934
304	0.091218	-0.99838	0.89042	-0.01583	0.0394
323	0.091218	-0.99838	0.89042	-0.020097	0.039299
642	0.091218	-0.99838	0.89042	0.014643	0.040645
685	0.091218	-0.99838	0.89042	-0.010826	0.039858
752	0.091218	-0.99838	0.89042	-0.015931	0.039271
760	0.091218	-0.99838	0.89042	-0.01185	0.039483
834	0.091218	-0.99838	0.89042	0.013571	0.040824
865	0.091218	-0.99838	0.89042	-0.021465	0.039165
952	0.091218	-0.99838	0.89042	-0.013399	0.039457
1016	0.091218	-0.99838	0.89042	-0.0043012	0.040099
1029	0.091218	-0.99838	0.89042	0.014788	0.041101
1097	0.091218	-0.99838	0.89042	-0.024027	0.038921
1098	0.091218	-0.99838	0.89042	0.00076768	0.040101
1148	0.091218	-0.99838	0.89042	0.0082237	0.040763
1158	0.091218	-0.99838	0.89042	-0.018947	0.039293
1234	0.091218	-0.99838	0.89042	-0.0076422	0.039663
1337	0.091218	-0.99838	0.89042	-0.028436	0.038851
1423	0.091218	-0.99838	0.89042	0.028589	0.041202
1507	0.091218	-0.99838	0.89042	0.019461	0.041012
1559	0.091218	-0.99838	0.89042	0.0071722	0.040643
1574	0.091218	-0.99838	0.89042	-0.015847	0.039266
1699	0.091218	-0.99838	0.89042	-0.013231	0.039362
1798	0.091218	-0.99838	0.89042	-0.013593	0.039427
1974	0.091218	-0.99838	0.89042	-0.0074857	0.039709
2156	0.091218	-0.99838	0.89042	-0.015859	0.03948
2237	0.091218	-0.99838	0.89042	-0.010083	0.039768
2240	0.091218	-0.99838	0.89042	-0.012516	0.039323
2300	0.091218	-0.99838	0.89042	-0.014401	0.039415
2312	0.091218	-0.99838	0.89042	0.030131	0.04217
2340	0.091218	-0.99838	0.89042	0.012551	0.040631
2343	0.091218	-0.99838	0.89042	-0.017174	0.039163
2345	0.091218	-0.99838	0.89042	-0.010315	0.039608
2352	0.091218	-0.99838	0.89042	-0.010931	0.039925
2456	0.091218	-0.99838	0.89042	0.0054814	0.040347
2474	0.091218	-0.99838	0.89042	-0.022511	0.039096
2626	0.091218	-0.99838	0.89042	-0.0048604	0.039938
2650	0.091218	-0.99838	0.89042	-0.014427	0.039395
2847	0.091218	-0.99838	0.89042	0.029463	0.042081
2863	0.091218	-0.99838	0.89042	-0.0020724	0.040055
2951	0.091218	-0.99838	0.89042	-0.0069262	0.039962
3032	0.091218	-0.99838	0.89042	-0.020707	0.039104
3090	0.091218	-0.99838	0.89042	0.0039351	0.040273
3198	0.091218	-0.99838	0.89042	-0.018746	0.039131
89	0.091018	-0.99943	0.89108	-0.020616	0.039242
241	0.091018	-0.99943	0.89108	-0.013369	0.039469
250	0.091018	-0.99943	0.89108	-0.013471	0.039427
602	0.091018	-0.99943	0.89108	-0.015088	0.039362
812	0.091018	-0.99943	0.89108	-0.0066505	0.039977
915	0.091018	-0.99943	0.89108	-0.026553	0.038954
922	0.091018	-0.99943	0.89108	0.0069994	0.040476
929	0.091018	-0.99943	0.89108	-0.023922	0.038862
973	0.091018	-0.99943	0.89108	0.0017691	0.040045
1071	0.091018	-0.99943	0.89108	-0.011473	0.0395
1076	0.091018	-0.99943	0.89108	-0.0062395	0.03979
1217	0.091018	-0.99943	0.89108	-0.030953	0.038699
1317	0.091018	-0.99943	0.89108	0.0078456	0.0405
1486	0.091018	-0.99943	0.89108	-0.0022625	0.040137
1510	0.091018	-0.99943	0.89108	-0.012143	0.03965
1517	0.091018	-0.99943	0.89108	-0.0043745	0.039659
1542	0.091018	-0.99943	0.89108	0.00087752	0.040209
1643	0.091018	-0.99943	0.89108	-0.0061987	0.039774
1717	0.091018	-0.99943	0.89108	-0.025777	0.038912
1741	0.091018	-0.99943	0.89108	0.0084168	0.040368
1837	0.091018	-0.99943	0.89108	-0.02112	0.039068
1873	0.091018	-0.99943	0.89108	-0.0060217	0.039664
1983	0.091018	-0.99943	0.89108	-0.014873	0.039472
2212	0.091018	-0.99943	0.89108	-0.013592	0.039461
2332	0.091018	-0.99943	0.89108	-0.018614	0.039221
2389	0.091018	-0.99943	0.89108	-0.02341	0.038948
2443	0.091018	-0.99943	0.89108	-0.010946	0.03964
2519	0.091018	-0.99943	0.89108	-0.0077451	0.039694
2537	0.091018	-0.99943	0.89108	0.0040436	0.04061
2552	0.091018	-0.99943	0.89108	0.0013845	0.040148
2598	0.091018	-0.99943	0.89108	-0.0080187	0.039868
2659	0.091018	-0.99943	0.89108	-0.026492	0.038961
2736	0.091018	-0.99943	0.89108	0.0038542	0.040497
2797	0.091018	-0.99943	0.89108	-0.013698	0.039314
2809	0.091018	-0.99943	0.89108	-0.0076857	0.039763
2822	0.091018	-0.99943	0.89108	-0.018911	0.039207
2831	0.091018	-0.99943	0.89108	-0.032322	0.038841
2980	0.091018	-0.99943	0.89108	-0.013346	0.039484
3199	0.091018	-0.99943	0.89108	0.003456	0.04011
51	0.090818	-1.0005	0.89177	-0.0036854	0.040013
121	0.090818	-1.0005	0.89177	0.0045585	0.040355
123	0.090818	-1.0005	0.89177	-0.012643	0.03951
136	0.090818	-1.0005	0.89177	-0.021711	0.039237
225	0.090818	-1.0005	0.89177	0.024152	0.041431
351	0.090818	-1.0005	0.89177	-0.019035	0.039228
389	0.090818	-1.0005	0.89177	-0.016558	0.039298
474	0.090818	-1.0005	0.89177	0.0055317	0.040291
693	0.090818	-1.0005	0.89177	-0.016834	0.039286
791	0.090818	-1.0005	0.89177	0.038967	0.042217
869	0.090818	-1.0005	0.89177	-0.0041642	0.03993
949	0.090818	-1.0005	0.89177	-0.0087698	0.039633
1108	0.090818	-1.0005	0.89177	-0.020094	0.039315
1155	0.090818	-1.0005	0.89177	-0.029005	0.038688
1169	0.090818	-1.0005	0.89177	-0.0088888	0.039767
1181	0.090818	-1.0005	0.89177	-0.0041386	0.039933
1199	0.090818	-1.0005	0.89177	0.015312	0.040878
1210	0.090818	-1.0005	0.89177	-0.021923	0.038976
1216	0.090818	-1.0005	0.89177	-0.02174	0.039008
1315	0.090818	-1.0005	0.89177	-0.017188	0.039249
1410	0.090818	-1.0005	0.89177	-0.024933	0.039049
1412	0.090818	-1.0005	0.89177	-0.018121	0.039256
1650	0.090818	-1.0005	0.89177	-0.030301	0.038894
1676	0.090818	-1.0005	0.89177	0.0077645	0.040628
1793	0.090818	-1.0005	0.89177	-0.02457	0.039063
1889	0.090818	-1.0005	0.89177	-0.0096	0.039509
2104	0.090818	-1.0005	0.89177	-0.012462	0.039442
2131	0.090818	-1.0005	0.89177	-0.0017275	0.040297
2268	0.090818	-1.0005	0.89177	-0.022896	0.039062
2272	0.090818	-1.0005	0.89177	-0.026142	0.038888
2486	0.090818	-1.0005	0.89177	-0.011585	0.039685
2540	0.090818	-1.0005	0.89177	0.039802	0.042062
2652	0.090818	-1.0005	0.89177	-0.016722	0.039404
2662	0.090818	-1.0005	0.89177	-0.019011	0.039144
2788	0.090818	-1.0005	0.89177	0.0059845	0.040627
2886	0.090818	-1.0005	0.89177	0.01236	0.040307
2903	0.090818	-1.0005	0.89177	-0.0029701	0.039822
2937	0.090818	-1.0005	0.89177	-0.021291	0.039188
3012	0.090818	-1.0005	0.89177	-0.028528	0.038905
3029	0.090818	-1.0005	0.89177	-0.022471	0.038974
3059	0.090818	-1.0005	0.89177	0.01953	0.040976
3073	0.090818	-1.0005	0.89177	-0.016015	0.039512
3162	0.090818	-1.0005	0.89177	-0.018353	0.039288
3243	0.090818	-1.0005	0.89177	-0.017303	0.039298
2	0.090618	-1.0015	0.89235	0.01497	0.041015
122	0.090618	-1.0015	0.89235	-0.020165	0.039098
147	0.090618	-1.0015	0.89235	0.022574	0.041392
378	0.090618	-1.0015	0.89235	-0.0046223	0.040196
568	0.090618	-1.0015	0.89235	-0.0050329	0.039904
646	0.090618	-1.0015	0.89235	-0.014342	0.039403
730	0.090618	-1.0015	0.89235	-0.0076324	0.039653
731	0.090618	-1.0015	0.89235	-0.011567	0.039505
786	0.090618	-1.0015	0.89235	-0.017106	0.039249
862	0.090618	-1.0015	0.89235	-0.027884	0.038721
911	0.090618	-1.0015	0.89235	0.016404	0.041003
936	0.090618	-1.0015	0.89235	-0.021082	0.039065
1054	0.090618	-1.0015	0.89235	0.00074045	0.040278
1061	0.090618	-1.0015	0.89235	-0.018936	0.039317
1070	0.090618	-1.0015	0.89235	-0.0086417	0.039699
1147	0.090618	-1.0015	0.89235	-0.0087473	0.039947
1257	0.090618	-1.0015	0.89235	-0.019393	0.0394
1432	0.090618	-1.0015	0.89235	-0.01161	0.03951
1436	0.090618	-1.0015	0.89235	-0.014884	0.039391
1502	0.090618	-1.0015	0.89235	-0.0064106	0.039828
1957	0.090618	-1.0015	0.89235	0.001934	0.04018
2290	0.090618	-1.0015	0.89235	-0.017275	0.039195
2344	0.090618	-1.0015	0.89235	-0.0046629	0.03999
2489	0.090618	-1.0015	0.89235	0.025384	0.041613
2669	0.090618	-1.0015	0.89235	-0.019753	0.039083
2807	0.090618	-1.0015	0.89235	-0.0057272	0.04002
2820	0.090618	-1.0015	0.89235	-0.0031423	0.039857
2893	0.090618	-1.0015	0.89235	0.0022661	0.040256
2943	0.090618	-1.0015	0.89235	0.0023133	0.040481
2955	0.090618	-1.0015	0.89235	-0.024133	0.039016
3014	0.090618	-1.0015	0.89235	-0.0064323	0.03982
3033	0.090618	-1.0015	0.89235	-0.02246	0.038892
3051	0.090618	-1.0015	0.89235	0.010118	0.040442
3055	0.090618	-1.0015	0.89235	-0.02416	0.039022
3072	0.090618	-1.0015	0.89235	-0.02799	0.038871
3086	0.090618	-1.0015	0.89235	0.0074168	0.040504
3161	0.090618	-1.0015	0.89235	-0.014251	0.039336
3181	0.090618	-1.0015	0.89235	-0.0098846	0.03969
3228	0.090618	-1.0015	0.89235	-0.021324	0.039069
105	0.090418	-1.0026	0.89295	-0.0022147	0.039968
107	0.090418	-1.0026	0.89295	-0.020028	0.039214
130	0.090418	-1.0026	0.89295	7.6223e-05	0.040103
199	0.090418	-1.0026	0.89295	0.022344	0.041726
242	0.090418	-1.0026	0.89295	0.01852	0.041088
360	0.090418	-1.0026	0.89295	-0.010438	0.039649
427	0.090418	-1.0026	0.89295	-0.00981	0.039513
518	0.090418	-1.0026	0.89295	-0.01719	0.039276
530	0.090418	-1.0026	0.89295	-0.014479	0.039537
551	0.090418	-1.0026	0.89295	-0.0087483	0.03961
719	0.090418	-1.0026	0.89295	0.0086656	0.040709
810	0.090418	-1.0026	0.89295	-0.01447	0.03941
907	0.090418	-1.0026	0.89295	-0.0054648	0.039857
1006	0.090418	-1.0026	0.89295	-0.012407	0.03944
1050	0.090418	-1.0026	0.89295	-0.028167	0.03882
1056	0.090418	-1.0026	0.89295	-0.014195	0.039306
1085	0.090418	-1.0026	0.89295	-0.023385	0.039196
1093	0.090418	-1.0026	0.89295	-0.016967	0.039445
1187	0.090418	-1.0026	0.89295	-0.033434	0.038719
1361	0.090418	-1.0026	0.89295	0.0048518	0.040169
1374	0.090418	-1.0026	0.89295	-0.0030655	0.039886
1445	0.090418	-1.0026	0.89295	-0.019782	0.039184
1487	0.090418	-1.0026	0.89295	0.051111	0.042531
1875	0.090418	-1.0026	0.89295	0.021515	0.041227
1920	0.090418	-1.0026	0.89295	-0.022211	0.039033
1937	0.090418	-1.0026	0.89295	-0.019548	0.039221
2151	0.090418	-1.0026	0.89295	-0.028159	0.039014
2255	0.090418	-1.0026	0.89295	0.0039371	0.040243
2276	0.090418	-1.0026	0.89295	-0.023303	0.038919
2296	0.090418	-1.0026	0.89295	-0.0095354	0.039577
2439	0.090418	-1.0026	0.89295	0.03198	0.041892
2448	0.090418	-1.0026	0.89295	-0.010074	0.039691
2467	0.090418	-1.0026	0.89295	-0.014341	0.039463
2505	0.090418	-1.0026	0.89295	0.026965	0.041801
2592	0.090418	-1.0026	0.89295	-0.0056629	0.039737
2612	0.090418	-1.0026	0.89295	0.014596	0.040905
2647	0.090418	-1.0026	0.89295	-0.033032	0.038514
2685	0.090418	-1.0026	0.89295	-0.028687	0.038934
2819	0.090418	-1.0026	0.89295	-0.025966	0.038862
3027	0.090418	-1.0026	0.89295	0.002404	0.040186
3220	0.090418	-1.0026	0.89295	-0.0047798	0.039688
3245	0.090418	-1.0026	0.89295	-0.015769	0.039355
3247	0.090418	-1.0026	0.89295	-0.031732	0.038747
180	0.090218	-1.0036	0.89367	-0.013072	0.039299
205	0.090218	-1.0036	0.89367	-0.011131	0.039536
289	0.090218	-1.0036	0.89367	-0.0011857	0.039888
335	0.090218	-1.0036	0.89367	0.023704	0.041831
348	0.090218	-1.0036	0.89367	-0.0127	0.039513
407	0.090218	-1.0036	0.89367	-0.014748	0.039376
456	0.090218	-1.0036	0.89367	-0.0027156	0.039927
476	0.090218	-1.0036	0.89367	-0.0035618	0.040049
612	0.090218	-1.0036	0.89367	-0.010232	0.039486
632	0.090218	-1.0036	0.89367	-0.025813	0.038947
645	0.090218	-1.0036	0.89367	0.0090858	0.040695
670	0.090218	-1.0036	0.89367	-0.004971	0.039833
793	0.090218	-1.0036	0.89367	-0.0083362	0.039692
800	0.090218	-1.0036	0.89367	-0.010122	0.039663
856	0.090218	-1.0036	0.89367	-0.020329	0.039021
894	0.090218	-1.0036	0.89367	-0.012397	0.039454
906	0.090218	-1.0036	0.89367	-0.015433	0.039447
955	0.090218	-1.0036	0.89367	-0.012587	0.039564
1017	0.090218	-1.0036	0.89367	0.024681	0.041614
1141	0.090218	-1.0036	0.89367	-0.0034221	0.039894
1156	0.090218	-1.0036	0.89367	-0.022339	0.039124
1175	0.090218	-1.0036	0.89367	0.00058907	0.040188
1195	0.090218	-1.0036	0.89367	-0.023265	0.039017
1251	0.090218	-1.0036	0.89367	-0.020484	0.039291
1256	0.090218	-1.0036	0.89367	-0.017648	0.039364
1300	0.090218	-1.0036	0.89367	0.024419	0.041412
1425	0.090218	-1.0036	0.89367	-0.019712	0.039267
1550	0.090218	-1.0036	0.89367	-0.0017176	0.040078
1789	0.090218	-1.0036	0.89367	0.009888	0.040496
1802	0.090218	-1.0036	0.89367	-0.018829	0.039317
1891	0.090218	-1.0036	0.89367	0.036799	0.04178
1916	0.090218	-1.0036	0.89367	-0.011153	0.039326
2016	0.090218	-1.0036	0.89367	0.0094782	0.040567
2066	0.090218	-1.0036	0.89367	-0.0093974	0.039776
2176	0.090218	-1.0036	0.89367	-0.0088269	0.03992
2199	0.090218	-1.0036	0.89367	-0.0031518	0.040046
2202	0.090218	-1.0036	0.89367	-0.010351	0.039582
2217	0.090218	-1.0036	0.89367	-0.022749	0.03906
2235	0.090218	-1.0036	0.89367	0.0011746	0.040378
2263	0.090218	-1.0036	0.89367	-0.012495	0.039584
2297	0.090218	-1.0036	0.89367	-0.02138	0.039037
2360	0.090218	-1.0036	0.89367	-0.023166	0.039055
2388	0.090218	-1.0036	0.89367	-0.012668	0.039399
2444	0.090218	-1.0036	0.89367	-0.0093351	0.039764
2508	0.090218	-1.0036	0.89367	-0.00039073	0.040171
2837	0.090218	-1.0036	0.89367	0.0063437	0.040418
2885	0.090218	-1.0036	0.89367	0.0058432	0.040594
2932	0.090218	-1.0036	0.89367	-0.030286	0.038603
2985	0.090218	-1.0036	0.89367	-0.01062	0.039891
2995	0.090218	-1.0036	0.89367	0.026783	0.041403
3004	0.090218	-1.0036	0.89367	-0.020305	0.039116
3068	0.090218	-1.0036	0.89367	-0.0088012	0.039697
3121	0.090218	-1.0036	0.89367	0.0016865	0.040379
3122	0.090218	-1.0036	0.89367	-0.0028885	0.040093
3194	0.090218	-1.0036	0.89367	-0.0095987	0.039632
1	0.090018	-1.0047	0.894265	-0.024219	0.039129
26	0.090018	-1.0047	0.89427	0.0029477	0.040133
39	0.090018	-1.0047	0.89427	-0.0094493	0.039606
46	0.090018	-1.0047	0.89427	-0.00039783	0.039892
185	0.090018	-1.0047	0.89427	-0.030178	0.038709
245	0.090018	-1.0047	0.89427	-0.0091099	0.039746
402	0.090018	-1.0047	0.89427	0.0024411	0.040337
437	0.090018	-1.0047	0.89427	-0.01251	0.039536
459	0.090018	-1.0047	0.89427	0.0072356	0.040591
465	0.090018	-1.0047	0.89427	-0.0065087	0.039888
468	0.090018	-1.0047	0.89427	0.010943	0.040602
566	0.090018	-1.0047	0.89427	-0.02617	0.038844
1038	0.090018	-1.0047	0.89427	-0.025636	0.038878
1049	0.090018	-1.0047	0.89427	-0.018271	0.039434
1051	0.090018	-1.0047	0.89427	-0.001895	0.03993
1117	0.090018	-1.0047	0.89427	-0.016338	0.039289
1149	0.090018	-1.0047	0.89427	-0.0090661	0.039825
1378	0.090018	-1.0047	0.89427	-0.0067958	0.039738
1422	0.090018	-1.0047	0.89427	-0.012768	0.039395
1488	0.090018	-1.0047	0.89427	-0.020961	0.039189
1531	0.090018	-1.0047	0.89427	-0.0046963	0.039922
1599	0.090018	-1.0047	0.89427	0.011718	0.040594
1612	0.090018	-1.0047	0.89427	-0.021718	0.039057
1613	0.090018	-1.0047	0.89427	-0.0046406	0.040065
1630	0.090018	-1.0047	0.89427	-0.021572	0.039268
1664	0.090018	-1.0047	0.89427	-0.016621	0.039302
1718	0.090018	-1.0047	0.89427	-0.019765	0.039088
1721	0.090018	-1.0047	0.89427	-0.00093749	0.040123
1728	0.090018	-1.0047	0.89427	-0.010404	0.039701
1733	0.090018	-1.0047	0.89427	0.014342	0.041031
1816	0.090018	-1.0047	0.89427	-0.018346	0.039274
2083	0.090018	-1.0047	0.89427	-0.011716	0.039438
2093	0.090018	-1.0047	0.89427	-0.0087785	0.039752
2115	0.090018	-1.0047	0.89427	-0.021372	0.039108
2162	0.090018	-1.0047	0.89427	-0.014158	0.039369
2181	0.090018	-1.0047	0.89427	-0.013971	0.039543
2430	0.090018	-1.0047	0.89427	-0.021534	0.038895
2449	0.090018	-1.0047	0.89427	0.010984	0.040929
2457	0.090018	-1.0047	0.89427	-0.023375	0.039141
2774	0.090018	-1.0047	0.89427	-0.0037651	0.040112
2777	0.090018	-1.0047	0.89427	-0.009718	0.039548
2877	0.090018	-1.0047	0.89427	-0.0082375	0.039752
2890	0.090018	-1.0047	0.89427	-0.013808	0.039505
2962	0.090018	-1.0047	0.89427	-0.02443	0.039047
3021	0.090018	-1.0047	0.89427	0.017819	0.040789
3036	0.090018	-1.0047	0.89427	-0.025002	0.038996
3038	0.090018	-1.0047	0.89427	-0.022204	0.039082
3184	0.090018	-1.0047	0.89427	-0.010728	0.039528
3259	0.090018	-1.0047	0.89427	0.0023787	0.040189
16	0.089818	-1.0058	0.89488	-0.025302	0.039077
32	0.089818	-1.0058	0.89488	-0.022049	0.039036
157	0.089818	-1.0058	0.89488	0.0044661	0.040521
168	0.089818	-1.0058	0.89488	0.018367	0.040844
177	0.089818	-1.0058	0.89488	0.0052899	0.040429
361	0.089818	-1.0058	0.89488	0.0061099	0.040345
368	0.089818	-1.0058	0.89488	-0.0009138	0.040274
370	0.089818	-1.0058	0.89488	-0.0058372	0.040097
669	0.089818	-1.0058	0.89488	-0.014434	0.039383
671	0.089818	-1.0058	0.89488	-0.015751	0.039322
688	0.089818	-1.0058	0.89488	-0.014969	0.039279
736	0.089818	-1.0058	0.89488	0.018474	0.041465
754	0.089818	-1.0058	0.89488	-0.019337	0.039163
813	0.089818	-1.0058	0.89488	-0.010197	0.039432
849	0.089818	-1.0058	0.89488	-0.0088023	0.039699
931	0.089818	-1.0058	0.89488	-0.012807	0.039372
953	0.089818	-1.0058	0.89488	-0.024364	0.038984
1064	0.089818	-1.0058	0.89488	-0.0022996	0.039916
1083	0.089818	-1.0058	0.89488	0.0092417	0.040535
1231	0.089818	-1.0058	0.89488	-0.031259	0.038756
1296	0.089818	-1.0058	0.89488	-0.029915	0.038757
1302	0.089818	-1.0058	0.89488	-0.010393	0.039547
1324	0.089818	-1.0058	0.89488	-0.024521	0.038929
1360	0.089818	-1.0058	0.89488	-0.0049718	0.039931
1391	0.089818	-1.0058	0.89488	-0.0053735	0.039733
1413	0.089818	-1.0058	0.89488	0.0020857	0.040358
1516	0.089818	-1.0058	0.89488	-0.01266	0.039408
1570	0.089818	-1.0058	0.89488	-0.0083009	0.039746
1723	0.089818	-1.0058	0.89488	-0.022202	0.039059
1815	0.089818	-1.0058	0.89488	-0.018041	0.039334
1842	0.089818	-1.0058	0.89488	-0.025214	0.038863
1980	0.089818	-1.0058	0.89488	-0.011509	0.039522
1991	0.089818	-1.0058	0.89488	-0.021296	0.039221
2092	0.089818	-1.0058	0.89488	0.0051233	0.040355
2147	0.089818	-1.0058	0.89488	-0.0086288	0.039739
2191	0.089818	-1.0058	0.89488	0.025645	0.041653
2256	0.089818	-1.0058	0.89488	0.039002	0.042365
2365	0.089818	-1.0058	0.89488	-0.028079	0.038837
2455	0.089818	-1.0058	0.89488	-0.0074764	0.039858
2493	0.089818	-1.0058	0.89488	-0.021973	0.039044
2545	0.089818	-1.0058	0.89488	-0.0057143	0.039977
2549	0.089818	-1.0058	0.89488	-0.017822	0.039203
2565	0.089818	-1.0058	0.89488	-0.0059364	0.039733
2635	0.089818	-1.0058	0.89488	-0.0076711	0.039858
2651	0.089818	-1.0058	0.89488	-0.015658	0.039219
2701	0.089818	-1.0058	0.89488	0.011956	0.040589
2798	0.089818	-1.0058	0.89488	-0.0082096	0.039776
2810	0.089818	-1.0058	0.89488	-0.0058451	0.039937
2848	0.089818	-1.0058	0.89488	-0.0056986	0.040027
2914	0.089818	-1.0058	0.89488	-0.0096062	0.03939
2919	0.089818	-1.0058	0.89488	0.0081315	0.040724
3037	0.089818	-1.0058	0.89488	-0.0015759	0.040402
3160	0.089818	-1.0058	0.89488	-0.011232	0.03959
3186	0.089818	-1.0058	0.89488	-9.3439e-05	0.040057
217	0.089618	-1.0068	0.89541	-0.022337	0.039098
228	0.089618	-1.0068	0.89541	-0.013426	0.039436
230	0.089618	-1.0068	0.89541	-0.024569	0.039028
281	0.089618	-1.0068	0.89541	-0.021928	0.039132
327	0.089618	-1.0068	0.89541	-0.015564	0.039417
390	0.089618	-1.0068	0.89541	-0.0086152	0.039884
406	0.089618	-1.0068	0.89541	0.0064478	0.04026
492	0.089618	-1.0068	0.89541	-0.016312	0.039294
554	0.089618	-1.0068	0.89541	0.01405	0.040923
565	0.089618	-1.0068	0.89541	-0.017623	0.03926
571	0.089618	-1.0068	0.89541	-0.024886	0.038838
577	0.089618	-1.0068	0.89541	0.0076822	0.040422
604	0.089618	-1.0068	0.89541	-0.0092699	0.039499
686	0.089618	-1.0068	0.89541	-0.017937	0.03916
715	0.089618	-1.0068	0.89541	-0.019978	0.03912
784	0.089618	-1.0068	0.89541	-0.016989	0.039189
814	0.089618	-1.0068	0.89541	-0.0078879	0.03967
843	0.089618	-1.0068	0.89541	-0.0026221	0.039888
875	0.089618	-1.0068	0.89541	-0.018876	0.03917
889	0.089618	-1.0068	0.89541	-0.019294	0.03912
1128	0.089618	-1.0068	0.89541	-0.0224	0.039141
1207	0.089618	-1.0068	0.89541	0.0025643	0.040378
1211	0.089618	-1.0068	0.89541	-0.019531	0.039054
1212	0.089618	-1.0068	0.89541	-0.020094	0.03909
1218	0.089618	-1.0068	0.89541	-0.0098829	0.039801
1233	0.089618	-1.0068	0.89541	0.001037	0.040218
1345	0.089618	-1.0068	0.89541	-0.01073	0.03962
1346	0.089618	-1.0068	0.89541	-0.015563	0.039296
1348	0.089618	-1.0068	0.89541	-0.0076612	0.039597
1400	0.089618	-1.0068	0.89541	-0.01955	0.039236
1447	0.089618	-1.0068	0.89541	-9.075e-05	0.040125
1564	0.089618	-1.0068	0.89541	-0.022659	0.039063
1803	0.089618	-1.0068	0.89541	-0.016719	0.039354
1856	0.089618	-1.0068	0.89541	-0.016765	0.039264
1996	0.089618	-1.0068	0.89541	0.025955	0.041646
2222	0.089618	-1.0068	0.89541	0.01896	0.041111
2254	0.089618	-1.0068	0.89541	-0.0040212	0.03986
2409	0.089618	-1.0068	0.89541	-0.018199	0.039073
2460	0.089618	-1.0068	0.89541	-1.9997e-06	0.040147
2497	0.089618	-1.0068	0.89541	-0.028416	0.038856
2526	0.089618	-1.0068	0.89541	-0.020644	0.039231
2571	0.089618	-1.0068	0.89541	-0.023249	0.039047
2593	0.089618	-1.0068	0.89541	0.0094317	0.040509
2668	0.089618	-1.0068	0.89541	-0.016376	0.039327
2711	0.089618	-1.0068	0.89541	-0.019759	0.039197
3005	0.089618	-1.0068	0.89541	0.002105	0.040173
3120	0.089618	-1.0068	0.89541	-0.017099	0.039277
3125	0.089618	-1.0068	0.89541	-0.011827	0.039471
3147	0.089618	-1.0068	0.89541	-0.016878	0.039175
21	0.089418	-1.0079	0.89589	-0.0014049	0.039952
23	0.089418	-1.0079	0.89589	0.0021732	0.040012
156	0.089418	-1.0079	0.89589	0.0022879	0.040292
273	0.089418	-1.0079	0.89589	-0.019004	0.039167
695	0.089418	-1.0079	0.89589	0.0014037	0.04027
790	0.089418	-1.0079	0.89589	-0.019199	0.039135
832	0.089418	-1.0079	0.89589	-0.011134	0.039665
845	0.089418	-1.0079	0.89589	-0.0089701	0.039525
861	0.089418	-1.0079	0.89589	-0.022443	0.03903
910	0.089418	-1.0079	0.89589	-0.017923	0.039206
976	0.089418	-1.0079	0.89589	-0.011749	0.039588
1102	0.089418	-1.0079	0.89589	0.023026	0.041174
1249	0.089418	-1.0079	0.89589	0.016849	0.041072
1294	0.089418	-1.0079	0.89589	-0.0071779	0.039747
1326	0.089418	-1.0079	0.89589	-0.010454	0.039529
1398	0.089418	-1.0079	0.89589	-0.0044368	0.039751
1420	0.089418	-1.0079	0.89589	-0.011829	0.039546
1466	0.089418	-1.0079	0.89589	0.0046345	0.040216
1499	0.089418	-1.0079	0.89589	-0.0085843	0.039729
1730	0.089418	-1.0079	0.89589	-0.021216	0.039072
1825	0.089418	-1.0079	0.89589	0.015901	0.040982
1858	0.089418	-1.0079	0.89589	0.0065375	0.040517
1913	0.089418	-1.0079	0.89589	-0.011796	0.039406
1932	0.089418	-1.0079	0.89589	-0.023974	0.038974
1942	0.089418	-1.0079	0.89589	-0.032221	0.038487
1960	0.089418	-1.0079	0.89589	-0.002017	0.040288
2057	0.089418	-1.0079	0.89589	-0.0032537	0.039944
2058	0.089418	-1.0079	0.89589	-0.0099614	0.03957
2065	0.089418	-1.0079	0.89589	-0.029991	0.038644
2136	0.089418	-1.0079	0.89589	-0.010098	0.039684
2195	0.089418	-1.0079	0.89589	-0.018754	0.0394
2219	0.089418	-1.0079	0.89589	-0.021038	0.039118
2329	0.089418	-1.0079	0.89589	-0.0087146	0.03981
2469	0.089418	-1.0079	0.89589	-0.021095	0.039036
2516	0.089418	-1.0079	0.89589	-0.01774	0.039205
2623	0.089418	-1.0079	0.89589	-0.0089539	0.039587
2645	0.089418	-1.0079	0.89589	0.016669	0.041057
2698	0.089418	-1.0079	0.89589	-0.028469	0.038733
2721	0.089418	-1.0079	0.89589	-0.021075	0.039092
2841	0.089418	-1.0079	0.89589	-0.006912	0.039872
2849	0.089418	-1.0079	0.89589	-0.0078378	0.039661
2854	0.089418	-1.0079	0.89589	-0.029526	0.038889
2956	0.089418	-1.0079	0.89589	0.018982	0.0411
3101	0.089418	-1.0079	0.89589	-0.022763	0.038937
3180	0.089418	-1.0079	0.89589	-0.0042319	0.040003
3183	0.089418	-1.0079	0.89589	-0.0048318	0.039741
3202	0.089418	-1.0079	0.89589	0.0027116	0.040081
18	0.089218	-1.009	0.89632	-0.029679	0.038828
35	0.089218	-1.009	0.89632	0.00035211	0.039951
69	0.089218	-1.009	0.89632	-0.020047	0.039168
86	0.089218	-1.009	0.89632	-0.021874	0.039183
220	0.089218	-1.009	0.89632	-0.0091141	0.039654
236	0.089218	-1.009	0.89632	0.010661	0.040321
302	0.089218	-1.009	0.89632	-0.0066243	0.039655
398	0.089218	-1.009	0.89632	-0.031962	0.038679
657	0.089218	-1.009	0.89632	-0.0060293	0.039957
823	0.089218	-1.009	0.89632	-0.020301	0.039126
858	0.089218	-1.009	0.89632	-0.038509	0.038435
882	0.089218	-1.009	0.89632	-0.018963	0.039169
925	0.089218	-1.009	0.89632	-0.020266	0.039118
972	0.089218	-1.009	0.89632	-0.026611	0.038826
1048	0.089218	-1.009	0.89632	-0.00021109	0.040111
1182	0.089218	-1.009	0.89632	-0.0076519	0.039717
1225	0.089218	-1.009	0.89632	-0.012954	0.039414
1392	0.089218	-1.009	0.89632	0.0079179	0.040288
1408	0.089218	-1.009	0.89632	0.0041208	0.040236
1419	0.089218	-1.009	0.89632	-0.023053	0.038998
1468	0.089218	-1.009	0.89632	-0.0059342	0.039711
1535	0.089218	-1.009	0.89632	0.022863	0.041312
1711	0.089218	-1.009	0.89632	-0.010664	0.0397
1796	0.089218	-1.009	0.89632	-0.023153	0.039036
1824	0.089218	-1.009	0.89632	-0.020806	0.039189
1864	0.089218	-1.009	0.89632	-0.0021353	0.039803
1910	0.089218	-1.009	0.89632	-0.020181	0.039117
1948	0.089218	-1.009	0.89632	-0.010295	0.039569
1952	0.089218	-1.009	0.89632	-0.0024062	0.039947
2006	0.089218	-1.009	0.89632	-0.015938	0.039387
2029	0.089218	-1.009	0.89632	-0.0011851	0.03994
2061	0.089218	-1.009	0.89632	-0.022292	0.039095
2091	0.089218	-1.009	0.89632	-0.0040508	0.040029
2328	0.089218	-1.009	0.89632	0.011199	0.040499
2376	0.089218	-1.009	0.89632	-0.023652	0.038924
2410	0.089218	-1.009	0.89632	-0.0073842	0.039812
2483	0.089218	-1.009	0.89632	-0.017961	0.039398
2746	0.089218	-1.009	0.89632	-0.0020055	0.039742
2851	0.089218	-1.009	0.89632	-0.017593	0.039167
2871	0.089218	-1.009	0.89632	-0.0082154	0.039862
2928	0.089218	-1.009	0.89632	-0.018264	0.039168
2930	0.089218	-1.009	0.89632	-0.025052	0.039019
3091	0.089218	-1.009	0.89632	0.00035468	0.040216
3240	0.089218	-1.009	0.89632	0.022345	0.041086
60	0.089018	-1.01	0.8968	-0.011815	0.039461
71	0.089018	-1.01	0.8968	-0.017279	0.039192
268	0.089018	-1.01	0.8968	-0.014072	0.039459
305	0.089018	-1.01	0.8968	0.0036234	0.040392
342	0.089018	-1.01	0.8968	-0.012423	0.039554
426	0.089018	-1.01	0.8968	-0.015848	0.039267
444	0.089018	-1.01	0.8968	-0.023324	0.039034
490	0.089018	-1.01	0.8968	-0.0045949	0.040176
526	0.089018	-1.01	0.8968	0.0077163	0.040441
534	0.089018	-1.01	0.8968	-0.017007	0.039295
562	0.089018	-1.01	0.8968	0.0019893	0.040336
732	0.089018	-1.01	0.8968	-0.026329	0.038978
763	0.089018	-1.01	0.8968	-0.015745	0.039369
826	0.089018	-1.01	0.8968	-0.01378	0.039454
926	0.089018	-1.01	0.8968	-0.021756	0.039075
1059	0.089018	-1.01	0.8968	0.0013042	0.040162
1239	0.089018	-1.01	0.8968	-0.026353	0.038866
1266	0.089018	-1.01	0.8968	-0.022304	0.039175
1281	0.089018	-1.01	0.8968	0.029481	0.041575
1359	0.089018	-1.01	0.8968	-0.016015	0.039267
1464	0.089018	-1.01	0.8968	-0.010783	0.039576
1572	0.089018	-1.01	0.8968	0.0018788	0.040222
1619	0.089018	-1.01	0.8968	-0.012279	0.039657
1737	0.089018	-1.01	0.8968	0.0046721	0.040391
1814	0.089018	-1.01	0.8968	-0.032571	0.038688
1848	0.089018	-1.01	0.8968	0.0030518	0.040131
1867	0.089018	-1.01	0.8968	-0.021938	0.039019
1880	0.089018	-1.01	0.8968	-0.016696	0.039193
1972	0.089018	-1.01	0.8968	-0.011725	0.03947
1977	0.089018	-1.01	0.8968	-0.018123	0.039182
2046	0.089018	-1.01	0.8968	-0.0027559	0.040023
2084	0.089018	-1.01	0.8968	-0.0076154	0.039728
2119	0.089018	-1.01	0.8968	-0.015808	0.039309
2122	0.089018	-1.01	0.8968	-0.015398	0.039492
2133	0.089018	-1.01	0.8968	-0.01898	0.039345
2155	0.089018	-1.01	0.8968	-0.0074739	0.039823
2220	0.089018	-1.01	0.8968	-0.017728	0.039282
2496	0.089018	-1.01	0.8968	-0.02212	0.038997
2546	0.089018	-1.01	0.8968	-0.016824	0.039487
2590	0.089018	-1.01	0.8968	0.0064193	0.040332
2640	0.089018	-1.01	0.8968	-0.019842	0.039193
2656	0.089018	-1.01	0.8968	0.0063672	0.040547
2737	0.089018	-1.01	0.8968	-0.0088836	0.03954
2739	0.089018	-1.01	0.8968	0.0034346	0.040367
2898	0.089018	-1.01	0.8968	-0.0069206	0.039852
3020	0.089018	-1.01	0.8968	-0.020538	0.039025
3047	0.089018	-1.01	0.8968	-0.023255	0.038946
3082	0.089018	-1.01	0.8968	-0.0055801	0.039787
3089	0.089018	-1.01	0.8968	0.0097327	0.040772
3197	0.089018	-1.01	0.8968	-0.003549	0.040068
3246	0.089018	-1.01	0.8968	0.0011535	0.040005
3253	0.089018	-1.01	0.8968	-0.020442	0.039048
117	0.088818	-1.0111	0.89729	-0.0074217	0.039709
128	0.088818	-1.0111	0.89729	-0.012934	0.039439
233	0.088818	-1.0111	0.89729	-0.0094098	0.039613
309	0.088818	-1.0111	0.89729	-0.022759	0.039054
572	0.088818	-1.0111	0.89729	0.017399	0.040751
585	0.088818	-1.0111	0.89729	-0.019101	0.039204
637	0.088818	-1.0111	0.89729	0.0054725	0.04028
711	0.088818	-1.0111	0.89729	-0.014424	0.039309
725	0.088818	-1.0111	0.89729	-0.010549	0.039617
863	0.088818	-1.0111	0.89729	0.0042851	0.040214
913	0.088818	-1.0111	0.89729	-0.016864	0.039328
959	0.088818	-1.0111	0.89729	0.0042467	0.040276
984	0.088818	-1.0111	0.89729	-0.012644	0.039466
1119	0.088818	-1.0111	0.89729	-0.022855	0.038921
1142	0.088818	-1.0111	0.89729	-0.0063748	0.039754
1178	0.088818	-1.0111	0.89729	-0.012855	0.039445
1248	0.088818	-1.0111	0.89729	-0.0022459	0.039907
1288	0.088818	-1.0111	0.89729	0.0067858	0.040355
1457	0.088818	-1.0111	0.89729	-0.015753	0.039422
1481	0.088818	-1.0111	0.89729	-0.015187	0.039356
1509	0.088818	-1.0111	0.89729	-0.0045845	0.039896
1536	0.088818	-1.0111	0.89729	-0.0096022	0.039608
1584	0.088818	-1.0111	0.89729	-0.014908	0.039201
1689	0.088818	-1.0111	0.89729	0.014895	0.040864
1745	0.088818	-1.0111	0.89729	0.018439	0.041129
1787	0.088818	-1.0111	0.89729	-0.017785	0.039186
1850	0.088818	-1.0111	0.89729	-0.0062154	0.039768
1968	0.088818	-1.0111	0.89729	-0.0080326	0.03983
1987	0.088818	-1.0111	0.89729	-0.0094547	0.03949
2005	0.088818	-1.0111	0.89729	-0.0058092	0.03977
2063	0.088818	-1.0111	0.89729	-0.030871	0.038702
2126	0.088818	-1.0111	0.89729	-0.014324	0.039325
2139	0.088818	-1.0111	0.89729	-0.021372	0.039179
2145	0.088818	-1.0111	0.89729	0.0088486	0.040743
2170	0.088818	-1.0111	0.89729	-0.013777	0.039603
2175	0.088818	-1.0111	0.89729	-0.014814	0.039323
2178	0.088818	-1.0111	0.89729	-0.00024896	0.039973
2323	0.088818	-1.0111	0.89729	-0.012383	0.039366
2339	0.088818	-1.0111	0.89729	-0.02017	0.039154
2446	0.088818	-1.0111	0.89729	0.011883	0.040949
2454	0.088818	-1.0111	0.89729	-0.0042271	0.039692
2465	0.088818	-1.0111	0.89729	-0.024636	0.038895
2534	0.088818	-1.0111	0.89729	-0.0078099	0.039499
2563	0.088818	-1.0111	0.89729	-0.018733	0.039093
2643	0.088818	-1.0111	0.89729	-0.012384	0.039472
2660	0.088818	-1.0111	0.89729	-0.024469	0.038952
2671	0.088818	-1.0111	0.89729	-0.0051454	0.039626
2862	0.088818	-1.0111	0.89729	-0.0018419	0.039875
2907	0.088818	-1.0111	0.89729	-0.011916	0.039413
2926	0.088818	-1.0111	0.89729	-0.016086	0.039242
3017	0.088818	-1.0111	0.89729	-0.013803	0.039432
3134	0.088818	-1.0111	0.89729	0.021913	0.04097
3143	0.088818	-1.0111	0.89729	0.0064997	0.040685
3207	0.088818	-1.0111	0.89729	-0.0018038	0.040237
3254	0.088818	-1.0111	0.89729	0.007938	0.040361
3263	0.088818	-1.0111	0.89729	0.014616	0.040708
114	0.088618	-1.0122	0.89775	-0.018725	0.038979
149	0.088618	-1.0122	0.89775	-0.0082541	0.039522
308	0.088618	-1.0122	0.89775	-0.028111	0.038919
381	0.088618	-1.0122	0.89775	-0.017851	0.03919
396	0.088618	-1.0122	0.89775	-0.016044	0.039254
405	0.088618	-1.0122	0.89775	-0.0068742	0.039729
447	0.088618	-1.0122	0.89775	0.0012976	0.040256
514	0.088618	-1.0122	0.89775	0.0027154	0.040135
631	0.088618	-1.0122	0.89775	-0.017237	0.039344
664	0.088618	-1.0122	0.89775	-0.012156	0.039748
667	0.088618	-1.0122	0.89775	-0.015742	0.039298
679	0.088618	-1.0122	0.89775	-0.010008	0.039647
694	0.088618	-1.0122	0.89775	-0.021849	0.038904
700	0.088618	-1.0122	0.89775	-0.01731	0.039314
729	0.088618	-1.0122	0.89775	0.013096	0.040677
737	0.088618	-1.0122	0.89775	-0.012455	0.039401
884	0.088618	-1.0122	0.89775	-0.022959	0.039117
924	0.088618	-1.0122	0.89775	-0.024779	0.039135
970	0.088618	-1.0122	0.89775	-0.014108	0.039426
1133	0.088618	-1.0122	0.89775	-0.020594	0.039066
1213	0.088618	-1.0122	0.89775	0.015183	0.040598
1262	0.088618	-1.0122	0.89775	-0.010048	0.039528
1376	0.088618	-1.0122	0.89775	0.006203	0.040157
1456	0.088618	-1.0122	0.89775	-0.019844	0.039047
1480	0.088618	-1.0122	0.89775	-0.0063054	0.039796
1498	0.088618	-1.0122	0.89775	-0.0096938	0.039696
1561	0.088618	-1.0122	0.89775	-0.0070046	0.039705
1595	0.088618	-1.0122	0.89775	-0.0040325	0.039921
1654	0.088618	-1.0122	0.89775	-0.0086118	0.03965
1673	0.088618	-1.0122	0.89775	-0.02702	0.038757
1817	0.088618	-1.0122	0.89775	-0.023405	0.038929
1871	0.088618	-1.0122	0.89775	-0.019392	0.039125
1906	0.088618	-1.0122	0.89775	-0.011399	0.039436
1962	0.088618	-1.0122	0.89775	-0.010925	0.039503
2052	0.088618	-1.0122	0.89775	-0.02051	0.039159
2062	0.088618	-1.0122	0.89775	-0.0078544	0.039851
2205	0.088618	-1.0122	0.89775	-0.021056	0.038941
2241	0.088618	-1.0122	0.89775	-0.019083	0.039116
2334	0.088618	-1.0122	0.89775	-0.019273	0.039243
2401	0.088618	-1.0122	0.89775	-0.014555	0.039188
2520	0.088618	-1.0122	0.89775	-0.033911	0.038545
2525	0.088618	-1.0122	0.89775	0.001906	0.040223
2644	0.088618	-1.0122	0.89775	-0.0043728	0.039843
2738	0.088618	-1.0122	0.89775	-0.016657	0.039196
2753	0.088618	-1.0122	0.89775	-0.033176	0.03861
2754	0.088618	-1.0122	0.89775	0.018838	0.040799
2778	0.088618	-1.0122	0.89775	-0.02352	0.03895
2946	0.088618	-1.0122	0.89775	-0.01622	0.039224
3008	0.088618	-1.0122	0.89775	-0.014954	0.039176
3018	0.088618	-1.0122	0.89775	-0.0092152	0.039527
3026	0.088618	-1.0122	0.89775	0.0026039	0.040214
3057	0.088618	-1.0122	0.89775	-0.012321	0.03943
3081	0.088618	-1.0122	0.89775	-0.021805	0.03904
3145	0.088618	-1.0122	0.89775	-0.029725	0.038712
3165	0.088618	-1.0122	0.89775	-0.018395	0.039176
31	0.088418	-1.0133	0.89803	-0.024379	0.038978
34	0.088418	-1.0133	0.89803	-0.018697	0.039062
96	0.088418	-1.0133	0.89803	0.0064434	0.040437
307	0.088418	-1.0133	0.89803	0.0043717	0.040439
371	0.088418	-1.0133	0.89803	-0.017779	0.0392
453	0.088418	-1.0133	0.89803	-0.025959	0.039083
598	0.088418	-1.0133	0.89803	-0.0047223	0.039835
624	0.088418	-1.0133	0.89803	-0.029546	0.038842
682	0.088418	-1.0133	0.89803	-0.016416	0.039396
779	0.088418	-1.0133	0.89803	0.0030221	0.040313
815	0.088418	-1.0133	0.89803	-0.012935	0.039361
1356	0.088418	-1.0133	0.89803	-0.0074926	0.039912
1503	0.088418	-1.0133	0.89803	0.0094885	0.040434
1617	0.088418	-1.0133	0.89803	0.0039028	0.040254
1621	0.088418	-1.0133	0.89803	-0.0032999	0.0397
1651	0.088418	-1.0133	0.89803	-0.010175	0.039575
1722	0.088418	-1.0133	0.89803	-0.0078318	0.039694
1774	0.088418	-1.0133	0.89803	-0.003516	0.039928
1930	0.088418	-1.0133	0.89803	-0.021353	0.039012
2233	0.088418	-1.0133	0.89803	-0.0029953	0.040105
2280	0.088418	-1.0133	0.89803	-0.018863	0.039107
2281	0.088418	-1.0133	0.89803	-0.015588	0.039309
2369	0.088418	-1.0133	0.89803	-0.018063	0.039191
2395	0.088418	-1.0133	0.89803	-0.014369	0.039448
2414	0.088418	-1.0133	0.89803	0.0044542	0.040062
2433	0.088418	-1.0133	0.89803	-0.025029	0.03881
2441	0.088418	-1.0133	0.89803	-0.0070298	0.039655
2466	0.088418	-1.0133	0.89803	-0.0092861	0.039811
2585	0.088418	-1.0133	0.89803	-0.020096	0.039225
2628	0.088418	-1.0133	0.89803	-0.012932	0.039383
2921	0.088418	-1.0133	0.89803	-0.011951	0.039455
2945	0.088418	-1.0133	0.89803	-0.0131	0.039311
3019	0.088418	-1.0133	0.89803	0.0060551	0.040207
3154	0.088418	-1.0133	0.89803	-0.022551	0.038968
3229	0.088418	-1.0133	0.89803	-0.014051	0.039432
38	0.088218	-1.0143	0.89846	-0.018337	0.039229
92	0.088218	-1.0143	0.89846	-0.018435	0.039356
258	0.088218	-1.0143	0.89846	-0.014826	0.039352
336	0.088218	-1.0143	0.89846	-0.0066701	0.039984
421	0.088218	-1.0143	0.89846	-0.010253	0.039534
439	0.088218	-1.0143	0.89846	-0.0070377	0.039604
463	0.088218	-1.0143	0.89846	-0.01593	0.039265
501	0.088218	-1.0143	0.89846	-0.012029	0.03947
509	0.088218	-1.0143	0.89846	-0.019477	0.038977
542	0.088218	-1.0143	0.89846	-0.019278	0.039093
559	0.088218	-1.0143	0.89846	-0.015138	0.039401
720	0.088218	-1.0143	0.89846	-0.0050072	0.040091
903	0.088218	-1.0143	0.89846	-0.0067336	0.039743
914	0.088218	-1.0143	0.89846	-0.028182	0.038816
945	0.088218	-1.0143	0.89846	-0.01899	0.039252
1096	0.088218	-1.0143	0.89846	-0.0049176	0.039675
1289	0.088218	-1.0143	0.89846	-0.023098	0.038972
1556	0.088218	-1.0143	0.89846	-0.011597	0.039532
1569	0.088218	-1.0143	0.89846	-0.0097018	0.039684
1615	0.088218	-1.0143	0.89846	-7.2215e-05	0.040204
1618	0.088218	-1.0143	0.89846	-0.013372	0.039367
1740	0.088218	-1.0143	0.89846	-0.019848	0.039195
1747	0.088218	-1.0143	0.89846	0.00024081	0.040179
1756	0.088218	-1.0143	0.89846	-0.0013539	0.040094
1812	0.088218	-1.0143	0.89846	-0.00091139	0.039985
1840	0.088218	-1.0143	0.89846	-0.0022027	0.040022
2014	0.088218	-1.0143	0.89846	-0.011254	0.03949
2037	0.088218	-1.0143	0.89846	-0.014996	0.039242
2095	0.088218	-1.0143	0.89846	-0.020666	0.039021
2121	0.088218	-1.0143	0.89846	-0.018294	0.03911
2158	0.088218	-1.0143	0.89846	-0.0025995	0.039889
2183	0.088218	-1.0143	0.89846	-0.0093328	0.039696
2273	0.088218	-1.0143	0.89846	0.013942	0.040801
2298	0.088218	-1.0143	0.89846	-0.001015	0.040107
2306	0.088218	-1.0143	0.89846	-0.024865	0.038994
2392	0.088218	-1.0143	0.89846	0.020619	0.040888
2396	0.088218	-1.0143	0.89846	-0.010106	0.039472
2405	0.088218	-1.0143	0.89846	-0.017527	0.039251
2472	0.088218	-1.0143	0.89846	-0.029227	0.038731
2507	0.088218	-1.0143	0.89846	-0.009519	0.039755
2529	0.088218	-1.0143	0.89846	-0.023092	0.038898
2532	0.088218	-1.0143	0.89846	-0.016657	0.039368
2559	0.088218	-1.0143	0.89846	0.00242	0.040138
2572	0.088218	-1.0143	0.89846	-0.0056937	0.039941
2704	0.088218	-1.0143	0.89846	-0.011886	0.039373
2720	0.088218	-1.0143	0.89846	-0.012132	0.039553
2722	0.088218	-1.0143	0.89846	-0.020727	0.03942
2759	0.088218	-1.0143	0.89846	-0.0080628	0.039665
2783	0.088218	-1.0143	0.89846	-0.00067821	0.039938
2866	0.088218	-1.0143	0.89846	-0.017691	0.039324
2887	0.088218	-1.0143	0.89846	0.01689	0.040913
2944	0.088218	-1.0143	0.89846	0.0069535	0.040194
3107	0.088218	-1.0143	0.89846	-0.014528	0.039331
3142	0.088218	-1.0143	0.89846	0.012147	0.04084
3241	0.088218	-1.0143	0.89846	-0.019009	0.039186
3257	0.088218	-1.0143	0.89846	0.0013214	0.04018
11	0.088018	-1.0154	0.89882	-0.0090568	0.039732
27	0.088018	-1.0154	0.89882	-0.027046	0.038969
42	0.088018	-1.0154	0.89882	-0.015053	0.039342
70	0.088018	-1.0154	0.89882	-0.014638	0.039258
99	0.088018	-1.0154	0.89882	-0.0041504	0.039836
103	0.088018	-1.0154	0.89882	-0.0082207	0.039646
201	0.088018	-1.0154	0.89882	-0.020546	0.038913
285	0.088018	-1.0154	0.89882	-0.018771	0.039227
337	0.088018	-1.0154	0.89882	-0.0077831	0.039584
400	0.088018	-1.0154	0.89882	-0.0078741	0.039606
552	0.088018	-1.0154	0.89882	0.0032329	0.040091
740	0.088018	-1.0154	0.89882	-0.0097573	0.03949
794	0.088018	-1.0154	0.89882	-0.0076552	0.039742
811	0.088018	-1.0154	0.89882	0.00078162	0.039994
828	0.088018	-1.0154	0.89882	-0.012924	0.039528
888	0.088018	-1.0154	0.89882	-0.0065397	0.039642
1057	0.088018	-1.0154	0.89882	-0.014863	0.039394
1143	0.088018	-1.0154	0.89882	0.0079448	0.040762
1172	0.088018	-1.0154	0.89882	-0.014404	0.039235
1221	0.088018	-1.0154	0.89882	-0.007494	0.039742
1525	0.088018	-1.0154	0.89882	-0.016774	0.039386
1571	0.088018	-1.0154	0.89882	0.01372	0.040896
1586	0.088018	-1.0154	0.89882	0.00026203	0.040282
1677	0.088018	-1.0154	0.89882	-0.0042024	0.039775
1922	0.088018	-1.0154	0.89882	-0.010116	0.03957
1950	0.088018	-1.0154	0.89882	-0.015957	0.03928
1990	0.088018	-1.0154	0.89882	-0.023675	0.039001
2038	0.088018	-1.0154	0.89882	-0.0082199	0.039514
2055	0.088018	-1.0154	0.89882	-0.015859	0.039224
2059	0.088018	-1.0154	0.89882	-0.0047275	0.039759
2150	0.088018	-1.0154	0.89882	-0.025697	0.038918
2187	0.088018	-1.0154	0.89882	-0.01075	0.039556
2197	0.088018	-1.0154	0.89882	0.0084423	0.04053
2368	0.088018	-1.0154	0.89882	-0.0043943	0.039831
2402	0.088018	-1.0154	0.89882	-0.017857	0.039249
2492	0.088018	-1.0154	0.89882	-0.00087016	0.040301
2551	0.088018	-1.0154	0.89882	-0.0050992	0.039814
2597	0.088018	-1.0154	0.89882	-0.00089112	0.039971
2619	0.088018	-1.0154	0.89882	-0.022035	0.03933
2686	0.088018	-1.0154	0.89882	0.014777	0.040557
2781	0.088018	-1.0154	0.89882	-0.010324	0.039482
2855	0.088018	-1.0154	0.89882	-0.023265	0.038975
2938	0.088018	-1.0154	0.89882	-0.008165	0.039695
2964	0.088018	-1.0154	0.89882	0.0074454	0.040358
3031	0.088018	-1.0154	0.89882	0.0031514	0.040103
3035	0.088018	-1.0154	0.89882	-0.010928	0.039567
3062	0.088018	-1.0154	0.89882	-0.0077375	0.039634
3127	0.088018	-1.0154	0.89882	-0.0018185	0.040048
3206	0.088018	-1.0154	0.89882	-0.013368	0.039548
15	0.087818	-1.0165	0.89916	-0.023465	0.039047
97	0.087818	-1.0165	0.89916	-0.022152	0.039027
178	0.087818	-1.0165	0.89916	0.0050945	0.04059
259	0.087818	-1.0165	0.89916	-0.00044979	0.040274
326	0.087818	-1.0165	0.89916	-0.025606	0.038902
338	0.087818	-1.0165	0.89916	-0.011033	0.039617
416	0.087818	-1.0165	0.89916	0.0020359	0.040453
442	0.087818	-1.0165	0.89916	-0.021804	0.039119
471	0.087818	-1.0165	0.89916	-0.024392	0.038888
569	0.087818	-1.0165	0.89916	-0.021995	0.039062
592	0.087818	-1.0165	0.89916	0.021093	0.041248
594	0.087818	-1.0165	0.89916	-0.010771	0.039529
741	0.087818	-1.0165	0.89916	-0.0025153	0.039909
799	0.087818	-1.0165	0.89916	-0.0094541	0.039464
1069	0.087818	-1.0165	0.89916	0.0049553	0.040292
1283	0.087818	-1.0165	0.89916	0.0029314	0.040102
1325	0.087818	-1.0165	0.89916	-0.0022098	0.040005
1362	0.087818	-1.0165	0.89916	-0.0023006	0.039799
1471	0.087818	-1.0165	0.89916	-0.0065601	0.039677
1490	0.087818	-1.0165	0.89916	-0.004481	0.039766
1500	0.087818	-1.0165	0.89916	-0.0097757	0.039461
1545	0.087818	-1.0165	0.89916	0.0061386	0.04006
1566	0.087818	-1.0165	0.89916	-0.0092767	0.039514
1753	0.087818	-1.0165	0.89916	-0.021423	0.039051
1775	0.087818	-1.0165	0.89916	-0.01247	0.039224
1826	0.087818	-1.0165	0.89916	-0.0075907	0.039743
1868	0.087818	-1.0165	0.89916	-0.017192	0.039151
1884	0.087818	-1.0165	0.89916	-0.0023073	0.039794
1900	0.087818	-1.0165	0.89916	0.0027321	0.040237
1919	0.087818	-1.0165	0.89916	-0.0059953	0.039838
2051	0.087818	-1.0165	0.89916	-0.024379	0.038938
2223	0.087818	-1.0165	0.89916	0.00032537	0.040319
2261	0.087818	-1.0165	0.89916	-0.020799	0.039085
2313	0.087818	-1.0165	0.89916	-0.011838	0.039626
2461	0.087818	-1.0165	0.89916	0.0026654	0.040148
2715	0.087818	-1.0165	0.89916	0.00021007	0.040206
2740	0.087818	-1.0165	0.89916	0.021105	0.041198
2762	0.087818	-1.0165	0.89916	0.00023553	0.040119
2803	0.087818	-1.0165	0.89916	-0.0077075	0.039913
2860	0.087818	-1.0165	0.89916	-0.019885	0.039188
2933	0.087818	-1.0165	0.89916	-0.0054502	0.039712
2954	0.087818	-1.0165	0.89916	-0.023381	0.038996
3007	0.087818	-1.0165	0.89916	-0.0060729	0.039838
3046	0.087818	-1.0165	0.89916	-0.034773	0.038575
3061	0.087818	-1.0165	0.89916	-0.012083	0.039379
3208	0.087818	-1.0165	0.89916	-0.002172	0.040003
3212	0.087818	-1.0165	0.89916	0.004775	0.040267
17	0.087618	-1.0176	0.89947	-0.024369	0.038915
181	0.087618	-1.0176	0.89947	0.017554	0.040757
253	0.087618	-1.0176	0.89947	-0.0054625	0.039889
315	0.087618	-1.0176	0.89947	-0.015676	0.039226
347	0.087618	-1.0176	0.89947	-0.010591	0.039526
367	0.087618	-1.0176	0.89947	-0.022681	0.03895
397	0.087618	-1.0176	0.89947	0.0047685	0.040437
424	0.087618	-1.0176	0.89947	-0.0044549	0.039818
536	0.087618	-1.0176	0.89947	0.0011573	0.040226
574	0.087618	-1.0176	0.89947	-0.010142	0.03959
623	0.087618	-1.0176	0.89947	-0.0093049	0.039547
683	0.087618	-1.0176	0.89947	-0.019747	0.039032
701	0.087618	-1.0176	0.89947	-0.01308	0.039266
713	0.087618	-1.0176	0.89947	-0.00088307	0.039932
766	0.087618	-1.0176	0.89947	-0.021367	0.039001
855	0.087618	-1.0176	0.89947	-0.0092444	0.039478
1055	0.087618	-1.0176	0.89947	-0.01391	0.0394
1176	0.087618	-1.0176	0.89947	-0.026348	0.038886
1246	0.087618	-1.0176	0.89947	-0.00679	0.039731
1265	0.087618	-1.0176	0.89947	-0.01636	0.039243
1349	0.087618	-1.0176	0.89947	-0.0076877	0.039721
1416	0.087618	-1.0176	0.89947	-0.017242	0.039257
1562	0.087618	-1.0176	0.89947	-0.0091049	0.039611
1653	0.087618	-1.0176	0.89947	0.0045892	0.04038
1764	0.087618	-1.0176	0.89947	-0.018336	0.039302
1782	0.087618	-1.0176	0.89947	0.012204	0.04048
1866	0.087618	-1.0176	0.89947	-0.0058715	0.039751
1896	0.087618	-1.0176	0.89947	-0.0060897	0.03981
1944	0.087618	-1.0176	0.89947	-0.007179	0.039751
2173	0.087618	-1.0176	0.89947	-0.011557	0.03943
2243	0.087618	-1.0176	0.89947	0.00026782	0.039914
2244	0.087618	-1.0176	0.89947	0.010939	0.040828
2278	0.087618	-1.0176	0.89947	0.0052534	0.040046
2350	0.087618	-1.0176	0.89947	-0.014981	0.039452
2417	0.087618	-1.0176	0.89947	-0.020453	0.039051
2613	0.087618	-1.0176	0.89947	-0.0047858	0.039769
2693	0.087618	-1.0176	0.89947	0.031926	0.041441
2726	0.087618	-1.0176	0.89947	-0.017616	0.039432
2742	0.087618	-1.0176	0.89947	-0.019156	0.039136
2802	0.087618	-1.0176	0.89947	-0.021067	0.039063
2839	0.087618	-1.0176	0.89947	-0.020981	0.039056
2845	0.087618	-1.0176	0.89947	-0.016886	0.039297
2858	0.087618	-1.0176	0.89947	-0.017278	0.039153
3069	0.087618	-1.0176	0.89947	-0.017956	0.039349
3117	0.087618	-1.0176	0.89947	-0.0081089	0.039433
3152	0.087618	-1.0176	0.89947	-0.012069	0.03953
40	0.087417	-1.0187	0.89975	-0.018169	0.0392
237	0.087417	-1.0187	0.89975	-0.0066059	0.039859
269	0.087417	-1.0187	0.89975	0.0035448	0.039988
325	0.087417	-1.0187	0.89975	-0.025913	0.038862
434	0.087417	-1.0187	0.89975	-0.0097913	0.039692
621	0.087417	-1.0187	0.89975	-0.0039314	0.039591
717	0.087417	-1.0187	0.89975	-0.012758	0.039426
726	0.087417	-1.0187	0.89975	-0.013646	0.039438
739	0.087417	-1.0187	0.89975	-0.015837	0.039144
895	0.087417	-1.0187	0.89975	-0.018444	0.039195
978	0.087417	-1.0187	0.89975	-0.019526	0.039068
1022	0.087417	-1.0187	0.89975	-0.00046822	0.040198
1053	0.087417	-1.0187	0.89975	-0.0047559	0.039829
1100	0.087417	-1.0187	0.89975	0.0079469	0.040173
1173	0.087417	-1.0187	0.89975	-0.0034036	0.039882
1174	0.087417	-1.0187	0.89975	-0.023911	0.038875
1336	0.087417	-1.0187	0.89975	-0.022329	0.03899
1342	0.087417	-1.0187	0.89975	-0.020454	0.039312
1505	0.087417	-1.0187	0.89975	-0.01104	0.039537
1656	0.087417	-1.0187	0.89975	-0.0015585	0.039937
1679	0.087417	-1.0187	0.89975	-0.012711	0.039466
1739	0.087417	-1.0187	0.89975	-0.022685	0.039126
1808	0.087417	-1.0187	0.89975	-0.018485	0.039085
2081	0.087417	-1.0187	0.89975	0.0025034	0.040292
2238	0.087417	-1.0187	0.89975	-0.0073424	0.039745
2260	0.087417	-1.0187	0.89975	-0.012371	0.039349
2269	0.087417	-1.0187	0.89975	-0.01205	0.039418
2321	0.087417	-1.0187	0.89975	0.0032097	0.040019
2353	0.087417	-1.0187	0.89975	-0.022336	0.03909
2490	0.087417	-1.0187	0.89975	-0.0073532	0.039719
2695	0.087417	-1.0187	0.89975	-0.016565	0.039254
2699	0.087417	-1.0187	0.89975	-0.01409	0.039423
2727	0.087417	-1.0187	0.89975	-0.027842	0.03872
2771	0.087417	-1.0187	0.89975	-0.020424	0.038932
2842	0.087417	-1.0187	0.89975	-0.0127	0.039395
2850	0.087417	-1.0187	0.89975	-0.0045814	0.039634
2920	0.087417	-1.0187	0.89975	-0.018167	0.039175
2974	0.087417	-1.0187	0.89975	-0.026798	0.038702
2983	0.087417	-1.0187	0.89975	-0.01546	0.039257
3093	0.087417	-1.0187	0.89975	-0.0074427	0.039672
3157	0.087417	-1.0187	0.89975	0.012763	0.040301
3214	0.087417	-1.0187	0.89975	0.0015127	0.040404
5	0.087217	-1.0198	0.90014	-0.011868	0.039576
29	0.087217	-1.0198	0.90014	-0.010986	0.039451
165	0.087217	-1.0198	0.90014	0.0039137	0.040169
187	0.087217	-1.0198	0.90014	-0.0016738	0.039806
215	0.087217	-1.0198	0.90014	-0.018116	0.039254
366	0.087217	-1.0198	0.90014	0.0060915	0.039986
388	0.087217	-1.0198	0.90014	-0.017206	0.039203
435	0.087217	-1.0198	0.90014	-0.0207	0.039259
483	0.087217	-1.0198	0.90014	-0.011285	0.039507
522	0.087217	-1.0198	0.90014	-0.024331	0.039104
538	0.087217	-1.0198	0.90014	-0.00063274	0.04013
618	0.087217	-1.0198	0.90014	-0.029558	0.03881
634	0.087217	-1.0198	0.90014	-0.013215	0.039551
638	0.087217	-1.0198	0.90014	-0.0094246	0.039565
659	0.087217	-1.0198	0.90014	-0.010168	0.039623
687	0.087217	-1.0198	0.90014	-0.0090007	0.039556
782	0.087217	-1.0198	0.90014	-0.0088976	0.039499
807	0.087217	-1.0198	0.90014	-0.012091	0.039382
841	0.087217	-1.0198	0.90014	0.0052662	0.04037
948	0.087217	-1.0198	0.90014	-0.017166	0.039288
1074	0.087217	-1.0198	0.90014	-0.0013673	0.040018
1112	0.087217	-1.0198	0.90014	-0.023812	0.039093
1127	0.087217	-1.0198	0.90014	-0.0031709	0.039934
1164	0.087217	-1.0198	0.90014	-0.012174	0.039428
1186	0.087217	-1.0198	0.90014	-0.015849	0.039154
1201	0.087217	-1.0198	0.90014	-0.010658	0.039508
1301	0.087217	-1.0198	0.90014	-0.0013592	0.040017
1383	0.087217	-1.0198	0.90014	-0.0050534	0.039727
1384	0.087217	-1.0198	0.90014	0.0080845	0.040401
1446	0.087217	-1.0198	0.90014	-0.018657	0.039273
1504	0.087217	-1.0198	0.90014	-0.030694	0.038776
[truncated: 1,264 more rows]
